# Supplementary material for: Comparative analysis of two paradigm bacteriophytochromes reveals opposite functionalities in two-component signaling
Source: Nat Commun. 2021 Jul 20;12:4394. doi: 10.1038/s41467-021-24676-7 (PMC8292422; doi:10.1038/s41467-021-24676-7)
Supplement: Supplementary file 4 — Supplementary Data 1 [file 41467_2021_24676_MOESM4_ESM.xlsx]

## Sheet: Piscov_Data_HK_RR
Multamäki et al. -- PSICOV Analysis of Histidine Kinase:Response Regulator Pairs
→ results are mapped onto the sequences of the Deinococcus radiodurans BphP and cognate response regulator (Uniprot entries BPHY_DEIRA and Q9RZA5_DEIRA)
→ residues in BphP are prefaced by 'HK_' and those in the response regulator by 'RR_'
residue 1	residue 2	PSICOV score
RR_65	RR_77	0.903981
RR_21	RR_39	0.902519
HK_728	HK_740	0.902458
RR_78	RR_92	0.902231
RR_42	RR_71	0.900438
HK_720	HK_741	0.897369
RR_94	RR_112	0.896961
HK_545	HK_571	0.896226
RR_14	RR_46	0.895795
HK_716	HK_727	0.895658
HK_544	RR_23	0.894235
RR_65	RR_78	0.894065
RR_65	RR_94	0.893278
HK_690	HK_729	0.891116
HK_645	HK_719	0.890323
HK_645	HK_720	0.890068
RR_44	RR_71	0.887252
RR_15	RR_69	0.886175
RR_78	RR_112	0.883925
HK_679	HK_738	0.882286
HK_675	HK_742	0.881851
HK_637	HK_723	0.878938
HK_656	HK_699	0.866186
HK_657	HK_681	0.863402
HK_530	HK_539	0.856205
RR_15	RR_21	0.852791
HK_602	HK_637	0.850071
HK_664	HK_679	0.849187
RR_47	RR_77	0.835449
RR_67	RR_94	0.830918
RR_68	RR_98	0.828415
HK_615	HK_654	0.826201
RR_63	RR_90	0.816036
HK_540	RR_19	0.813223
RR_50	RR_81	0.808236
HK_675	HK_728	0.807025
HK_677	HK_738	0.804336
HK_668	HK_679	0.787547
HK_721	HK_726	0.786951
HK_692	HK_698	0.786816
RR_13	RR_37	0.786193
HK_675	HK_740	0.784574
HK_542	HK_575	0.783148
HK_539	HK_574	0.780203
RR_18	RR_41	0.775797
HK_720	HK_727	0.773022
HK_700	HK_707	0.771536
RR_14	RR_77	0.76763
RR_82	RR_90	0.75948
HK_566	RR_22	0.759384
RR_50	RR_63	0.757214
HK_531	HK_536	0.749123
HK_597	HK_723	0.738442
HK_600	HK_639	0.729726
HK_536	RR_97	0.728985
RR_82	RR_113	0.720431
HK_645	HK_741	0.7188
RR_81	RR_87	0.714553
HK_540	RR_20	0.712701
HK_685	HK_693	0.707466
HK_577	HK_696	0.691109
HK_676	HK_741	0.690075
RR_72	RR_80	0.688505
HK_539	RR_20	0.673125
HK_716	HK_741	0.671751
RR_63	RR_92	0.671133
RR_98	RR_112	0.668309
HK_577	HK_647	0.667538
HK_528	HK_584	0.665415
RR_78	RR_94	0.664752
HK_637	HK_715	0.658425
HK_596	HK_641	0.65479
HK_641	HK_719	0.653938
HK_524	HK_723	0.653761
RR_15	RR_39	0.653204
RR_101	RR_107	0.653138
RR_94	RR_110	0.650455
RR_64	RR_77	0.644602
HK_530	HK_577	0.643502
RR_75	RR_106	0.642755
HK_615	HK_627	0.642694
RR_114	RR_128	0.635887
HK_575	HK_588	0.635306
RR_65	RR_82	0.631324
HK_545	HK_575	0.629751
RR_75	RR_107	0.62852
HK_610	HK_643	0.624821
RR_43	RR_72	0.618984
HK_529	HK_536	0.615266
RR_67	RR_75	0.613272
RR_67	RR_107	0.612816
HK_524	HK_592	0.611167
HK_529	HK_699	0.609245
HK_567	RR_26	0.607472
HK_619	HK_654	0.603989
RR_38	RR_49	0.601671
HK_545	HK_572	0.600226
HK_608	HK_665	0.600036
HK_531	HK_539	0.599451
HK_650	HK_665	0.599285
HK_607	HK_643	0.598968
HK_530	HK_585	0.598518
RR_95	RR_115	0.592044
HK_530	HK_575	0.58884
HK_728	HK_742	0.586572
HK_539	HK_577	0.581297
HK_657	HK_699	0.575901
HK_619	HK_663	0.575684
HK_539	HK_696	0.573774
HK_534	HK_577	0.573587
HK_627	HK_654	0.572925
HK_530	HK_592	0.572604
HK_615	HK_650	0.571918
RR_23	RR_120	0.57143
HK_551	HK_556	0.570786
RR_13	RR_24	0.569872
HK_526	HK_699	0.569836
HK_529	HK_698	0.565678
RR_21	RR_41	0.56498
HK_544	HK_637	0.562548
RR_69	RR_96	0.559668
RR_62	RR_129	0.553376
HK_699	HK_707	0.550795
HK_574	RR_19	0.547593
RR_67	RR_112	0.546045
HK_601	HK_636	0.545245
HK_730	HK_738	0.543988
HK_614	HK_716	0.543601
HK_584	HK_589	0.54133
HK_628	HK_662	0.541298
HK_535	HK_578	0.536297
HK_529	HK_590	0.535249
HK_536	HK_578	0.535141
HK_558	HK_563	0.534524
HK_628	HK_664	0.534063
HK_539	HK_723	0.53332
HK_542	HK_579	0.532344
HK_602	HK_642	0.531551
HK_588	HK_651	0.527366
RR_82	RR_110	0.526667
RR_77	RR_94	0.525468
HK_544	HK_643	0.524975
HK_551	HK_568	0.52486
RR_24	RR_112	0.521854
HK_674	HK_745	0.521123
RR_94	RR_103	0.518676
HK_608	HK_632	0.514277
RR_37	RR_95	0.513523
RR_96	RR_104	0.513278
HK_530	HK_540	0.51029
RR_58	RR_78	0.509979
RR_68	RR_112	0.509647
HK_685	HK_691	0.505407
HK_534	HK_602	0.500809
RR_82	RR_96	0.50073
HK_528	HK_574	0.498916
HK_589	HK_639	0.498581
HK_599	HK_637	0.497639
HK_544	HK_577	0.497275
HK_540	HK_588	0.495702
HK_524	HK_579	0.492815
RR_43	RR_77	0.492407
RR_30	RR_37	0.491663
HK_579	HK_619	0.491333
HK_528	HK_657	0.489527
HK_527	HK_584	0.489249
RR_65	RR_92	0.488095
RR_82	RR_92	0.48723
HK_585	HK_709	0.486879
HK_643	HK_664	0.486271
HK_685	HK_715	0.485932
HK_534	HK_723	0.485229
HK_611	HK_650	0.485094
RR_75	RR_110	0.482031
HK_612	HK_627	0.4799
RR_42	RR_95	0.479598
HK_576	HK_618	0.47914
HK_540	HK_577	0.47883
HK_693	HK_700	0.478373
HK_614	HK_693	0.478365
HK_698	HK_711	0.478176
HK_536	HK_543	0.477504
HK_530	HK_544	0.477264
HK_549	HK_569	0.473839
RR_40	RR_49	0.471609
RR_65	RR_81	0.470149
HK_583	HK_592	0.469448
RR_13	RR_21	0.465713
HK_584	HK_641	0.464158
RR_92	RR_112	0.461374
RR_69	RR_81	0.461115
HK_604	HK_642	0.459281
RR_72	RR_122	0.458903
RR_73	RR_106	0.458627
RR_98	RR_115	0.458182
HK_568	HK_577	0.457933
RR_92	RR_107	0.457465
HK_550	RR_87	0.456661
RR_27	RR_75	0.45371
HK_698	HK_716	0.452275
HK_540	HK_643	0.452152
HK_577	HK_643	0.451808
HK_543	RR_23	0.447086
HK_584	HK_644	0.445739
HK_695	HK_714	0.44341
HK_540	HK_581	0.443163
HK_527	HK_644	0.44279
RR_24	RR_95	0.44118
HK_582	RR_63	0.440982
HK_544	HK_570	0.439857
HK_656	HK_711	0.439481
HK_544	HK_575	0.435614
HK_728	HK_741	0.435372
HK_662	HK_679	0.434209
HK_686	HK_691	0.433907
HK_727	HK_741	0.433607
HK_683	HK_701	0.432262
HK_696	HK_718	0.42699
RR_63	RR_81	0.424808
HK_567	HK_716	0.423741
HK_558	HK_568	0.421056
RR_40	RR_115	0.420619
RR_101	RR_122	0.42001
HK_551	HK_615	0.418174
RR_44	RR_96	0.416926
HK_525	HK_702	0.4154
HK_722	RR_79	0.414973
RR_65	RR_75	0.414208
HK_530	RR_20	0.414002
HK_524	HK_578	0.412351
RR_21	RR_69	0.412121
HK_689	HK_700	0.410515
RR_13	RR_103	0.409358
HK_625	HK_659	0.408009
HK_707	HK_715	0.4063
HK_570	RR_67	0.405265
HK_616	RR_104	0.40519
HK_590	HK_699	0.405039
RR_107	RR_122	0.404194
RR_94	RR_107	0.403011
RR_81	RR_96	0.401305
RR_20	RR_35	0.401136
HK_543	HK_574	0.401105
HK_611	HK_647	0.400527
HK_523	HK_587	0.400477
HK_609	HK_616	0.399445
RR_61	RR_95	0.399117
HK_654	HK_663	0.398217
RR_20	RR_65	0.397603
HK_588	HK_600	0.397114
HK_570	HK_588	0.396962
HK_702	HK_714	0.396734
HK_543	HK_723	0.396494
HK_683	HK_737	0.395072
HK_622	HK_658	0.394526
RR_50	RR_87	0.392822
HK_529	HK_641	0.391623
HK_645	HK_716	0.390655
HK_528	HK_589	0.390258
HK_530	HK_579	0.390161
HK_544	HK_647	0.390067
RR_68	RR_94	0.389828
RR_103	RR_115	0.389462
HK_527	HK_539	0.389377
RR_68	RR_97	0.388741
HK_523	HK_531	0.388283
HK_698	RR_69	0.387354
RR_69	RR_77	0.387158
HK_535	HK_655	0.385636
HK_540	HK_711	0.385183
RR_68	RR_115	0.384738
RR_67	RR_98	0.384539
HK_548	HK_570	0.384108
HK_576	RR_121	0.383975
RR_42	RR_69	0.383827
HK_551	HK_696	0.383665
HK_522	HK_723	0.382734
RR_20	RR_97	0.38244
HK_584	HK_699	0.381164
HK_612	HK_632	0.381086
HK_701	HK_706	0.380542
HK_614	HK_647	0.38046
HK_539	HK_579	0.38035
HK_615	HK_647	0.380349
HK_579	HK_592	0.379411
HK_689	HK_707	0.379149
HK_646	HK_676	0.378533
HK_640	RR_98	0.37853
HK_587	HK_641	0.378291
HK_531	HK_643	0.378205
HK_536	HK_590	0.378137
HK_530	HK_574	0.377329
HK_540	HK_574	0.377001
HK_643	HK_679	0.37645
HK_583	HK_590	0.375784
HK_654	HK_696	0.375444
HK_540	RR_23	0.375311
HK_540	HK_545	0.374525
RR_13	RR_28	0.374435
RR_96	RR_113	0.374344
HK_529	HK_535	0.374015
HK_578	HK_729	0.37393
HK_602	HK_635	0.373557
HK_678	RR_50	0.37262
RR_62	RR_69	0.372056
RR_64	RR_105	0.371925
RR_79	RR_110	0.371844
RR_94	RR_99	0.371791
HK_583	HK_709	0.371562
HK_599	RR_67	0.37079
HK_660	HK_681	0.370435
HK_523	HK_536	0.370376
HK_524	HK_530	0.370178
HK_544	RR_20	0.369728
HK_595	HK_735	0.369294
HK_686	HK_695	0.369206
RR_109	RR_121	0.368202
HK_525	HK_584	0.365032
HK_715	RR_114	0.364619
HK_699	RR_68	0.364193
HK_577	HK_714	0.363957
HK_604	RR_80	0.363681
RR_12	RR_50	0.361694
HK_546	HK_635	0.361555
HK_548	HK_568	0.360945
HK_535	HK_583	0.360905
HK_534	HK_581	0.36049
HK_717	RR_43	0.359921
HK_531	HK_587	0.358654
RR_93	RR_128	0.358418
RR_19	RR_113	0.3581
HK_544	HK_699	0.356904
RR_38	RR_58	0.356832
HK_544	HK_571	0.356318
HK_529	RR_98	0.356293
HK_547	HK_555	0.355491
HK_534	HK_650	0.355273
HK_546	HK_572	0.355006
RR_25	RR_39	0.354166
HK_590	HK_689	0.354112
HK_657	RR_13	0.353997
RR_103	RR_110	0.353893
HK_544	HK_707	0.353714
HK_589	HK_707	0.352985
HK_726	HK_741	0.3527
RR_65	RR_112	0.352327
HK_579	HK_591	0.351256
RR_107	RR_115	0.349015
RR_30	RR_126	0.348898
RR_64	RR_110	0.348678
RR_93	RR_117	0.348138
RR_96	RR_129	0.34686
HK_534	HK_588	0.346714
HK_583	HK_699	0.346704
HK_592	HK_709	0.346451
HK_577	HK_723	0.346039
HK_732	HK_737	0.345541
HK_574	RR_20	0.345093
RR_22	RR_42	0.344376
HK_546	HK_637	0.344359
HK_640	HK_698	0.343759
HK_573	HK_647	0.34319
HK_715	HK_723	0.342565
RR_19	RR_77	0.342516
HK_554	HK_559	0.342436
RR_15	RR_77	0.342097
HK_623	HK_679	0.340476
RR_40	RR_45	0.340444
HK_524	HK_584	0.340384
RR_68	RR_78	0.340255
HK_619	HK_625	0.340107
RR_67	RR_103	0.339627
HK_540	HK_570	0.339535
HK_531	RR_97	0.339337
HK_611	HK_646	0.338722
HK_687	HK_737	0.338721
RR_20	RR_68	0.337188
HK_524	HK_641	0.337097
HK_608	HK_723	0.336901
RR_20	RR_37	0.336477
HK_572	HK_719	0.336399
HK_565	HK_590	0.334935
RR_107	RR_117	0.334543
RR_107	RR_114	0.333745
RR_45	RR_108	0.333025
RR_76	RR_88	0.332476
RR_38	RR_93	0.332113
HK_711	RR_112	0.33141
HK_582	HK_592	0.331144
HK_711	RR_31	0.330502
RR_54	RR_89	0.329769
HK_575	HK_581	0.329595
RR_20	RR_114	0.329033
HK_535	RR_97	0.328914
HK_598	RR_106	0.328774
HK_577	RR_17	0.328718
HK_535	HK_650	0.328541
HK_714	RR_73	0.32774
HK_542	RR_99	0.327488
HK_536	HK_542	0.326477
HK_693	HK_728	0.326235
HK_655	HK_699	0.325177
HK_542	HK_619	0.324786
HK_632	HK_691	0.324426
HK_543	HK_643	0.324052
HK_613	HK_679	0.323757
HK_567	HK_585	0.323254
HK_623	HK_659	0.323226
RR_20	RR_61	0.322402
HK_530	HK_536	0.322367
HK_544	HK_574	0.321684
HK_668	HK_677	0.321604
HK_546	HK_643	0.321555
HK_665	RR_29	0.321021
HK_551	HK_643	0.320522
RR_27	RR_122	0.320521
HK_643	RR_68	0.320225
RR_45	RR_69	0.319475
HK_700	HK_705	0.319466
HK_524	HK_544	0.319075
HK_545	HK_589	0.318753
HK_689	HK_733	0.317237
HK_611	HK_643	0.316851
HK_603	HK_718	0.316694
HK_570	RR_22	0.316386
HK_723	RR_20	0.316318
HK_544	RR_19	0.316218
HK_574	HK_681	0.315886
RR_28	RR_93	0.315876
RR_23	RR_78	0.315856
RR_29	RR_81	0.315427
HK_576	HK_647	0.314621
HK_530	HK_581	0.314078
HK_632	HK_665	0.313704
HK_702	HK_715	0.313684
HK_611	HK_695	0.313426
HK_613	HK_623	0.31323
HK_526	HK_540	0.313191
HK_628	HK_679	0.313179
RR_58	RR_90	0.313168
RR_106	RR_116	0.312817
RR_20	RR_93	0.312741
HK_570	HK_616	0.311969
HK_559	HK_686	0.31116
HK_578	HK_592	0.31084
HK_616	HK_692	0.30973
HK_595	HK_683	0.308744
RR_20	RR_64	0.308342
HK_686	HK_753	0.307991
HK_570	HK_640	0.307846
RR_20	RR_113	0.307578
HK_570	HK_647	0.306789
RR_77	RR_82	0.306706
HK_625	RR_37	0.306607
HK_696	RR_62	0.306073
HK_574	HK_696	0.305784
HK_527	HK_574	0.305542
RR_27	RR_116	0.305367
HK_542	RR_87	0.305119
HK_544	RR_65	0.305054
HK_601	RR_82	0.305053
RR_75	RR_96	0.30429
HK_685	HK_690	0.304115
HK_524	RR_46	0.30402
RR_50	RR_90	0.303634
HK_636	RR_73	0.302561
HK_531	HK_540	0.301829
HK_596	HK_719	0.301757
RR_47	RR_121	0.301707
HK_683	HK_724	0.301579
HK_560	RR_21	0.3015
HK_693	HK_714	0.301335
RR_108	RR_124	0.300955
HK_641	RR_82	0.30082
HK_613	HK_664	0.300739
HK_531	HK_651	0.300572
RR_46	RR_125	0.300381
HK_607	HK_637	0.30034
HK_567	HK_705	0.300056
HK_524	HK_709	0.299767
HK_637	HK_642	0.299724
HK_698	RR_114	0.299198
RR_42	RR_72	0.298951
HK_560	HK_568	0.298882
HK_584	RR_38	0.298793
HK_590	RR_72	0.298752
HK_625	HK_654	0.298749
HK_524	HK_593	0.298333
HK_596	HK_703	0.297469
HK_544	RR_17	0.297285
HK_533	HK_641	0.297185
HK_599	HK_613	0.296527
HK_538	RR_112	0.296159
HK_543	HK_696	0.295412
HK_568	RR_28	0.294966
HK_572	HK_577	0.294878
RR_99	RR_122	0.294216
HK_547	HK_567	0.293592
HK_645	HK_706	0.293162
HK_525	HK_641	0.292551
HK_568	HK_677	0.292306
HK_593	HK_711	0.292089
RR_28	RR_37	0.291654
HK_574	RR_81	0.291593
HK_581	RR_58	0.291566
HK_679	RR_117	0.291498
HK_545	HK_641	0.290979
HK_608	HK_676	0.290818
RR_46	RR_77	0.290664
RR_44	RR_107	0.290563
RR_43	RR_76	0.29031
HK_551	HK_723	0.290126
HK_598	RR_68	0.290038
HK_530	HK_709	0.289794
HK_545	HK_568	0.289765
RR_65	RR_96	0.28975
HK_715	RR_20	0.289668
HK_531	HK_656	0.289475
HK_536	HK_583	0.289206
HK_689	HK_701	0.289121
HK_523	HK_535	0.288533
HK_527	HK_589	0.288405
HK_547	RR_23	0.288316
RR_100	RR_105	0.288255
HK_604	HK_715	0.288189
HK_598	RR_45	0.287798
RR_13	RR_112	0.287597
HK_574	HK_590	0.287486
RR_65	RR_108	0.286554
HK_690	HK_733	0.28604
HK_547	HK_719	0.285572
HK_602	HK_607	0.285322
HK_686	HK_733	0.285177
HK_628	HK_668	0.285098
HK_612	HK_673	0.284921
RR_40	RR_46	0.284834
HK_543	RR_58	0.284735
HK_696	RR_97	0.28462
HK_525	HK_685	0.284485
HK_610	HK_632	0.2844
HK_529	HK_585	0.284262
HK_696	HK_707	0.283585
HK_539	RR_23	0.283464
HK_567	RR_22	0.283461
RR_40	RR_103	0.283449
HK_588	HK_640	0.282532
RR_99	RR_117	0.282508
HK_582	HK_696	0.282178
HK_619	RR_97	0.282135
RR_20	RR_94	0.282073
HK_597	HK_637	0.282036
RR_18	RR_23	0.281997
RR_98	RR_107	0.281247
HK_641	HK_647	0.280978
HK_577	HK_640	0.280935
HK_545	HK_711	0.280832
HK_665	HK_673	0.280373
HK_574	RR_98	0.280178
HK_609	RR_101	0.280075
HK_527	RR_20	0.279947
HK_598	HK_618	0.279811
HK_674	RR_36	0.279514
HK_525	HK_567	0.27941
HK_548	HK_625	0.279234
HK_610	RR_44	0.279215
HK_530	HK_723	0.278959
HK_568	HK_707	0.278861
HK_549	RR_65	0.278826
HK_595	HK_703	0.278492
HK_657	HK_683	0.278236
RR_75	RR_103	0.278224
HK_548	HK_559	0.277689
RR_50	RR_77	0.277638
HK_717	RR_63	0.277413
HK_542	HK_647	0.276924
RR_88	RR_96	0.276917
RR_37	RR_96	0.276868
HK_603	HK_609	0.27631
HK_572	RR_68	0.276271
RR_28	RR_69	0.275888
HK_614	HK_654	0.275762
HK_538	HK_581	0.275123
HK_686	HK_693	0.274904
HK_588	HK_705	0.274843
HK_534	RR_112	0.273924
HK_536	HK_655	0.273609
RR_77	RR_121	0.273345
HK_711	RR_17	0.273172
HK_530	HK_644	0.273037
HK_755	RR_73	0.272973
HK_584	RR_46	0.272917
HK_554	HK_719	0.272891
HK_658	RR_48	0.272826
HK_600	RR_50	0.272808
HK_676	HK_720	0.272573
HK_603	HK_679	0.272211
HK_717	RR_17	0.271906
HK_662	RR_35	0.271881
RR_24	RR_38	0.271775
HK_635	HK_728	0.271687
HK_602	RR_67	0.271424
RR_20	RR_110	0.271278
RR_67	RR_106	0.271052
HK_541	RR_88	0.271012
HK_614	HK_639	0.270651
HK_613	HK_717	0.270517
RR_48	RR_104	0.270466
HK_727	RR_26	0.270254
HK_524	HK_567	0.269751
HK_530	HK_584	0.269233
HK_603	HK_752	0.269111
RR_18	RR_98	0.268639
HK_738	RR_75	0.268402
HK_529	HK_656	0.268066
HK_597	RR_51	0.267948
HK_583	HK_719	0.267878
HK_719	RR_106	0.267775
HK_571	HK_627	0.26768
HK_531	HK_641	0.267482
HK_542	HK_583	0.26738
RR_98	RR_103	0.267252
HK_567	HK_658	0.267224
RR_21	RR_37	0.266749
HK_609	HK_751	0.266739
RR_15	RR_78	0.266645
HK_569	HK_628	0.266338
HK_546	HK_574	0.266258
RR_20	RR_117	0.266232
HK_693	HK_718	0.266015
HK_569	RR_25	0.265825
HK_538	HK_571	0.265751
HK_628	HK_635	0.265444
HK_733	RR_29	0.264839
RR_69	RR_87	0.264824
HK_721	RR_25	0.264426
HK_543	HK_647	0.264288
RR_64	RR_75	0.263968
RR_120	RR_125	0.263765
HK_679	HK_751	0.263587
HK_570	HK_720	0.263579
HK_609	RR_109	0.263498
HK_735	HK_751	0.262914
RR_25	RR_35	0.262908
HK_544	HK_551	0.262847
HK_540	RR_68	0.262705
HK_645	HK_729	0.262664
HK_567	HK_625	0.262621
RR_68	RR_107	0.262337
HK_717	RR_37	0.26206
HK_737	RR_69	0.261983
RR_45	RR_51	0.261937
HK_528	RR_31	0.261912
HK_550	RR_122	0.261851
HK_588	HK_709	0.261768
HK_576	HK_637	0.261736
HK_677	HK_740	0.261699
HK_611	HK_622	0.261642
HK_573	RR_22	0.261625
HK_635	HK_674	0.261585
HK_589	RR_63	0.261324
HK_600	HK_619	0.260965
HK_524	HK_546	0.260846
HK_677	HK_742	0.260597
HK_528	HK_707	0.260305
HK_626	HK_735	0.260169
RR_35	RR_113	0.260137
HK_632	RR_79	0.259771
HK_598	HK_628	0.259756
HK_690	HK_728	0.259618
HK_685	HK_714	0.259424
HK_601	HK_676	0.259405
RR_25	RR_41	0.258951
HK_576	RR_116	0.258899
RR_73	RR_108	0.258723
HK_608	RR_27	0.258721
HK_720	RR_61	0.258355
HK_690	HK_737	0.258314
HK_614	HK_641	0.258165
HK_730	RR_36	0.258073
RR_23	RR_98	0.257964
HK_685	HK_695	0.257939
RR_31	RR_104	0.257641
HK_544	HK_723	0.257451
HK_599	HK_639	0.257213
HK_536	HK_592	0.256787
HK_600	HK_722	0.25603
HK_538	HK_650	0.255875
RR_82	RR_97	0.255864
RR_21	RR_81	0.25583
HK_556	HK_696	0.255648
HK_738	RR_104	0.255625
RR_73	RR_122	0.255365
HK_540	HK_723	0.255217
RR_61	RR_69	0.255036
RR_93	RR_113	0.255012
RR_28	RR_114	0.254692
HK_567	HK_573	0.254639
HK_588	HK_718	0.25417
HK_550	RR_123	0.254025
HK_531	HK_681	0.253789
HK_536	HK_544	0.253712
HK_575	HK_592	0.253558
RR_82	RR_107	0.253487
RR_14	RR_42	0.253431
HK_675	RR_76	0.253405
RR_13	RR_96	0.253396
HK_543	RR_20	0.253393
HK_541	RR_25	0.25337
RR_28	RR_125	0.253363
HK_525	HK_696	0.253267
HK_604	HK_621	0.253248
HK_524	HK_716	0.253206
HK_639	HK_718	0.252873
RR_78	RR_98	0.252758
HK_539	RR_19	0.252061
HK_745	RR_101	0.251985
HK_536	HK_579	0.251969
HK_529	HK_579	0.251928
HK_600	HK_643	0.251768
HK_539	HK_663	0.251554
HK_683	HK_690	0.251506
RR_45	RR_95	0.251378
HK_634	RR_101	0.25107
RR_42	RR_62	0.25083
HK_640	HK_696	0.250707
HK_589	HK_644	0.250579
HK_654	RR_46	0.250325
RR_91	RR_112	0.250005
HK_668	HK_695	0.249994
RR_31	RR_37	0.24988
HK_536	HK_585	0.249713
RR_15	RR_46	0.249529
RR_94	RR_105	0.24946
HK_528	RR_15	0.249334
HK_711	HK_719	0.249322
HK_685	HK_711	0.249274
HK_656	HK_705	0.249231
RR_64	RR_103	0.24918
RR_36	RR_50	0.248981
HK_528	HK_699	0.248891
HK_525	HK_719	0.248832
HK_544	HK_711	0.248815
HK_647	HK_723	0.248806
HK_626	RR_123	0.248589
HK_609	HK_673	0.248426
RR_14	RR_50	0.24834
HK_636	HK_742	0.248336
HK_636	HK_717	0.247981
RR_87	RR_122	0.247856
RR_64	RR_82	0.247838
HK_594	RR_23	0.247707
HK_607	HK_642	0.247396
HK_527	HK_588	0.247341
HK_640	RR_112	0.247011
HK_589	HK_615	0.246673
HK_608	RR_128	0.246661
HK_627	HK_643	0.246594
HK_567	HK_741	0.246509
HK_529	RR_94	0.246294
RR_58	RR_116	0.246199
HK_540	HK_675	0.246105
HK_539	HK_582	0.245827
HK_742	RR_79	0.245684
HK_542	RR_47	0.245607
HK_530	HK_651	0.245565
HK_527	HK_540	0.24556
RR_13	RR_42	0.245521
HK_583	HK_656	0.245404
HK_542	HK_715	0.245393
RR_47	RR_80	0.245341
RR_68	RR_106	0.245119
RR_67	RR_78	0.244745
HK_533	HK_584	0.2447
HK_646	HK_686	0.244311
HK_536	HK_575	0.243841
HK_570	HK_576	0.243688
HK_699	HK_706	0.243578
HK_550	HK_668	0.243376
RR_71	RR_79	0.24317
HK_541	RR_35	0.243074
HK_529	HK_588	0.243018
HK_588	RR_121	0.243014
HK_639	RR_80	0.242995
HK_540	RR_65	0.242861
HK_544	HK_700	0.242744
HK_566	RR_115	0.242258
HK_539	HK_644	0.242099
RR_101	RR_117	0.241981
HK_613	RR_67	0.24195
HK_539	HK_592	0.241702
HK_582	HK_622	0.241419
HK_645	RR_71	0.241401
HK_595	HK_741	0.241227
HK_695	RR_19	0.24106
HK_547	HK_553	0.241007
HK_533	HK_587	0.241002
HK_530	RR_128	0.240893
HK_596	RR_108	0.240797
HK_587	HK_594	0.240677
HK_546	HK_570	0.240402
RR_22	RR_47	0.240321
HK_640	HK_711	0.240256
HK_538	HK_582	0.240094
HK_557	HK_563	0.24005
HK_627	HK_639	0.240046
RR_25	RR_95	0.239969
HK_576	HK_730	0.239964
HK_525	HK_706	0.239902
HK_570	HK_657	0.239834
RR_13	RR_94	0.239404
RR_13	RR_95	0.239394
HK_609	HK_687	0.239292
HK_664	HK_717	0.238936
HK_544	HK_592	0.238884
HK_647	HK_709	0.23829
HK_546	HK_699	0.238148
RR_103	RR_122	0.238035
HK_549	HK_643	0.238003
HK_715	HK_727	0.237877
RR_29	RR_106	0.237389
HK_707	HK_716	0.237334
HK_645	RR_48	0.237287
HK_559	HK_566	0.237282
HK_605	RR_67	0.237215
HK_692	RR_82	0.237138
HK_568	HK_602	0.237058
HK_528	HK_546	0.237053
RR_24	RR_68	0.23681
RR_15	RR_97	0.236415
HK_575	HK_582	0.236396
HK_531	HK_543	0.236381
HK_627	RR_44	0.236204
HK_618	RR_40	0.236199
HK_576	RR_75	0.236073
HK_529	HK_578	0.235846
RR_21	RR_64	0.235836
RR_75	RR_112	0.235757
HK_572	HK_654	0.235419
HK_732	HK_740	0.235058
HK_585	HK_590	0.235011
HK_534	HK_542	0.234905
HK_691	RR_117	0.234789
HK_549	HK_610	0.234746
HK_656	HK_740	0.23442
RR_69	RR_95	0.234393
HK_665	HK_696	0.234374
HK_626	HK_662	0.234206
HK_718	RR_26	0.234147
RR_42	RR_120	0.233914
HK_530	HK_542	0.233912
HK_584	HK_724	0.2334
HK_641	HK_655	0.233341
HK_711	RR_98	0.233246
HK_572	RR_37	0.233112
HK_535	RR_17	0.2331
HK_531	HK_578	0.232805
HK_627	HK_632	0.232412
RR_15	RR_68	0.232262
HK_679	HK_737	0.232167
HK_572	HK_591	0.232155
HK_539	HK_544	0.23195
HK_529	HK_655	0.23177
HK_711	RR_24	0.231611
HK_700	HK_714	0.231496
HK_651	HK_715	0.231463
HK_526	HK_583	0.231377
HK_621	HK_692	0.231313
HK_719	RR_69	0.231252
HK_524	HK_539	0.231179
HK_567	HK_647	0.231138
HK_689	HK_723	0.23109
HK_577	HK_707	0.231079
HK_683	HK_702	0.23102
HK_559	HK_633	0.230823
HK_665	HK_745	0.230615
HK_717	RR_76	0.230596
RR_69	RR_113	0.23038
RR_13	RR_39	0.230273
HK_533	HK_699	0.230255
HK_528	HK_540	0.230202
HK_590	HK_683	0.230088
HK_595	HK_658	0.229876
HK_570	RR_24	0.229787
HK_644	HK_732	0.229746
HK_570	HK_698	0.229637
HK_573	HK_698	0.229622
HK_595	HK_659	0.229357
HK_613	HK_628	0.229229
HK_549	RR_18	0.229169
HK_689	HK_721	0.229132
HK_678	RR_12	0.228846
HK_696	HK_709	0.228763
HK_734	RR_99	0.228588
HK_614	HK_719	0.228495
HK_716	RR_35	0.228167
HK_546	HK_611	0.227936
HK_704	RR_62	0.227695
HK_559	HK_634	0.227108
HK_611	HK_704	0.227077
HK_530	RR_19	0.227062
HK_545	HK_592	0.227029
HK_538	HK_723	0.227002
HK_536	RR_92	0.226989
HK_553	HK_625	0.226725
HK_626	HK_664	0.226561
HK_715	RR_15	0.226234
HK_528	HK_644	0.226192
HK_634	HK_751	0.22614
HK_544	HK_696	0.226076
HK_534	HK_637	0.226039
RR_43	RR_88	0.225915
HK_573	RR_110	0.22583
HK_566	HK_595	0.225771
HK_601	HK_639	0.225754
RR_13	RR_20	0.225719
HK_668	HK_751	0.225559
HK_556	HK_715	0.225299
HK_578	HK_737	0.225266
HK_704	RR_26	0.224959
HK_595	RR_106	0.224935
RR_67	RR_95	0.224906
HK_698	RR_27	0.22486
RR_73	RR_101	0.224832
RR_107	RR_112	0.22475
HK_524	HK_589	0.224558
HK_535	HK_699	0.224515
HK_574	HK_685	0.224434
HK_558	HK_702	0.224392
RR_75	RR_81	0.223869
HK_531	HK_619	0.223863
HK_647	HK_693	0.223751
HK_589	RR_51	0.223731
RR_24	RR_78	0.223707
HK_535	HK_579	0.223656
HK_560	HK_604	0.223652
RR_38	RR_46	0.223621
HK_679	HK_735	0.223452
HK_549	HK_560	0.223434
HK_529	HK_711	0.223209
HK_567	RR_62	0.223203
HK_598	RR_116	0.223176
HK_547	RR_27	0.223086
RR_105	RR_115	0.22301
HK_673	RR_24	0.222961
HK_535	HK_581	0.222922
HK_665	RR_117	0.222886
HK_637	HK_647	0.222801
HK_584	HK_732	0.222546
HK_583	RR_63	0.222478
HK_636	HK_752	0.22245
HK_616	RR_26	0.222391
RR_93	RR_104	0.222317
HK_573	RR_58	0.222308
HK_599	HK_636	0.222206
HK_608	HK_673	0.222027
RR_64	RR_121	0.221829
HK_618	HK_718	0.221728
HK_546	HK_703	0.221657
HK_570	HK_611	0.221649
HK_626	HK_679	0.221441
HK_548	HK_558	0.221199
HK_525	RR_110	0.221129
HK_579	HK_590	0.220966
HK_577	RR_76	0.220729
HK_582	RR_23	0.22068
HK_664	HK_735	0.220666
RR_95	RR_113	0.220368
HK_675	HK_748	0.220363
RR_40	RR_69	0.220351
HK_640	HK_716	0.220202
HK_664	HK_733	0.22016
HK_576	RR_26	0.220139
RR_13	RR_82	0.220121
RR_73	RR_83	0.219998
HK_605	HK_679	0.21998
RR_15	RR_112	0.219934
HK_613	HK_634	0.219828
HK_580	RR_123	0.219659
HK_683	HK_707	0.219534
HK_574	RR_65	0.219491
HK_603	RR_109	0.219416
RR_26	RR_97	0.219387
HK_555	HK_608	0.219259
RR_101	RR_106	0.218897
HK_740	RR_123	0.218714
RR_73	RR_109	0.218645
HK_726	HK_742	0.218639
HK_698	RR_98	0.218411
HK_570	HK_580	0.21832
HK_547	HK_554	0.218158
HK_566	HK_683	0.218119
HK_576	RR_29	0.218068
HK_567	HK_576	0.218062
HK_591	HK_715	0.218037
HK_529	RR_61	0.218009
HK_618	HK_642	0.217967
HK_577	HK_715	0.217943
HK_635	HK_675	0.217902
HK_596	HK_664	0.217479
HK_580	HK_687	0.217475
HK_626	RR_21	0.217402
HK_568	HK_689	0.217179
RR_47	RR_65	0.217015
HK_535	HK_641	0.216651
HK_642	RR_18	0.216591
HK_615	RR_97	0.216569
HK_588	HK_594	0.216421
RR_15	RR_95	0.216294
HK_720	RR_17	0.216009
HK_543	HK_637	0.215964
HK_679	HK_745	0.215819
HK_567	HK_618	0.215795
HK_716	RR_114	0.215788
HK_651	RR_78	0.215588
HK_531	HK_689	0.215539
HK_606	HK_692	0.215305
HK_543	HK_577	0.215299
RR_20	RR_104	0.215128
RR_65	RR_110	0.214991
RR_35	RR_68	0.214897
HK_545	HK_574	0.214897
HK_577	RR_35	0.214893
HK_703	RR_37	0.214742
HK_559	HK_580	0.214624
HK_616	RR_94	0.214623
RR_68	RR_128	0.214608
HK_560	RR_67	0.21454
HK_536	RR_91	0.214529
RR_104	RR_117	0.214511
HK_678	RR_30	0.214449
HK_640	RR_25	0.214398
HK_524	RR_98	0.214134
HK_543	RR_93	0.213969
HK_538	HK_545	0.213837
HK_539	RR_65	0.213788
HK_641	HK_696	0.213781
HK_577	RR_77	0.213507
HK_698	HK_718	0.213386
HK_606	HK_664	0.213269
HK_529	HK_540	0.213236
HK_571	HK_594	0.213218
HK_576	RR_22	0.213209
RR_50	RR_61	0.21311
HK_620	HK_686	0.213042
RR_48	RR_71	0.213029
HK_579	HK_701	0.212985
HK_550	RR_19	0.212974
HK_609	RR_36	0.21295
HK_692	RR_124	0.212918
HK_657	HK_700	0.212645
HK_677	HK_730	0.212539
HK_701	HK_707	0.212513
HK_651	HK_741	0.212489
HK_569	HK_601	0.212477
HK_530	RR_65	0.212433
HK_547	HK_617	0.212304
RR_19	RR_68	0.212285
HK_596	RR_121	0.21209
HK_540	HK_582	0.212087
HK_726	HK_751	0.212082
HK_569	HK_595	0.211844
RR_19	RR_96	0.211812
RR_64	RR_94	0.211749
HK_568	HK_734	0.211704
RR_46	RR_58	0.211558
HK_553	HK_567	0.211515
HK_626	HK_749	0.21145
HK_529	HK_707	0.211427
RR_87	RR_113	0.211406
HK_612	RR_113	0.211388
HK_529	HK_584	0.211368
HK_693	HK_706	0.211309
HK_591	HK_699	0.211306
HK_588	RR_29	0.211255
HK_721	RR_96	0.211004
HK_717	RR_38	0.210698
HK_735	RR_109	0.210679
RR_72	RR_121	0.210672
HK_534	RR_24	0.210668
RR_23	RR_97	0.210539
HK_590	HK_674	0.210473
RR_78	RR_110	0.210459
HK_623	RR_101	0.210372
HK_628	RR_117	0.210323
RR_61	RR_75	0.210243
HK_613	RR_101	0.210221
HK_752	RR_109	0.20985
HK_623	HK_658	0.209823
HK_528	HK_711	0.209821
HK_636	HK_642	0.209818
HK_598	HK_718	0.209806
HK_547	HK_626	0.209733
HK_645	HK_676	0.209487
HK_547	HK_566	0.209469
RR_65	RR_97	0.209441
RR_35	RR_126	0.20943
HK_550	RR_50	0.209402
HK_689	HK_698	0.209277
HK_716	RR_112	0.209258
HK_560	HK_566	0.209246
HK_647	RR_107	0.209141
HK_551	HK_577	0.209127
RR_20	RR_78	0.209076
HK_579	RR_15	0.209044
HK_541	HK_597	0.208988
HK_536	RR_115	0.208962
HK_569	RR_40	0.20855
HK_581	RR_98	0.208371
HK_590	RR_110	0.2081
HK_559	RR_79	0.208047
HK_723	RR_112	0.207957
HK_663	HK_735	0.207715
HK_570	HK_707	0.207668
RR_27	RR_67	0.207648
HK_525	HK_690	0.207526
HK_568	HK_617	0.207505
HK_647	RR_78	0.207453
HK_614	HK_702	0.207389
HK_546	HK_657	0.207358
HK_529	HK_722	0.207353
HK_546	RR_113	0.207171
HK_735	RR_36	0.207046
HK_698	HK_703	0.207001
HK_699	RR_121	0.20698
HK_675	HK_741	0.206941
HK_633	HK_677	0.20688
HK_687	HK_752	0.20683
HK_524	HK_657	0.206771
HK_546	HK_723	0.206558
RR_29	RR_37	0.206544
HK_524	HK_535	0.206461
HK_674	RR_44	0.206406
HK_542	HK_570	0.206386
HK_625	HK_704	0.206223
HK_711	RR_107	0.206036
HK_601	HK_687	0.206029
HK_659	HK_665	0.205862
HK_569	RR_127	0.205652
HK_543	HK_579	0.205484
HK_689	RR_122	0.205256
HK_550	HK_741	0.205255
HK_541	HK_573	0.205127
HK_651	HK_700	0.205078
HK_612	HK_640	0.205043
RR_24	RR_107	0.204875
HK_600	HK_637	0.204863
RR_96	RR_117	0.204833
HK_703	RR_99	0.204573
HK_589	HK_687	0.204495
HK_665	HK_676	0.204482
HK_591	RR_39	0.204411
HK_542	HK_592	0.204406
HK_590	RR_115	0.204399
HK_575	HK_594	0.204303
HK_601	HK_721	0.204245
HK_530	RR_17	0.204202
HK_535	HK_587	0.204125
HK_628	HK_734	0.203945
RR_29	RR_44	0.203696
HK_729	RR_71	0.203594
HK_605	HK_632	0.203507
HK_528	HK_714	0.203429
HK_657	HK_737	0.203286
HK_676	HK_717	0.203233
HK_714	RR_114	0.203151
RR_35	RR_50	0.203084
RR_25	RR_116	0.203067
HK_605	HK_623	0.203055
HK_640	RR_67	0.203
HK_687	RR_116	0.202973
HK_641	RR_35	0.202923
HK_527	HK_681	0.202859
RR_30	RR_49	0.202853
HK_651	HK_693	0.202816
RR_20	RR_82	0.2028
HK_681	RR_15	0.202705
HK_549	RR_35	0.202702
HK_560	HK_576	0.202667
HK_554	HK_632	0.202592
HK_577	HK_612	0.202563
HK_693	HK_702	0.20247
HK_570	HK_643	0.202443
HK_658	HK_705	0.202377
HK_591	HK_647	0.202319
HK_529	RR_112	0.202297
HK_550	HK_665	0.202288
HK_627	HK_726	0.202259
HK_687	HK_742	0.202084
RR_91	RR_97	0.202063
HK_616	HK_685	0.201932
HK_588	HK_720	0.201772
HK_572	HK_707	0.201684
HK_609	HK_662	0.201604
HK_695	HK_718	0.201597
HK_539	RR_120	0.201588
HK_568	RR_26	0.201472
HK_583	RR_97	0.20147
HK_618	HK_729	0.201447
HK_733	RR_54	0.20137
HK_640	HK_720	0.201337
HK_578	HK_655	0.201288
HK_530	HK_543	0.201241
HK_524	HK_572	0.201207
HK_716	RR_23	0.201175
HK_584	HK_655	0.201162
RR_18	RR_71	0.200995
HK_604	HK_745	0.200993
RR_20	RR_28	0.20085
HK_570	RR_43	0.200838
HK_607	HK_709	0.200807
RR_35	RR_112	0.200703
HK_622	HK_657	0.200672
HK_580	HK_620	0.200367
RR_75	RR_98	0.200248
RR_83	RR_108	0.200203
HK_625	HK_681	0.20017
HK_737	RR_85	0.200081
HK_568	HK_613	0.199984
HK_634	HK_742	0.19994
RR_44	RR_80	0.199935
HK_610	RR_81	0.199912
HK_591	RR_105	0.199871
HK_598	HK_676	0.199751
HK_547	HK_581	0.19973
HK_555	HK_569	0.199614
HK_570	RR_68	0.199591
HK_665	RR_14	0.199557
HK_570	HK_635	0.199531
RR_93	RR_115	0.19953
HK_701	RR_126	0.199523
RR_97	RR_110	0.19947
HK_637	HK_707	0.199455
HK_560	HK_738	0.19936
HK_727	RR_61	0.199298
HK_524	RR_23	0.199184
HK_570	RR_25	0.199137
HK_677	HK_728	0.198888
RR_13	RR_44	0.198839
HK_634	RR_88	0.198811
HK_699	RR_37	0.198797
HK_634	HK_687	0.198725
HK_580	HK_719	0.198627
HK_585	HK_595	0.198571
HK_658	RR_62	0.198561
HK_683	HK_740	0.198534
HK_616	HK_621	0.19852
RR_45	RR_72	0.198485
HK_607	HK_612	0.198454
HK_592	RR_97	0.198209
HK_596	HK_601	0.198207
HK_608	HK_695	0.198065
RR_20	RR_103	0.19791
HK_536	HK_696	0.197811
RR_45	RR_122	0.197764
HK_715	RR_112	0.197757
HK_616	RR_27	0.197734
HK_577	HK_595	0.197713
HK_606	RR_62	0.197644
HK_543	RR_28	0.197625
HK_550	HK_658	0.197483
HK_566	HK_634	0.197424
RR_17	RR_117	0.197325
HK_614	HK_738	0.197323
RR_88	RR_94	0.197308
HK_647	HK_696	0.197236
HK_578	HK_583	0.197026
HK_541	HK_610	0.196986
HK_644	RR_23	0.196939
HK_598	HK_626	0.196905
HK_524	HK_698	0.196855
HK_545	HK_719	0.196825
HK_620	HK_678	0.196784
HK_738	RR_45	0.196782
HK_572	HK_611	0.196665
HK_676	HK_704	0.196645
RR_24	RR_125	0.196599
RR_46	RR_92	0.196501
HK_581	HK_592	0.196434
HK_626	HK_659	0.196396
HK_645	RR_38	0.19635
HK_645	RR_23	0.196254
RR_48	RR_96	0.196238
HK_536	HK_641	0.196153
HK_528	HK_539	0.195985
HK_578	HK_644	0.195968
HK_573	HK_643	0.195957
HK_605	RR_106	0.195906
HK_577	HK_602	0.195795
HK_547	RR_12	0.195752
HK_737	RR_105	0.195728
RR_23	RR_58	0.195629
HK_613	HK_690	0.195587
HK_582	HK_647	0.195581
HK_719	HK_728	0.195544
HK_607	HK_688	0.195495
RR_14	RR_69	0.195432
HK_679	HK_687	0.195257
HK_621	HK_636	0.195219
HK_589	RR_64	0.194965
HK_693	RR_116	0.194871
HK_610	HK_688	0.194844
RR_39	RR_72	0.194758
HK_647	HK_654	0.194715
HK_622	HK_632	0.194636
HK_524	HK_644	0.194576
HK_584	HK_656	0.194453
HK_664	HK_750	0.194414
HK_588	HK_703	0.194406
HK_530	HK_582	0.194393
HK_647	RR_62	0.19433
HK_538	HK_544	0.194229
HK_696	RR_23	0.194216
HK_683	HK_703	0.193952
HK_527	HK_575	0.19395
HK_635	RR_88	0.193947
HK_685	RR_42	0.193901
HK_733	HK_748	0.193897
HK_657	HK_685	0.193849
HK_628	HK_691	0.193846
RR_26	RR_75	0.193823
HK_643	HK_718	0.193756
HK_654	RR_97	0.193748
HK_640	HK_723	0.193721
HK_547	HK_705	0.193701
HK_580	HK_603	0.193688
RR_42	RR_107	0.193676
HK_611	HK_716	0.193643
HK_677	RR_124	0.193515
HK_611	HK_723	0.193359
HK_556	HK_568	0.193277
HK_565	RR_85	0.193271
HK_683	HK_709	0.193192
HK_568	HK_696	0.19312
HK_545	HK_596	0.193075
RR_24	RR_98	0.192808
HK_703	RR_13	0.192787
HK_581	RR_38	0.192774
HK_533	HK_655	0.192759
HK_531	HK_582	0.192698
HK_598	RR_104	0.192542
HK_691	HK_727	0.192539
HK_701	HK_726	0.192512
RR_36	RR_87	0.192494
HK_724	RR_121	0.192461
HK_620	RR_54	0.192449
RR_63	RR_77	0.192441
HK_558	HK_610	0.192233
RR_36	RR_100	0.192186
HK_687	HK_724	0.191839
HK_531	HK_594	0.191833
HK_548	HK_707	0.191819
HK_699	RR_13	0.191724
HK_540	HK_644	0.19172
HK_530	HK_640	0.191577
HK_540	HK_605	0.191466
HK_570	RR_26	0.191325
HK_722	RR_98	0.19129
HK_722	RR_20	0.191209
RR_62	RR_122	0.19113
RR_35	RR_101	0.190935
HK_560	RR_122	0.19092
HK_544	RR_97	0.19088
HK_703	RR_29	0.190875
HK_689	HK_695	0.190861
HK_625	RR_41	0.190833
HK_580	RR_25	0.19074
RR_44	RR_114	0.190694
RR_65	RR_95	0.190627
RR_18	RR_45	0.190594
HK_547	HK_599	0.19056
HK_650	HK_677	0.190486
HK_551	RR_97	0.190401
RR_75	RR_82	0.190346
RR_23	RR_94	0.190285
HK_634	RR_121	0.190276
RR_79	RR_117	0.190158
HK_529	RR_24	0.190107
HK_711	HK_729	0.190095
HK_613	HK_745	0.190011
HK_580	HK_605	0.189974
HK_598	HK_622	0.189952
HK_643	RR_121	0.189943
HK_529	RR_69	0.189936
HK_699	RR_97	0.189894
HK_579	HK_596	0.189831
HK_538	HK_702	0.189818
RR_18	RR_42	0.189709
HK_617	HK_635	0.189701
HK_566	HK_728	0.1896
HK_566	RR_76	0.189591
HK_618	RR_62	0.189405
HK_570	RR_61	0.189393
HK_560	HK_613	0.189299
HK_635	RR_76	0.189266
HK_720	HK_728	0.189254
RR_96	RR_103	0.189204
HK_716	RR_122	0.189188
HK_579	RR_17	0.189034
HK_598	RR_48	0.188924
RR_78	RR_114	0.188858
HK_679	RR_67	0.188751
HK_575	RR_20	0.188726
HK_574	HK_657	0.1887
HK_560	HK_569	0.188672
HK_536	HK_709	0.188665
HK_575	RR_46	0.188654
HK_607	HK_646	0.188636
HK_632	HK_744	0.188632
HK_548	HK_563	0.188606
HK_531	HK_723	0.188501
HK_748	HK_754	0.188474
HK_674	HK_733	0.188379
HK_726	HK_738	0.1883
HK_574	HK_588	0.188116
HK_528	HK_572	0.188081
HK_609	RR_116	0.188005
RR_104	RR_109	0.187975
HK_640	HK_650	0.187895
HK_634	HK_668	0.187694
HK_529	HK_676	0.187688
RR_35	RR_128	0.1876
HK_740	RR_99	0.187441
HK_735	RR_47	0.18736
HK_639	RR_22	0.187219
HK_617	HK_642	0.187079
RR_46	RR_63	0.187075
RR_40	RR_72	0.187065
HK_720	HK_726	0.187021
HK_606	HK_679	0.186967
HK_692	RR_123	0.186952
HK_679	HK_752	0.186829
HK_600	RR_23	0.186803
HK_530	HK_696	0.186776
HK_626	HK_663	0.186713
HK_618	RR_50	0.186707
HK_608	HK_640	0.186674
HK_728	RR_128	0.186635
HK_533	HK_543	0.186622
RR_47	RR_120	0.186618
HK_657	HK_693	0.186528
RR_26	RR_35	0.186442
RR_67	RR_120	0.186326
HK_646	HK_718	0.186255
HK_529	HK_647	0.186203
RR_78	RR_116	0.186202
HK_596	HK_619	0.186141
HK_675	HK_703	0.186089
HK_618	RR_27	0.185965
HK_622	HK_645	0.185869
HK_542	HK_650	0.185779
HK_578	HK_584	0.185772
HK_617	RR_21	0.18577
HK_613	HK_621	0.185761
HK_691	RR_79	0.185698
HK_697	HK_709	0.185637
HK_551	HK_695	0.185634
HK_555	HK_570	0.185617
HK_538	HK_577	0.1856
HK_527	HK_579	0.185581
HK_555	HK_604	0.185495
HK_598	HK_623	0.185476
HK_743	RR_36	0.185467
RR_42	RR_93	0.185422
HK_711	RR_19	0.18542
HK_646	HK_675	0.185417
HK_527	HK_641	0.185215
HK_604	RR_124	0.185108
HK_530	RR_68	0.185081
RR_21	RR_112	0.185054
HK_572	RR_23	0.184999
RR_97	RR_122	0.18497
HK_620	RR_124	0.184925
HK_563	RR_14	0.184634
HK_610	HK_642	0.184624
RR_24	RR_87	0.18462
HK_548	HK_567	0.184597
HK_560	RR_38	0.184563
HK_543	HK_729	0.184557
HK_613	HK_635	0.184544
HK_528	RR_98	0.184478
HK_577	RR_28	0.184441
HK_554	HK_637	0.184429
HK_699	RR_92	0.184385
HK_618	HK_651	0.184349
HK_591	HK_643	0.184321
RR_80	RR_124	0.184175
HK_579	RR_93	0.184135
HK_696	HK_711	0.184081
HK_533	HK_539	0.184058
HK_549	HK_558	0.184007
RR_95	RR_103	0.183876
RR_96	RR_107	0.183809
HK_563	HK_568	0.18375
RR_26	RR_126	0.183736
HK_598	HK_640	0.183705
RR_91	RR_113	0.183658
HK_580	HK_616	0.183569
HK_554	HK_665	0.183536
HK_606	RR_79	0.18353
HK_689	HK_715	0.183507
HK_598	RR_25	0.183481
HK_569	HK_621	0.183473
RR_14	RR_114	0.183426
HK_551	HK_558	0.183419
HK_545	HK_718	0.183367
RR_72	RR_95	0.183321
HK_534	HK_676	0.183319
HK_623	HK_633	0.183305
RR_13	RR_41	0.183299
HK_738	RR_27	0.183297
HK_603	RR_103	0.183295
HK_699	RR_64	0.183215
HK_620	HK_663	0.183187
HK_538	RR_17	0.183061
HK_582	HK_600	0.183033
HK_582	RR_49	0.183023
HK_642	RR_81	0.182993
HK_540	HK_611	0.182877
HK_546	RR_121	0.182809
HK_718	RR_29	0.182724
RR_44	RR_62	0.1827
HK_633	RR_35	0.182617
HK_612	RR_116	0.182552
HK_717	RR_51	0.182419
HK_711	RR_46	0.182351
HK_711	HK_718	0.182282
RR_26	RR_50	0.182267
HK_679	HK_749	0.182257
HK_703	HK_732	0.182249
RR_78	RR_97	0.182237
HK_676	RR_30	0.182213
HK_551	RR_17	0.182084
RR_40	RR_94	0.182063
HK_560	HK_642	0.182019
HK_539	RR_78	0.182001
RR_97	RR_117	0.181877
HK_538	HK_639	0.181608
HK_524	HK_719	0.181494
HK_613	HK_735	0.18142
HK_559	RR_27	0.181385
HK_620	HK_750	0.181349
HK_691	HK_716	0.181306
HK_635	RR_23	0.181179
HK_735	HK_749	0.181115
HK_656	HK_683	0.181114
HK_606	HK_636	0.181083
RR_106	RR_128	0.180815
RR_68	RR_92	0.180804
HK_608	HK_707	0.180754
HK_540	HK_695	0.180727
RR_29	RR_49	0.180702
HK_580	HK_640	0.180678
HK_534	HK_572	0.180643
HK_627	HK_715	0.180533
RR_58	RR_89	0.180513
HK_738	RR_28	0.180477
HK_585	RR_113	0.180456
HK_632	RR_89	0.180174
HK_568	HK_591	0.180057
HK_523	RR_97	0.180008
HK_609	HK_743	0.179931
HK_637	HK_700	0.179842
HK_724	RR_31	0.179777
HK_724	HK_749	0.179708
RR_115	RR_122	0.179673
HK_610	HK_745	0.179594
HK_711	RR_92	0.179563
RR_48	RR_124	0.179524
RR_45	RR_50	0.179522
HK_582	HK_619	0.179322
HK_696	RR_17	0.179307
HK_700	RR_78	0.179291
RR_28	RR_113	0.179271
HK_528	HK_705	0.179215
HK_699	RR_30	0.179149
HK_709	RR_68	0.179148
RR_28	RR_46	0.179061
HK_573	RR_31	0.179019
HK_572	HK_692	0.179012
HK_628	HK_750	0.178943
HK_522	HK_693	0.178933
RR_35	RR_93	0.17886
HK_656	HK_701	0.178796
RR_103	RR_108	0.178795
HK_687	HK_749	0.178721
RR_13	RR_115	0.178665
HK_722	RR_124	0.178573
HK_560	HK_714	0.178527
HK_635	HK_745	0.178485
HK_572	HK_714	0.178403
HK_596	HK_690	0.178391
HK_604	RR_12	0.178389
HK_566	HK_572	0.178368
RR_88	RR_109	0.178338
HK_616	HK_639	0.178322
HK_627	HK_674	0.178253
HK_681	HK_729	0.178244
HK_598	RR_39	0.178182
HK_721	HK_728	0.178161
HK_525	HK_608	0.178152
HK_543	HK_568	0.178105
RR_49	RR_80	0.177979
HK_541	HK_549	0.177903
HK_581	HK_660	0.17781
RR_51	RR_80	0.17777
HK_551	HK_560	0.177725
RR_85	RR_90	0.177656
HK_526	HK_714	0.17752
HK_544	HK_656	0.177405
HK_528	HK_578	0.177383
HK_601	RR_18	0.177371
HK_703	HK_714	0.17737
HK_688	RR_48	0.177305
RR_94	RR_109	0.17722
HK_610	HK_717	0.177189
RR_13	RR_46	0.177071
HK_544	HK_641	0.177044
HK_584	HK_685	0.176957
HK_623	HK_677	0.176942
HK_575	HK_698	0.176904
RR_69	RR_125	0.176898
HK_659	HK_734	0.17689
HK_605	HK_650	0.176843
HK_635	RR_108	0.176832
RR_98	RR_104	0.176794
HK_588	HK_723	0.176747
RR_24	RR_41	0.176698
HK_544	HK_644	0.176597
HK_585	HK_706	0.176549
HK_720	HK_725	0.176522
HK_539	RR_35	0.17649
HK_625	HK_750	0.176465
HK_571	RR_78	0.176456
HK_687	HK_709	0.176455
HK_632	HK_748	0.176402
RR_29	RR_35	0.176393
RR_20	RR_115	0.176386
RR_19	RR_58	0.176332
HK_542	HK_578	0.176293
HK_583	HK_729	0.176285
HK_709	RR_92	0.176278
HK_611	HK_738	0.176247
RR_35	RR_64	0.176102
HK_701	RR_108	0.176034
HK_548	HK_718	0.175999
HK_534	HK_635	0.175952
HK_715	HK_741	0.17595
HK_699	HK_705	0.175718
HK_733	HK_751	0.17568
HK_632	HK_643	0.175668
HK_531	HK_655	0.17559
HK_570	HK_642	0.175541
HK_681	RR_20	0.175491
HK_695	HK_709	0.175472
HK_603	RR_77	0.175444
HK_529	HK_696	0.175399
HK_525	HK_611	0.17534
HK_665	HK_720	0.175257
RR_54	RR_81	0.175239
HK_656	RR_69	0.175042
HK_704	RR_75	0.175003
HK_567	HK_727	0.174961
HK_613	HK_639	0.174766
HK_683	HK_711	0.174753
HK_674	HK_728	0.174721
HK_605	HK_742	0.174719
HK_614	HK_696	0.17468
HK_525	RR_27	0.174656
HK_544	HK_572	0.174572
HK_618	RR_90	0.174566
HK_691	RR_72	0.174559
HK_572	HK_698	0.174543
HK_657	HK_711	0.174508
HK_604	HK_742	0.174492
HK_538	HK_715	0.174487
RR_45	RR_71	0.174308
HK_531	HK_574	0.174289
HK_611	HK_654	0.174287
RR_54	RR_121	0.174223
HK_582	HK_594	0.174191
HK_723	HK_740	0.174175
HK_546	HK_741	0.174132
HK_575	HK_709	0.174056
HK_715	RR_28	0.174028
HK_540	HK_592	0.173933
HK_580	HK_718	0.173928
HK_698	HK_705	0.173822
RR_18	RR_25	0.173756
HK_528	HK_533	0.173746
HK_675	RR_36	0.173709
HK_555	HK_715	0.173683
HK_626	RR_15	0.173641
HK_632	RR_124	0.173561
HK_628	HK_659	0.173549
HK_526	HK_535	0.173542
RR_50	RR_122	0.173515
HK_700	HK_723	0.173462
HK_584	HK_711	0.173354
HK_596	RR_54	0.173256
HK_623	HK_735	0.173244
HK_639	RR_30	0.173169
RR_22	RR_43	0.173143
HK_715	RR_69	0.173085
HK_724	RR_61	0.173061
RR_13	RR_18	0.173052
HK_635	RR_127	0.173047
HK_639	RR_122	0.173036
RR_23	RR_75	0.173002
HK_705	RR_22	0.172977
HK_668	RR_30	0.172966
HK_735	HK_755	0.172948
HK_611	RR_27	0.172884
HK_627	HK_665	0.172803
HK_750	RR_105	0.172774
HK_591	HK_636	0.172751
HK_609	RR_44	0.172668
HK_534	HK_546	0.172666
HK_593	HK_709	0.172652
HK_563	HK_591	0.172647
HK_677	HK_686	0.172646
HK_704	HK_715	0.172573
HK_754	RR_5	0.17252
HK_603	RR_36	0.172468
HK_688	HK_735	0.172371
HK_551	HK_714	0.172365
HK_612	HK_702	0.17233
HK_580	RR_106	0.172258
HK_675	HK_726	0.172234
HK_663	HK_722	0.17223
HK_616	HK_733	0.172207
HK_567	HK_698	0.172164
RR_15	RR_90	0.172082
HK_584	HK_731	0.172071
RR_21	RR_125	0.171969
RR_47	RR_114	0.171926
HK_614	HK_705	0.171877
HK_618	HK_647	0.171766
HK_587	RR_17	0.1717
HK_565	HK_607	0.171649
RR_20	RR_100	0.171615
HK_529	HK_640	0.171426
HK_546	HK_576	0.171421
HK_554	HK_726	0.171281
HK_542	HK_588	0.17122
HK_735	RR_5	0.171212
HK_543	HK_556	0.171147
HK_531	HK_596	0.171092
HK_690	HK_695	0.171003
HK_541	HK_567	0.17098
HK_619	HK_656	0.170972
HK_572	HK_699	0.17094
HK_572	HK_716	0.170906
HK_728	HK_751	0.170778
HK_742	RR_19	0.170715
HK_699	RR_78	0.170692
HK_559	RR_67	0.170676
HK_641	HK_706	0.170644
HK_696	RR_114	0.170642
HK_628	HK_724	0.170563
HK_626	RR_67	0.170544
HK_565	HK_709	0.17051
HK_574	RR_91	0.170451
HK_749	RR_85	0.170324
HK_568	HK_606	0.170322
HK_701	RR_31	0.170312
HK_543	HK_654	0.170285
HK_576	RR_28	0.170266
HK_574	RR_108	0.170077
HK_637	HK_743	0.17
HK_563	RR_42	0.169991
HK_539	RR_97	0.16998
HK_572	RR_124	0.169801
HK_551	HK_572	0.169679
HK_718	RR_63	0.169638
HK_751	RR_88	0.169625
HK_541	RR_106	0.16962
RR_20	RR_90	0.169585
HK_735	HK_752	0.169581
RR_94	RR_122	0.169468
HK_614	HK_637	0.169416
HK_656	HK_706	0.169381
HK_585	HK_744	0.169367
HK_546	HK_593	0.169212
HK_575	HK_716	0.169123
HK_575	RR_23	0.169098
HK_695	HK_702	0.169077
RR_83	RR_88	0.169072
RR_61	RR_72	0.169016
HK_551	HK_602	0.169014
HK_622	HK_691	0.168972
HK_576	HK_695	0.168961
HK_596	RR_63	0.16891
RR_64	RR_98	0.168902
HK_597	RR_1	0.168869
HK_641	HK_718	0.168829
HK_531	HK_696	0.168758
RR_29	RR_48	0.168733
HK_607	RR_85	0.168652
HK_719	RR_103	0.168637
RR_47	RR_98	0.16858
HK_608	HK_639	0.168523
HK_626	HK_738	0.168491
RR_17	RR_97	0.168444
RR_21	RR_67	0.168342
RR_54	RR_90	0.168245
HK_621	RR_54	0.168243
HK_622	HK_654	0.168234
HK_547	RR_68	0.168229
HK_590	HK_658	0.168167
HK_743	RR_109	0.168144
HK_680	HK_736	0.168005
HK_567	HK_595	0.167909
HK_601	HK_665	0.167878
HK_649	HK_741	0.167864
HK_650	HK_711	0.167834
HK_549	RR_114	0.167755
HK_566	HK_616	0.167746
HK_651	RR_87	0.167742
HK_742	RR_105	0.167683
HK_625	RR_87	0.167545
HK_681	RR_39	0.16751
HK_673	RR_116	0.167508
HK_531	HK_542	0.1675
HK_549	RR_95	0.16749
HK_618	RR_121	0.167434
HK_620	HK_687	0.167424
HK_569	HK_730	0.167402
HK_679	RR_128	0.167351
HK_528	RR_13	0.167316
RR_82	RR_87	0.167299
HK_598	HK_700	0.167296
HK_687	HK_733	0.167243
HK_585	HK_740	0.167219
RR_85	RR_121	0.167189
HK_599	RR_122	0.167179
HK_575	HK_704	0.167154
HK_597	HK_693	0.167141
RR_29	RR_100	0.167127
RR_85	RR_93	0.167017
RR_82	RR_112	0.166965
RR_97	RR_115	0.166871
RR_50	RR_58	0.166863
HK_570	HK_610	0.1668
RR_75	RR_113	0.166778
RR_19	RR_90	0.166758
HK_599	HK_751	0.166633
RR_37	RR_117	0.16661
HK_615	HK_715	0.166609
HK_579	RR_81	0.166603
HK_620	HK_634	0.166566
HK_692	HK_702	0.166561
RR_21	RR_73	0.166546
HK_530	HK_591	0.16651
HK_547	HK_650	0.166485
HK_581	RR_68	0.166469
RR_27	RR_112	0.1664
HK_572	RR_19	0.166386
HK_528	HK_656	0.166328
RR_100	RR_110	0.166283
RR_36	RR_89	0.166268
HK_600	HK_610	0.166226
RR_62	RR_126	0.16622
RR_20	RR_95	0.166218
HK_542	HK_663	0.166177
HK_673	RR_31	0.166065
HK_579	HK_585	0.166038
HK_618	HK_700	0.166035
HK_591	RR_15	0.166
HK_526	HK_655	0.165977
HK_598	HK_639	0.165941
HK_687	RR_62	0.165925
HK_569	HK_745	0.16589
HK_664	HK_738	0.165872
HK_584	RR_45	0.165853
HK_644	HK_711	0.165846
HK_673	HK_696	0.165796
HK_528	HK_706	0.16579
HK_524	HK_702	0.165782
HK_535	HK_592	0.16573
HK_570	HK_581	0.165563
HK_527	HK_533	0.16551
HK_723	RR_17	0.165485
HK_535	HK_575	0.165426
HK_615	RR_23	0.165369
HK_690	RR_62	0.165181
HK_676	HK_691	0.165176
HK_613	HK_642	0.165068
HK_626	HK_751	0.165051
HK_534	RR_78	0.164979
HK_693	HK_717	0.164939
HK_748	RR_100	0.164913
HK_642	RR_105	0.164906
HK_551	HK_575	0.164899
HK_748	RR_5	0.164859
HK_543	RR_21	0.164775
HK_724	HK_735	0.164719
HK_597	HK_720	0.164713
HK_603	HK_626	0.164706
HK_649	RR_107	0.16466
HK_714	RR_75	0.16465
HK_687	HK_719	0.1646
HK_614	HK_700	0.164595
HK_692	RR_62	0.16457
HK_623	HK_675	0.164569
HK_594	HK_732	0.164545
HK_548	HK_714	0.164445
HK_535	HK_582	0.164444
HK_542	RR_15	0.164399
HK_566	HK_614	0.164365
HK_700	HK_706	0.164336
HK_715	RR_19	0.164327
HK_551	RR_91	0.164326
HK_647	HK_665	0.164308
RR_71	RR_106	0.164277
HK_566	RR_126	0.164202
RR_99	RR_108	0.164169
HK_673	RR_109	0.164135
HK_745	HK_752	0.164099
HK_544	HK_611	0.164089
HK_615	RR_20	0.164087
HK_717	RR_88	0.164063
RR_49	RR_54	0.164031
HK_553	HK_617	0.164003
HK_616	RR_123	0.16394
RR_15	RR_28	0.163917
HK_617	HK_625	0.163862
RR_19	RR_120	0.163843
HK_620	RR_45	0.163793
HK_536	HK_723	0.163754
HK_609	HK_750	0.163752
RR_19	RR_122	0.163744
HK_654	HK_721	0.163738
HK_608	HK_696	0.163683
HK_717	RR_123	0.163634
HK_566	HK_590	0.163585
HK_741	RR_71	0.163579
HK_662	RR_48	0.163545
RR_21	RR_95	0.163422
HK_578	RR_87	0.163386
HK_566	RR_41	0.163287
HK_733	RR_63	0.163277
RR_43	RR_69	0.16318
HK_604	RR_25	0.163145
HK_538	HK_602	0.163137
HK_610	RR_127	0.163109
HK_690	RR_121	0.163086
HK_659	RR_49	0.163065
HK_610	HK_729	0.163049
HK_679	RR_101	0.163043
HK_620	HK_659	0.163027
HK_568	RR_99	0.162986
HK_634	HK_658	0.162983
HK_592	HK_696	0.162981
HK_527	HK_542	0.16298
HK_581	HK_588	0.162958
HK_711	RR_68	0.162905
HK_734	HK_749	0.162844
RR_45	RR_125	0.162832
HK_549	HK_625	0.162822
HK_529	HK_614	0.162815
HK_617	HK_636	0.162801
RR_29	RR_93	0.16276
HK_620	HK_651	0.162681
HK_573	RR_20	0.162632
HK_753	RR_6	0.162624
HK_636	HK_750	0.162557
HK_597	HK_714	0.162495
HK_574	RR_116	0.162444
HK_605	HK_688	0.162374
RR_62	RR_100	0.162349
RR_80	RR_106	0.16232
RR_47	RR_89	0.162303
HK_584	HK_683	0.162293
HK_528	HK_570	0.162251
HK_668	HK_717	0.162189
RR_42	RR_79	0.162096
HK_719	RR_21	0.162002
HK_596	RR_25	0.161993
HK_576	HK_676	0.161966
HK_577	RR_15	0.161946
HK_641	HK_656	0.161877
HK_634	HK_690	0.161876
HK_610	HK_650	0.161861
HK_734	HK_751	0.161858
HK_632	HK_749	0.161842
HK_604	RR_18	0.161836
HK_617	HK_623	0.161796
HK_577	HK_585	0.161769
HK_530	HK_716	0.161718
RR_47	RR_72	0.1617
HK_663	RR_12	0.161696
HK_544	HK_600	0.161692
HK_526	HK_581	0.161663
HK_597	RR_109	0.161656
HK_563	HK_699	0.161578
HK_551	RR_93	0.161548
[truncated: 54,297 more rows]
