# Supplementary material for: Comparative analysis of two paradigm bacteriophytochromes reveals opposite functionalities in two-component signaling
Source: Nat Commun. 2021 Jul 20;12:4394. doi: 10.1038/s41467-021-24676-7 (PMC8292422; doi:10.1038/s41467-021-24676-7)
Supplement: Supplementary file 6 — Source Data [file 41467_2021_24676_MOESM6_ESM.zip › Source_Data_Manuscript.xlsx]

## Sheet: Source Data of Figure 1
Figure 1B, absorption spectra																			Figure 1B, A750/A700 reversion points								Figure 1B, fit
Wavelength[nm]	DrBphP(dark)	DrBphP(red)	Wavelength[nm]	DrBphP+DrRR(dark)	DrBphP+DrRR(red)	Wavelength[nm]	Agp1(dark)	Agp1(red)	Wavelength[nm]	Agp1+AtRR1(dark)	Agp1+AtRR1(red)	Wavelength[nm]	Chimera(dark)	Chimera(red)	Wavelength[nm]	Chimera+AtRR1(dark)	Chimera+AtRR1(red)		Time[min]	DrBphP	DrBphP+DrRR	Agp1	Agp1+AtRR1	Chimera	Chimera+AtRR1		Time[min]	DrBphP	DrBphP+DrRR	AgP1	AgP1+AtRR	Chimera	Chimera+AtRR
190	1.97647	2.64721	190	3.74148	4.56576	190	1.9823	2.2312	190	3.58594	4.74952	190	1.47801	1.69519	190	4.27557	3.93117		0	1.25149	1.16667	1.40073	1.30344	1.34275	1.31431		0	1.1461	1.2496	1.3154	1.2728	1.3449	1.3132
191	1.80257	2.30948	191	2.78355	4.79454	191	1.75613	2.03955	191	3.30642	4.58143	191	2.01649	2.27353	191	4.03216	4.12741		0.5	1.13431	1.03787	1.31848	1.24616	1.3061	1.28382		2	0.912773	1.01242	1.19493	1.12841	1.22865	1.21345
192	2.21776	2.06306	192	2.98292	2.84548	192	1.93214	1.70008	192	3.59652	3.28061	192	2.29527	2.29555	192	4.64539	3.92248		1	1.07485	0.967679	1.24816	1.19131	1.27447	1.25447		4	0.841117	0.964476	1.09304	1.01169	1.17342	1.15316
193	1.3702	0.810366	193	3.28517	3.29594	193	1.18689	1.37691	193	3.19127	3.16302	193	2.34422	2.34477	193	3.80436	4.17314		1.5	1.03617	0.942651	1.19235	1.14684	1.24743	1.23016		6	0.804836	0.935265	1.00666	0.917132	1.13153	1.10931
194	2.03018	2.04201	194	3.06991	3.65798	194	1.52148	1.93155	194	2.69072	2.66291	194	2.3018	2.08802	194	4.37265	3.85008		2	1.0157	0.914696	1.15186	1.11717	1.22554	1.20942		8	0.776903	0.910003	0.933256	0.840338	1.09422	1.07303
195	1.85242	1.86089	195	3.26532	3.06692	195	1.87184	1.87514	195	2.80484	3.56429	195	2.06762	2.06165	195	3.84766	3.6779		3	0.991286	0.890554	1.06911	1.05415	1.19564	1.18211		10	0.751512	0.887187	0.870687	0.777774	1.05976	1.04086
196	1.69432	1.32894	196	2.76805	3.26165	196	1.31468	1.4812	196	2.57669	2.34122	196	2.26063	1.88576	196	3.61682	3.4538		4	0.969711	0.858456	1.00305	0.99836	1.17146	1.15681		12	0.727399	0.866468	0.817191	0.726617	1.02767	1.01138
197	1.27729	1.51408	197	2.4896	2.85968	197	1.662	1.50353	197	2.60108	2.78319	197	2.01566	2.19112	197	3.28518	3.54906		5	0.949149	0.836506	0.946352	0.951989	1.15107	1.13494		14	0.704267	0.84762	0.771296	0.684602	0.997737	0.983978
198	1.46955	1.36383	198	2.65749	2.51998	198	1.68081	1.41359	198	2.78583	2.5698	198	1.83364	1.80655	198	2.79697	3.01608		6	0.935752	0.816104	0.891387	0.911594	1.13279	1.10678		16	0.68203	0.830446	0.731775	0.649918	0.969796	0.958356
199	1.29666	1.49911	199	2.62942	3.05909	199	1.4977	1.54234	199	2.76127	2.58412	199	2.06938	1.94594	199	2.94539	3.29686		7	0.920611	0.795636	0.857281	0.876834	1.11317	1.09229		18	0.660647	0.814774	0.697608	0.621114	0.943696	0.934325
200	1.42208	1.41875	200	2.60119	3.27633	200	1.53338	1.78946	200	2.60724	2.59939	200	1.88156	2.16102	200	3.11965	3.00155		8	0.902993	0.775284	0.816932	0.841728	1.09393	1.07329		20	0.640087	0.800445	0.667944	0.59703	0.9193	0.91175
201	1.5442	1.66498	201	2.49972	2.61186	201	1.64429	1.50955	201	2.7972	2.76054	201	2.27276	2.25285	201	3.10906	3.37164		9	0.893908	0.760706	0.786968	0.813634	1.07733	1.05747		22	0.620324	0.787321	0.642072	0.576734	0.896483	0.890522
202	1.6115	1.8186	202	2.94654	2.83967	202	1.39397	1.4058	202	2.93752	2.74275	202	2.17071	2.33857	202	2.99731	3.46844		10	0.878552	0.743795	0.755275	0.786378	1.06364	1.03852		24	0.601329	0.775277	0.619402	0.559482	0.875129	0.870545
203	1.56945	1.74478	203	3.02539	3.10451	203	1.97317	2.01528	203	2.88155	2.74232	203	2.14986	2.20838	203	3.21394	3.34008		15	0.83607	0.67921	0.639399	0.681047	0.987221	0.966213		26	0.58308	0.764201	0.599439	0.544677	0.85513	0.85173
204	1.73022	1.82889	204	2.94179	3.12572	204	1.82528	2.0377	204	2.86983	2.84741	204	2.64447	2.18677	204	3.71379	3.63051		20	0.804277	0.618845	0.564115	0.611843	0.91631	0.909096		28	0.565551	0.753992	0.58177	0.531841	0.836386	0.833999
205	1.82304	1.90729	205	3.12369	3.35249	205	1.73696	1.7463	205	3.31953	3.1054	205	2.50311	2.26712	205	3.68352	4.02227		25	0.775451	0.57348	0.512702	0.562932	0.862297	0.858395		30	0.548719	0.74456	0.56605	0.520593	0.818805	0.817275
206	2.03596	2.06764	206	3.50012	3.77616	206	2.11848	2.18803	206	3.55478	3.2925	206	2.70047	2.96944	206	3.67945	4.22124		30	0.747205	0.5349	0.475146	0.525802	0.813475	0.815929		32	0.532562	0.735826	0.55199	0.510625	0.802302	0.801489
207	2.54123	2.62962	207	3.94243	3.80367	207	2.61064	2.37328	207	3.79759	3.59822	207	3.35262	3.37706	207	4.21969	4.39176		35	0.72891	0.499753	0.446938	0.498217	0.777986	0.77829		34	0.517059	0.727717	0.539349	0.501692	0.786797	0.786578
208	3.12243	3.19113	208	4.11008	4.16902	208	3.27891	3.18691	208	4.51213	4.15274	208	4.4218	4.31608	208	5.05037	5.37509		40	0.712745	0.469899	0.423073	0.473585	0.746614	0.751331		36	0.502188	0.720169	0.527925	0.493597	0.772217	0.77248
209	4.24048	4.39611	209	5.22531	5.52702	209	3.97917	4.04796	209	5.3709	5.28946	209	5.57975	5.60873	209	6.3958	6.56144		45	0.695917	0.439845	0.403414	0.455631	0.718282	0.719373		38	0.487931	0.713125	0.517546	0.486183	0.758495	0.759141
210	5.82706	5.81832	210	6.37469	6.35888	210	5.44736	5.41586	210	6.60699	6.42619	210	7.36859	7.40828	210	8.3505	8.5618		50	0.681128	0.415875	0.390029	0.440254	0.693174	0.691732		40	0.474267	0.706532	0.50807	0.479324	0.745568	0.746508
211	7.33524	7.42165	211	7.75152	7.70985	211	6.8512	6.94771	211	8.17361	7.92304	211	9.24195	9.21765	211	10.161	10.5512		55	0.665416	0.398015	0.37686	0.427063	0.670577	0.669728		42	0.461179	0.700345	0.499377	0.472918	0.733378	0.734534
212	8.82175	9.0508	212	9.27987	9.64633	212	8.61674	8.61665	212	9.81331	9.63676	212	11.1599	11.2374	212	12.288	12.6454		60	0.654676	0.378273	0.364258	0.415362	0.652865	0.65134		44	0.448648	0.694522	0.491364	0.466884	0.721871	0.723173
213	10.2881	10.4834	213	10.7735	11.1543	213	10.1084	10.1458	213	11.4161	11.224	213	12.6467	12.7243	213	14.475	14.8648		70	0.637127	0.346703	0.344851	0.394141	0.615303	0.613161		46	0.436658	0.689027	0.483947	0.461158	0.710997	0.712384
214	11.3956	11.6255	214	12.0759	12.4045	214	11.3816	11.4278	214	12.8341	12.6923	214	13.8768	13.8728	214	16.2967	16.727		80	0.619286	0.317967	0.330715	0.377195	0.588065	0.583767		48	0.425193	0.683825	0.477052	0.455687	0.700711	0.702128
215	12.1651	12.4331	215	13.2834	13.6915	215	12.3516	12.2901	215	14.2087	14.0356	215	14.5525	14.5803	215	17.9408	18.4265		90	0.606611	0.295366	0.316023	0.362527	0.56511	0.558197		50	0.414237	0.678888	0.470619	0.450429	0.690969	0.692368
216	12.5646	12.8526	216	14.4528	14.7683	216	12.8264	12.7977	216	15.3195	15.129	216	14.7274	14.7654	216	19.4963	19.9767		100	0.595564	0.277178	0.30424	0.349025	0.544713	0.537932		52	0.403774	0.674189	0.464593	0.44535	0.681733	0.683073
217	12.7078	13.0084	217	15.205	15.6102	217	13.1159	13.0876	217	16.1499	15.9977	217	14.6868	14.7181	217	20.7032	21.1467		110	0.585895	0.257593	0.295426	0.337169	0.529889	0.522491		54	0.393791	0.669704	0.458931	0.440424	0.672966	0.674209
218	12.6359	12.9406	218	15.7848	16.2477	218	13.1224	13.0765	218	16.9891	16.8403	218	14.4777	14.4901	218	21.5782	22.1635		120	0.579771	0.24626	0.285843	0.326246	0.516358	0.506854		56	0.384274	0.665412	0.453595	0.43563	0.664634	0.665748
219	12.4424	12.725	219	16.3775	16.8414	219	12.9453	12.8968	219	17.6339	17.4408	219	14.0908	14.1272	219	22.3488	22.8725										58	0.375208	0.661294	0.44855	0.430949	0.656705	0.657663
220	12.1376	12.4053	220	16.7815	17.266	220	12.6466	12.6171	220	18.027	17.8973	220	13.6545	13.6803	220	22.8359	23.3451										60	0.366583	0.657332	0.44377	0.426367	0.649152	0.64993
221	11.7556	12.0046	221	17.0689	17.5273	221	12.3258	12.2753	221	18.289	18.2114	221	13.1815	13.1897	221	23.0866	23.6774										62	0.358385	0.653512	0.439229	0.421873	0.641947	0.642524
222	11.2959	11.5205	222	17.3039	17.7129	222	11.9238	11.8668	222	18.4722	18.3885	222	12.6346	12.6343	222	23.3103	23.8337										64	0.350603	0.649819	0.434906	0.417458	0.635065	0.635423
223	10.8085	11.0114	223	17.304	17.7216	223	11.4766	11.4194	223	18.447	18.3225	223	12.0794	12.0822	223	23.3331	23.7858										66	0.343225	0.646242	0.430783	0.413115	0.628483	0.628609
224	10.2584	10.4537	224	17.3296	17.7362	224	10.9815	10.9155	224	18.401	18.3954	224	11.4659	11.4724	224	23.1308	23.6556										68	0.336241	0.64277	0.426843	0.408836	0.62218	0.622061
225	9.68987	9.8665	225	17.1993	17.6301	225	10.4412	10.3709	225	18.3307	18.2765	225	10.8382	10.8343	225	22.91	23.4309										70	0.329641	0.639392	0.423071	0.404619	0.616137	0.615762
226	9.07709	9.22528	226	17.0782	17.5064	226	9.84927	9.77068	226	18.2726	18.201	226	10.165	10.156	226	22.7163	23.1923										72	0.323415	0.6361	0.419456	0.400458	0.610335	0.609697
227	8.44172	8.55899	227	16.9062	17.3582	227	9.22415	9.13786	227	18.1198	18.0448	227	9.46939	9.44969	227	22.3584	22.7908										74	0.317554	0.632886	0.415985	0.39635	0.604757	0.603849
228	7.72932	7.82384	228	16.7688	17.1409	228	8.5357	8.44029	228	17.7189	17.6639	228	8.70534	8.67043	228	21.8027	22.2698										76	0.312049	0.629743	0.412649	0.392293	0.599387	0.598205
229	6.9407	7.02227	229	16.6096	16.9427	229	7.7709	7.66964	229	17.5158	17.4521	229	7.86081	7.82614	229	21.3325	21.7678										78	0.306891	0.626665	0.409439	0.388283	0.594212	0.592751
230	6.11821	6.18804	230	16.3256	16.6798	230	6.95751	6.84573	230	17.2095	17.1423	230	6.96774	6.9411	230	20.8195	21.2293										80	0.302072	0.623645	0.406346	0.38432	0.589217	0.587476
231	5.27369	5.33661	231	15.9979	16.3273	231	6.09617	5.9832	231	16.9249	16.8533	231	6.04065	6.01842	231	20.1395	20.5747										82	0.297585	0.620679	0.403364	0.380402	0.584391	0.582368
232	4.48728	4.54336	232	15.7502	16.0437	232	5.26554	5.15401	232	16.6012	16.4802	232	5.16697	5.14734	232	19.4786	19.892										84	0.293423	0.617763	0.400485	0.376527	0.579722	0.577417
233	3.76523	3.81158	233	15.4037	15.7368	233	4.48913	4.38373	233	16.2862	16.1973	233	4.36579	4.34637	233	18.7278	19.1156										86	0.289578	0.614892	0.397704	0.372695	0.575199	0.572612
234	3.1474	3.18234	234	15.1213	15.4395	234	3.81081	3.71562	234	15.9321	15.8606	234	3.68201	3.65739	234	17.9244	18.2583										88	0.286044	0.612063	0.395015	0.368903	0.570812	0.567945
235	2.61386	2.63963	235	14.8121	15.0897	235	3.21557	3.13245	235	15.6015	15.4944	235	3.08909	3.06333	235	17.0982	17.443										90	0.282815	0.609272	0.392412	0.365152	0.566553	0.563406
236	2.17084	2.19113	236	14.4576	14.7401	236	2.71169	2.64005	236	15.2249	15.1473	236	2.59002	2.56503	236	16.3046	16.6043										92	0.279885	0.606516	0.389891	0.361441	0.562412	0.558989
237	1.80936	1.82608	237	14.0346	14.2856	237	2.29163	2.23333	237	14.6886	14.5979	237	2.1788	2.15606	237	15.5	15.7749										94	0.277249	0.603793	0.387448	0.357768	0.558383	0.554685
238	1.50756	1.52315	238	13.3669	13.6242	238	1.93408	1.8869	238	13.9423	13.8447	238	1.83198	1.81276	238	14.5859	14.8173										96	0.274901	0.6011	0.385079	0.354133	0.554457	0.550489
239	1.26333	1.2772	239	12.2886	12.5302	239	1.63858	1.60069	239	12.8298	12.6515	239	1.54719	1.53181	239	13.458	13.6448										98	0.272837	0.598436	0.382779	0.350536	0.550628	0.546392
240	1.07024	1.08223	240	10.8139	11.0538	240	1.40079	1.37218	240	11.4456	11.2552	240	1.32037	1.3068	240	12.1471	12.278										100	0.271052	0.595798	0.380545	0.346977	0.546891	0.54239
241	0.913784	0.923286	241	9.17944	9.39004	241	1.20754	1.18489	241	9.94869	9.74177	241	1.13773	1.12646	241	10.699	10.7934										102	0.269542	0.593185	0.378375	0.343454	0.543238	0.538477
242	0.79176	0.798017	242	7.68272	7.84603	242	1.05578	1.03919	242	8.49982	8.30895	242	0.997096	0.984593	242	9.29037	9.3508										104	0.268303	0.590595	0.376264	0.339967	0.539665	0.534648
243	0.696455	0.699224	243	6.43835	6.56209	243	0.937673	0.925539	243	7.24985	7.07365	243	0.886849	0.87333	243	8.0014	8.04382										106	0.267331	0.588026	0.374209	0.336515	0.536167	0.530898
244	0.621716	0.621667	244	5.43424	5.5321	244	0.846054	0.836886	244	6.18784	6.03481	244	0.802427	0.78678	244	6.89007	6.92022										108	0.266623	0.585479	0.372209	0.333099	0.532739	0.527222
245	0.563688	0.56226	245	4.68161	4.75856	245	0.776258	0.769575	245	5.33428	5.20095	245	0.738229	0.721946	245	5.98652	6.00595										110	0.266177	0.58295	0.370261	0.329718	0.529376	0.523616
246	0.522922	0.520816	246	4.15516	4.21638	246	0.724534	0.720159	246	4.68899	4.57293	246	0.693529	0.678102	246	5.28971	5.30781										112	0.265988	0.58044	0.368361	0.326371	0.526077	0.520077
247	0.492806	0.490036	247	3.78434	3.83304	247	0.684086	0.684813	247	4.19235	4.09373	247	0.658578	0.643358	247	4.76087	4.77661										114	0.266055	0.577948	0.366509	0.323059	0.522835	0.516601
248	0.472515	0.468519	248	3.53349	3.56997	248	0.656592	0.659572	248	3.81486	3.7231	248	0.634413	0.618334	248	4.35228	4.37045										116	0.266376	0.575472	0.364701	0.31978	0.519648	0.513184
249	0.455529	0.451305	249	3.36773	3.39524	249	0.638603	0.639982	249	3.5258	3.44757	249	0.618752	0.602203	249	4.04439	4.06323										118	0.266949	0.573012	0.362935	0.316534	0.516514	0.509824
250	0.447541	0.442979	250	3.30218	3.3253	250	0.626451	0.631201	250	3.34608	3.27158	250	0.610662	0.594965	250	3.85313	3.8714										120	0.267771	0.570568	0.36121	0.313322	0.513428	0.506517
251	0.446439	0.445131	251	3.32875	3.34934	251	0.626304	0.632544	251	3.27275	3.20598	251	0.609314	0.594965	251	3.77944	3.80352
252	0.448459	0.446721	252	3.4091	3.43211	252	0.629393	0.634813	252	3.27622	3.21414	252	0.613981	0.601273	252	3.79015	3.8165
253	0.454611	0.453737	253	3.49957	3.52351	253	0.635745	0.640139	253	3.29132	3.22984	253	0.623523	0.609442	253	3.81111	3.83829
254	0.460487	0.460286	254	3.59913	3.62265	254	0.642245	0.649133	254	3.30495	3.24616	254	0.629849	0.616059	254	3.82775	3.85485
255	0.470678	0.471793	255	3.72693	3.75575	255	0.653171	0.659934	255	3.34721	3.29198	255	0.642813	0.629088	255	3.87501	3.90653
256	0.485369	0.487511	256	3.90249	3.93532	256	0.6702	0.676245	256	3.4575	3.40149	256	0.660756	0.64646	256	3.99456	4.03132
257	0.503824	0.507531	257	4.12179	4.15846	257	0.69432	0.698855	257	3.65102	3.5938	257	0.683676	0.66952	257	4.20992	4.25054
258	0.526319	0.531294	258	4.35532	4.4024	258	0.721832	0.726384	258	3.88862	3.82914	258	0.709397	0.695888	258	4.47102	4.51667
259	0.548447	0.551782	259	4.55405	4.60924	259	0.747021	0.751837	259	4.07919	4.01789	259	0.73408	0.720705	259	4.67822	4.73005
260	0.567728	0.572832	260	4.72218	4.78244	260	0.770062	0.773632	260	4.21066	4.15057	260	0.758453	0.743764	260	4.82489	4.87926
261	0.59004	0.596782	261	4.9085	4.97419	261	0.794735	0.798752	261	4.34665	4.28265	261	0.782411	0.76734	261	4.97971	5.0356
262	0.616299	0.622322	262	5.10905	5.18086	262	0.823575	0.826105	262	4.51508	4.45022	262	0.809687	0.795776	262	5.17353	5.23017
263	0.644303	0.649266	263	5.31095	5.39254	263	0.855928	0.858644	263	4.73212	4.66596	263	0.83966	0.825247	263	5.4209	5.48357
264	0.675704	0.681822	264	5.53871	5.62697	264	0.894034	0.895176	264	5.0119	4.9453	264	0.873056	0.860714	264	5.74043	5.80888
265	0.70784	0.713444	265	5.75089	5.84687	265	0.928453	0.929059	265	5.25982	5.19375	265	0.908733	0.894321	265	6.03215	6.10383
266	0.735293	0.741229	266	5.93318	6.03225	266	0.961553	0.960829	266	5.45039	5.38041	266	0.938187	0.924308	266	6.2617	6.33937
267	0.767245	0.773318	267	6.1331	6.23925	267	0.996312	0.993897	267	5.64209	5.57063	267	0.968782	0.956984	267	6.49987	6.5793
268	0.800667	0.80653	268	6.33246	6.44536	268	1.03402	1.03113	268	5.85123	5.78055	268	1.00477	0.992038	268	6.75806	6.83996
269	0.830782	0.837309	269	6.48161	6.59742	269	1.0685	1.06263	269	6.04474	5.96938	269	1.03713	1.02513	269	6.99192	7.07597
270	0.856675	0.864066	270	6.59051	6.71254	270	1.09681	1.09115	270	6.20676	6.13114	270	1.06202	1.05129	270	7.18935	7.27649
271	0.881649	0.890167	271	6.70186	6.82152	271	1.12521	1.11672	271	6.35394	6.27918	271	1.08764	1.07735	271	7.36943	7.46332
272	0.906531	0.915427	272	6.80277	6.92986	272	1.15167	1.14238	272	6.50893	6.43521	272	1.1117	1.10413	272	7.55475	7.6498
273	0.929026	0.940125	273	6.89822	7.03013	273	1.18062	1.16905	273	6.65124	6.57744	273	1.13555	1.12822	273	7.73564	7.83294
274	0.946471	0.958275	274	6.96694	7.09677	274	1.20081	1.18813	274	6.77707	6.70744	274	1.15443	1.14859	274	7.88208	7.98666
275	0.960886	0.97474	275	7.01036	7.1375	275	1.21639	1.20258	275	6.87895	6.79995	275	1.16822	1.16348	275	8.00256	8.113
276	0.971537	0.987932	276	7.04563	7.18566	276	1.22838	1.2137	276	6.94117	6.87605	276	1.17683	1.17331	276	8.08731	8.19064
277	0.983473	1.00037	277	7.04389	7.1688	277	1.23935	1.22565	277	6.97294	6.90243	277	1.18596	1.18396	277	8.1341	8.24065
278	0.99495	1.01544	278	7.04484	7.17502	278	1.24885	1.23278	278	6.98977	6.91927	278	1.19436	1.19585	278	8.15506	8.26506
279	1.00643	1.02797	279	7.03298	7.16308	279	1.25871	1.24473	279	6.99836	6.92456	279	1.20297	1.20598	279	8.17007	8.28161
280	1.0135	1.03808	280	7.01416	7.14952	280	1.26378	1.2476	280	7.0007	6.93064	280	1.20784	1.21291	280	8.17787	8.29733
281	1.0157	1.04135	281	7.01052	7.14194	281	1.26203	1.24658	281	6.99376	6.92465	281	1.20442	1.2126	281	8.18032	8.29698
282	1.01139	1.04107	282	6.98782	7.11927	282	1.25364	1.23556	282	6.97953	6.90833	282	1.19654	1.20577	282	8.17112	8.284
283	0.999816	1.03069	283	6.91562	7.05143	283	1.23714	1.21981	283	6.94005	6.86902	283	1.18036	1.19037	283	8.13003	8.24327
284	0.982371	1.01357	284	6.77359	6.9051	284	1.21086	1.19323	284	6.86446	6.78433	284	1.15339	1.16627	284	8.04633	8.15528
285	0.95097	0.98316	285	6.5327	6.66236	285	1.16965	1.15257	285	6.71633	6.63281	285	1.11045	1.12502	285	7.87731	7.97666
286	0.909653	0.942277	286	6.22618	6.35315	286	1.1182	1.10005	286	6.47092	6.37802	286	1.0558	1.07114	286	7.59305	7.68695
287	0.869621	0.901207	287	5.91475	6.03644	287	1.065	1.04493	287	6.13013	6.03959	287	1.00176	1.01717	287	7.21461	7.30126
288	0.839505	0.870521	288	5.65939	5.77459	288	1.01862	0.997602	288	5.76349	5.67485	288	0.959656	0.974356	288	6.81335	6.89569
289	0.82105	0.851717	289	5.44112	5.55057	289	0.98451	0.965461	289	5.45421	5.36757	289	0.931031	0.946023	289	6.48287	6.5599
290	0.805166	0.836467	290	5.1675	5.27178	290	0.954361	0.939155	290	5.24637	5.15765	290	0.909355	0.923584	290	6.26636	6.33329
291	0.776152	0.807933	291	4.74496	4.84366	291	0.907708	0.896732	291	5.08731	4.99086	291	0.873989	0.887806	291	6.08407	6.13896
292	0.724	0.755543	292	4.17659	4.26623	292	0.838078	0.829328	292	4.86871	4.7628	292	0.809791	0.82473	292	5.81842	5.85985
293	0.65174	0.683039	293	3.55144	3.62805	293	0.754729	0.745066	293	4.51639	4.40753	293	0.725472	0.741799	293	5.39773	5.4257
294	0.57388	0.603237	294	2.96734	3.0311	294	0.671233	0.66174	294	4.05949	3.95037	294	0.638354	0.653388	294	4.86179	4.87652
295	0.502355	0.528768	295	2.46556	2.51191	295	0.595454	0.58562	295	3.57691	3.4704	295	0.55891	0.572216	295	4.29862	4.30591
296	0.442674	0.4659	296	2.05828	2.09275	296	0.530941	0.521856	296	3.15161	3.05169	296	0.494193	0.505313	296	3.80424	3.80376
297	0.392451	0.412387	297	1.72123	1.74385	297	0.47268	0.4654	297	2.79165	2.69763	297	0.438707	0.447821	297	3.38494	3.37723
298	0.348838	0.367106	298	1.43527	1.4478	298	0.42245	0.416068	298	2.47794	2.39025	298	0.390895	0.399634	298	3.01942	3.00798
299	0.312754	0.328001	299	1.19027	1.19482	299	0.377557	0.373617	299	2.18384	2.10275	299	0.35138	0.357755	299	2.67765	2.66325
300	0.280251	0.295257	300	0.979834	0.976767	300	0.337054	0.335687	300	1.88931	1.81751	300	0.317466	0.322805	300	2.33751	2.3202
301	0.252706	0.266723	301	0.804824	0.796551	301	0.303558	0.305852	301	1.60485	1.54164	301	0.288323	0.293541	301	2.01053	1.99059
302	0.229018	0.242492	302	0.661052	0.647958	302	0.276635	0.280871	302	1.33584	1.28217	302	0.264158	0.269034	302	1.70123	1.68207
303	0.207992	0.221723	303	0.544009	0.528164	303	0.253641	0.261438	303	1.09329	1.04986	303	0.243208	0.249594	303	1.42325	1.40462
304	0.19073	0.205819	304	0.45346	0.435797	304	0.236169	0.24647	304	0.891326	0.856594	304	0.225266	0.232429	304	1.19161	1.17445
305	0.176682	0.191505	305	0.383314	0.364646	305	0.221564	0.234845	305	0.730194	0.703411	305	0.210435	0.217953	305	1.00384	0.989045
306	0.165022	0.181401	306	0.328826	0.309872	306	0.210426	0.226694	306	0.603123	0.583612	306	0.198093	0.206475	306	0.858217	0.84413
307	0.155014	0.172046	307	0.289522	0.270021	307	0.201059	0.219645	307	0.509714	0.495678	307	0.188137	0.197892	307	0.748561	0.736723
308	0.147944	0.165591	308	0.26034	0.240738	308	0.194199	0.215792	308	0.440577	0.431601	308	0.180254	0.191274	308	0.668939	0.658966
309	0.14069	0.160258	309	0.237881	0.218957	309	0.188335	0.212893	309	0.390167	0.385816	309	0.174032	0.185484	309	0.61027	0.600619
310	0.137201	0.156142	310	0.222776	0.203952	310	0.183799	0.210688	310	0.355195	0.353864	310	0.168431	0.180934	310	0.568597	0.559776
311	0.132886	0.153522	311	0.211941	0.193707	311	0.18048	0.208975	311	0.329482	0.330936	311	0.165423	0.178555	311	0.538447	0.530007
312	0.130315	0.151277	312	0.203875	0.186447	312	0.17693	0.208039	312	0.310955	0.315021	312	0.162001	0.175143	312	0.516796	0.50905
313	0.128387	0.149406	313	0.198339	0.181284	313	0.174662	0.206853	313	0.297782	0.303827	313	0.159823	0.173385	313	0.499917	0.492736
314	0.126826	0.147816	314	0.193832	0.177009	314	0.171582	0.205927	314	0.288618	0.295973	314	0.157956	0.171731	314	0.487461	0.480829
315	0.125908	0.147254	315	0.190352	0.173298	315	0.170937	0.206131	315	0.281024	0.290402	315	0.155986	0.169456	315	0.47617	0.469517
316	0.123704	0.145851	316	0.188691	0.171523	316	0.169324	0.205131	316	0.275071	0.28621	316	0.154637	0.167284	316	0.466857	0.459157
317	0.123153	0.144541	317	0.187347	0.170071	317	0.167931	0.204167	317	0.270481	0.282106	317	0.152459	0.165423	317	0.458592	0.450822
318	0.122235	0.143044	318	0.185449	0.168377	318	0.166401	0.203528	318	0.265881	0.278904	318	0.150281	0.163045	318	0.449396	0.441653
319	0.121593	0.142109	319	0.184421	0.167086	319	0.164594	0.203046	319	0.262271	0.27532	319	0.150385	0.16139	319	0.440433	0.431769
320	0.120399	0.140518	320	0.182602	0.164666	320	0.163635	0.201759	320	0.258896	0.272196	320	0.148933	0.160666	320	0.432401	0.423077
321	0.120399	0.139115	321	0.181732	0.163295	321	0.162077	0.19986	321	0.25578	0.269349	321	0.147792	0.158805	321	0.422855	0.41367
322	0.119756	0.137618	322	0.181099	0.160714	322	0.161016	0.199406	322	0.253029	0.266095	322	0.146444	0.156324	322	0.414707	0.404025
323	0.119756	0.136495	323	0.180783	0.159262	323	0.159467	0.196859	323	0.250183	0.262928	323	0.146859	0.154566	323	0.405161	0.393665
324	0.119022	0.135373	324	0.180071	0.15789	324	0.160242	0.195136	324	0.247137	0.25937	324	0.145822	0.153015	324	0.395733	0.382829
325	0.119389	0.133689	325	0.179043	0.156357	325	0.158232	0.19321	325	0.24548	0.255794	325	0.145303	0.151153	325	0.385489	0.371279
326	0.119205	0.132753	326	0.179913	0.155389	326	0.158177	0.191487	326	0.242607	0.252401	326	0.144785	0.148775	326	0.374663	0.361157
327	0.119297	0.131818	327	0.178885	0.153776	327	0.157319	0.190162	327	0.239379	0.248991	327	0.144162	0.147638	327	0.363488	0.349131
328	0.118287	0.129666	328	0.179043	0.15184	328	0.157328	0.188921	328	0.237036	0.245606	328	0.145199	0.147121	328	0.355456	0.339486
329	0.118563	0.129292	329	0.178885	0.150872	329	0.156572	0.186615	329	0.235474	0.242048	329	0.14354	0.144846	329	0.344164	0.327578
330	0.118654	0.127046	330	0.178252	0.149017	330	0.1566	0.185549	330	0.232775	0.238525	330	0.143955	0.143812	330	0.333688	0.316147
331	0.118471	0.125363	331	0.177778	0.147645	331	0.15577	0.183614	331	0.230935	0.236095	331	0.14354	0.141537	331	0.32356	0.30674
332	0.118471	0.125456	332	0.177778	0.147887	332	0.156148	0.183076	332	0.228879	0.232997	332	0.144266	0.142157	332	0.312502	0.294951
333	0.118563	0.124801	333	0.176829	0.146274	333	0.156886	0.181696	333	0.227968	0.231479	333	0.142399	0.140606	333	0.301559	0.28602
334	0.117277	0.122743	334	0.176275	0.144983	334	0.156038	0.180992	334	0.225425	0.228242	334	0.143333	0.139675	334	0.293527	0.276375
335	0.119022	0.122275	335	0.177145	0.145144	335	0.155955	0.179714	335	0.223976	0.226185	335	0.14271	0.138641	335	0.285263	0.266611
336	0.118563	0.121995	336	0.177066	0.144741	336	0.156747	0.17977	336	0.223169	0.224345	336	0.144577	0.139055	336	0.276299	0.258157
337	0.119389	0.121714	337	0.176512	0.14337	337	0.157052	0.179464	337	0.222179	0.222176	337	0.144266	0.138228	337	0.267918	0.249702
338	0.119848	0.121246	338	0.176275	0.141918	338	0.158398	0.179242	338	0.220539	0.220544	338	0.144681	0.138124	338	0.261283	0.242081
339	0.120766	0.121153	339	0.176908	0.142724	339	0.158969	0.178862	339	0.220565	0.218418	339	0.146237	0.138538	339	0.25488	0.234937
340	0.121501	0.120872	340	0.177857	0.141998	340	0.160804	0.178223	340	0.221129	0.217854	340	0.14634	0.138331	340	0.248129	0.227792
341	0.122694	0.120778	341	0.17849	0.141514	341	0.163072	0.178815	341	0.221355	0.217073	341	0.147274	0.138538	341	0.24452	0.223863
342	0.124622	0.120965	342	0.179913	0.141595	342	0.165055	0.180223	342	0.222891	0.216527	342	0.149555	0.138848	342	0.24033	0.217552
343	0.126275	0.120685	343	0.181336	0.141272	343	0.167516	0.180066	343	0.225165	0.21631	343	0.151837	0.138641	343	0.236139	0.212193
344	0.127836	0.121059	344	0.182365	0.140708	344	0.170034	0.180409	344	0.226501	0.215364	344	0.1536	0.139262	344	0.233462	0.208383
345	0.129764	0.121901	345	0.184579	0.140788	345	0.172984	0.181946	345	0.22913	0.214001	345	0.155986	0.140192	345	0.230901	0.204692
346	0.132151	0.12162	346	0.186714	0.141514	346	0.177253	0.18265	346	0.231178	0.214418	346	0.159512	0.140503	346	0.229969	0.201596
347	0.135365	0.121995	347	0.189324	0.141595	347	0.180692	0.183558	347	0.233947	0.214982	347	0.163142	0.14195	347	0.229271	0.1985
348	0.138579	0.122369	348	0.191617	0.14216	348	0.183827	0.183771	348	0.237392	0.214435	348	0.165838	0.143191	348	0.229038	0.195761
349	0.141792	0.123117	349	0.194622	0.142805	349	0.189322	0.185262	349	0.241731	0.215503	349	0.169261	0.143295	349	0.229271	0.194213
350	0.145465	0.123679	350	0.197707	0.142482	350	0.193176	0.186985	350	0.245089	0.215381	350	0.172994	0.145569	350	0.230784	0.192903
351	0.14877	0.123585	351	0.201186	0.143289	351	0.198864	0.188226	351	0.250018	0.217004	351	0.17735	0.145983	351	0.230668	0.190998
352	0.152443	0.124895	352	0.205061	0.145144	352	0.202783	0.189755	352	0.254852	0.217473	352	0.18181	0.148982	352	0.233694	0.191474
353	0.156666	0.126298	353	0.208462	0.145548	353	0.210141	0.192404	353	0.259503	0.218722	353	0.186477	0.150326	353	0.236372	0.19207
354	0.161349	0.126766	354	0.212337	0.147645	354	0.215958	0.194849	354	0.265439	0.220822	354	0.192492	0.153118	354	0.239515	0.19195
355	0.165481	0.129572	355	0.217003	0.14942	355	0.221361	0.195979	355	0.270568	0.222558	355	0.196952	0.154152	355	0.242076	0.191831
356	0.170623	0.130789	356	0.222064	0.151598	356	0.227834	0.19886	356	0.276364	0.222619	356	0.20276	0.157151	356	0.246499	0.193975
357	0.175856	0.133595	357	0.227046	0.152405	357	0.234546	0.202157	357	0.283463	0.226636	357	0.208361	0.160046	357	0.250224	0.194927
358	0.181457	0.13556	358	0.232187	0.15426	358	0.24171	0.204427	358	0.289459	0.228285	358	0.215309	0.164286	358	0.256044	0.196833
359	0.188251	0.137618	359	0.237881	0.157083	359	0.248883	0.207641	359	0.29753	0.230602	359	0.221947	0.166044	359	0.261516	0.199095
360	0.192934	0.139957	360	0.243812	0.16031	360	0.257199	0.210744	360	0.304264	0.233527	360	0.22931	0.169973	360	0.266987	0.201238
361	0.19982	0.142857	361	0.249585	0.164102	361	0.263939	0.213421	361	0.312326	0.238412	361	0.235948	0.174316	361	0.274669	0.202905
362	0.207257	0.148096	362	0.253697	0.165231	362	0.271795	0.215783	362	0.318999	0.242699	362	0.242793	0.176281	362	0.282352	0.206001
363	0.211573	0.14847	363	0.259628	0.167651	363	0.277566	0.217552	363	0.322878	0.241276	363	0.248394	0.178349	363	0.287358	0.209693
364	0.217173	0.150996	364	0.265876	0.169749	364	0.285772	0.222609	364	0.324544	0.234082	364	0.255654	0.183726	364	0.284215	0.211122
365	0.224519	0.155581	365	0.272598	0.173621	365	0.297611	0.229565	365	0.33081	0.23298	365	0.262602	0.189827	365	0.288056	0.214456
366	0.231772	0.161287	366	0.278687	0.178622	366	0.306102	0.233465	366	0.339548	0.240521	366	0.271418	0.193135	366	0.298067	0.218862
367	0.241229	0.165029	367	0.286675	0.183382	367	0.315027	0.236735	367	0.354318	0.251143	367	0.281685	0.19996	367	0.307613	0.223267
368	0.251421	0.17111	368	0.296323	0.189029	368	0.329825	0.244043	368	0.377966	0.26875	368	0.292886	0.206371	368	0.321698	0.232198
369	0.262714	0.178127	369	0.30692	0.19645	369	0.34265	0.252194	369	0.402559	0.284831	369	0.303154	0.214333	369	0.33427	0.240057
370	0.271712	0.183085	370	0.317596	0.202581	370	0.354194	0.257835	370	0.4101	0.286939	370	0.313422	0.221055	370	0.344746	0.247559
371	0.274834	0.187482	371	0.318861	0.205727	371	0.3585	0.260632	371	0.401613	0.278244	371	0.318503	0.22426	371	0.346143	0.24994
372	0.275936	0.191692	372	0.318861	0.208228	372	0.361303	0.261558	372	0.394549	0.273211	372	0.318711	0.226018	372	0.346376	0.251846
373	0.277956	0.193563	373	0.322025	0.210648	373	0.364603	0.264485	373	0.401622	0.279112	373	0.324311	0.230878	373	0.348937	0.252798
374	0.284842	0.198803	374	0.328351	0.217021	374	0.371832	0.269728	374	0.409267	0.283442	374	0.327941	0.235428	374	0.355456	0.259705
375	0.290443	0.205819	375	0.33365	0.223475	375	0.380923	0.275147	375	0.417294	0.290011	375	0.336653	0.244734	375	0.360578	0.263634
376	0.296503	0.210777	376	0.339502	0.228718	376	0.389138	0.281806	376	0.426206	0.297605	376	0.343395	0.250215	376	0.369075	0.272089
377	0.300359	0.215923	377	0.344089	0.234526	377	0.396836	0.28792	377	0.432177	0.301076	377	0.350136	0.257453	377	0.373615	0.279829
378	0.305776	0.223501	378	0.349071	0.241625	378	0.402682	0.293403	378	0.438338	0.307011	378	0.354492	0.262416	378	0.378737	0.284711
379	0.310551	0.22874	379	0.353025	0.245578	379	0.409625	0.297933	379	0.444031	0.311029	379	0.361959	0.269551	379	0.386071	0.291498
380	0.314774	0.233137	380	0.356425	0.25066	380	0.414769	0.303305	380	0.44955	0.315941	380	0.367974	0.276583	380	0.390494	0.298404
381	0.321018	0.24006	381	0.361645	0.257436	381	0.420633	0.30915	381	0.45513	0.32002	381	0.371604	0.282994	381	0.395965	0.30412
382	0.324966	0.246328	382	0.366469	0.263406	382	0.427539	0.315596	382	0.46274	0.328602	382	0.377412	0.289922	382	0.400622	0.311622
383	0.330199	0.25297	383	0.370581	0.269537	383	0.433753	0.319792	383	0.466923	0.332169	383	0.383946	0.297367	383	0.406558	0.317576
384	0.33479	0.257742	384	0.375801	0.276152	384	0.441351	0.327212	384	0.471948	0.336803	384	0.389443	0.302434	384	0.412029	0.323053
385	0.340758	0.262981	385	0.379043	0.279943	385	0.444559	0.332992	385	0.476122	0.342391	385	0.394732	0.310189	385	0.415871	0.329602
386	0.345625	0.269623	386	0.3845	0.287284	386	0.450451	0.337604	386	0.482092	0.348353	386	0.400229	0.316911	386	0.421808	0.335913
387	0.350766	0.276546	387	0.38964	0.294544	387	0.454591	0.342013	387	0.486396	0.352562	387	0.406556	0.323218	387	0.428908	0.343534
388	0.353153	0.281224	388	0.392803	0.299304	388	0.459652	0.346459	388	0.4913	0.358515	388	0.413089	0.329939	388	0.432983	0.35056
389	0.358295	0.285621	389	0.397074	0.303821	389	0.465433	0.354018	389	0.496393	0.364225	389	0.418068	0.336868	389	0.438803	0.355918
390	0.364171	0.294228	390	0.402452	0.311404	390	0.469306	0.358556	390	0.498927	0.36741	390	0.42149	0.342555	390	0.442179	0.364015
391	0.36509	0.299747	391	0.403242	0.317535	391	0.471122	0.362919	391	0.500793	0.371523	391	0.424498	0.347828	391	0.445555	0.367945
392	0.368854	0.307045	392	0.406406	0.325522	392	0.472062	0.366911	392	0.502051	0.375515	392	0.427194	0.353619	392	0.449512	0.375447
393	0.368487	0.310974	393	0.405852	0.327296	393	0.473114	0.369996	393	0.501991	0.381286	393	0.42875	0.359823	393	0.453005	0.383067
394	0.370966	0.315932	394	0.409964	0.334799	394	0.475022	0.377387	394	0.505861	0.386545	394	0.433521	0.367992	394	0.452306	0.388902
395	0.371333	0.3222	395	0.407671	0.338671	395	0.474736	0.381805	395	0.502624	0.389747	395	0.432484	0.374093	395	0.452888	0.39307
396	0.369956	0.326691	396	0.405378	0.34456	396	0.472606	0.385316	396	0.502069	0.394311	396	0.430306	0.377919	396	0.451957	0.40212
397	0.364906	0.331182	397	0.403954	0.350529	397	0.469951	0.388493	397	0.496567	0.397869	397	0.429061	0.383089	397	0.450094	0.404739
398	0.363437	0.337543	398	0.399288	0.355047	398	0.463202	0.391142	398	0.494059	0.401861	398	0.426468	0.38826	398	0.448116	0.409979
399	0.357285	0.339976	399	0.39399	0.356337	399	0.460796	0.3962	399	0.490952	0.407485	399	0.422527	0.39312	399	0.443226	0.417123
400	0.354072	0.346524	400	0.387979	0.362146	400	0.455605	0.401637	400	0.484435	0.408873	400	0.417757	0.400151	400	0.436126	0.422005
401	0.346451	0.349425	401	0.379913	0.366744	401	0.448192	0.404721	401	0.474239	0.410834	401	0.410082	0.40315	401	0.429956	0.426411
402	0.338004	0.353167	402	0.370739	0.369083	402	0.439774	0.40599	402	0.466403	0.41565	402	0.402615	0.406459	402	0.422273	0.429388
403	0.328088	0.355225	403	0.360459	0.371987	403	0.429632	0.408371	403	0.457343	0.417855	403	0.391621	0.409251	403	0.41168	0.432841
404	0.318355	0.359435	404	0.349941	0.375375	404	0.419997	0.411205	404	0.44883	0.42261	404	0.381457	0.41318	404	0.402601	0.436175
405	0.306878	0.3614	405	0.339106	0.376666	405	0.410362	0.413039	405	0.437748	0.423513	405	0.370567	0.413904	405	0.392473	0.437723
406	0.296136	0.362522	406	0.327639	0.377553	406	0.400893	0.417281	406	0.428558	0.426819	406	0.361959	0.418247	406	0.381414	0.441296
407	0.285852	0.365703	407	0.316093	0.37957	407	0.390926	0.420366	407	0.418075	0.427938	407	0.351795	0.421969	407	0.370938	0.445106
408	0.27107	0.364393	408	0.302175	0.3807	408	0.378267	0.420106	408	0.403644	0.427617	408	0.337483	0.420729	408	0.358599	0.445225
409	0.259225	0.363458	409	0.290391	0.382394	409	0.366281	0.419903	409	0.394211	0.430568	409	0.325452	0.420935	409	0.346376	0.445106
410	0.247289	0.365422	410	0.279004	0.381345	410	0.356748	0.421848	410	0.383259	0.431713	410	0.314874	0.4229	410	0.334735	0.447487
411	0.23572	0.364861	411	0.266192	0.38078	411	0.344642	0.422515	411	0.371258	0.43108	411	0.304606	0.422383	411	0.323328	0.447487
412	0.223233	0.365142	412	0.254093	0.380861	412	0.335302	0.42194	412	0.360419	0.431305	412	0.292057	0.422176	412	0.312269	0.445582
413	0.212215	0.36299	413	0.242467	0.379328	413	0.32244	0.421357	413	0.351047	0.431505	413	0.281374	0.420108	413	0.30121	0.444392
414	0.202207	0.360745	414	0.231317	0.375859	414	0.314788	0.421635	414	0.340798	0.429952	414	0.270277	0.418557	414	0.290268	0.443201
415	0.191006	0.357564	415	0.220482	0.374004	415	0.303742	0.420264	415	0.328623	0.428277	415	0.259387	0.416903	415	0.276998	0.4407
416	0.182559	0.357003	416	0.210755	0.371019	416	0.293914	0.417253	416	0.319511	0.425439	416	0.250364	0.413387	416	0.269431	0.436413
417	0.171173	0.350828	417	0.201503	0.368841	417	0.28545	0.414706	417	0.311614	0.425266	417	0.241549	0.409664	417	0.25942	0.432484
418	0.164287	0.349331	418	0.192803	0.364808	418	0.277069	0.412706	418	0.301626	0.420146	418	0.232007	0.405735	418	0.248012	0.428197
419	0.156116	0.345776	419	0.182839	0.35908	419	0.267849	0.408639	419	0.293104	0.416475	419	0.22454	0.401599	419	0.242076	0.423196
420	0.148587	0.342034	420	0.177303	0.356015	420	0.259071	0.402202	420	0.283984	0.412136	420	0.218317	0.396532	420	0.233112	0.418552
421	0.141976	0.337824	421	0.170028	0.350932	421	0.251299	0.397135	421	0.274646	0.405515	421	0.207635	0.388363	421	0.225779	0.409145
422	0.133988	0.330901	422	0.163147	0.344963	422	0.243923	0.393004	422	0.269422	0.403623	422	0.202241	0.384434	422	0.219609	0.40593
423	0.12802	0.325194	423	0.157612	0.339316	423	0.238335	0.38941	423	0.264189	0.397783	423	0.19633	0.379884	423	0.210762	0.400452
424	0.122694	0.318458	424	0.151522	0.333508	424	0.230775	0.382056	424	0.255477	0.389582	424	0.189692	0.371715	424	0.203545	0.39307
425	0.117277	0.311067	425	0.14393	0.325038	425	0.226063	0.376276	425	0.249888	0.385017	425	0.184092	0.36396	425	0.197375	0.384377
426	0.113513	0.305454	426	0.138948	0.318665	426	0.219609	0.369329	426	0.244603	0.377442	426	0.178699	0.358479	426	0.190507	0.375685
427	0.108004	0.298157	427	0.134994	0.31092	427	0.213174	0.3609	427	0.235118	0.366282	427	0.171439	0.347828	427	0.185851	0.366635
428	0.103688	0.291421	428	0.130803	0.303821	428	0.208721	0.353619	428	0.232003	0.361908	428	0.168535	0.340487	428	0.182126	0.358776
429	0.101117	0.283843	429	0.128588	0.298094	429	0.202682	0.345227	429	0.226032	0.351599	429	0.163038	0.33118	429	0.17584	0.347464
430	0.0970776	0.275143	430	0.123527	0.287365	430	0.197564	0.335881	430	0.222379	0.347503	430	0.158164	0.321357	430	0.174443	0.338533
431	0.0944149	0.267191	431	0.120443	0.279056	431	0.194762	0.33175	431	0.22126	0.342105	431	0.156193	0.3166	431	0.16839	0.334723
432	0.0909259	0.260548	432	0.117121	0.272038	432	0.192171	0.325674	432	0.21535	0.332455	432	0.153496	0.309052	432	0.161406	0.324958
433	0.0878959	0.251099	433	0.114116	0.269053	433	0.18462	0.314513	433	0.205761	0.319091	433	0.147689	0.296436	433	0.158496	0.311979
434	0.0840396	0.23875	434	0.108501	0.250095	434	0.180074	0.304203	434	0.203418	0.314943	434	0.143851	0.286923	434	0.158845	0.302572
435	0.0824788	0.234353	435	0.109134	0.246869	435	0.179604	0.299452	435	0.202428	0.307584	435	0.140947	0.279375	435	0.152559	0.296023
436	0.0791734	0.224062	436	0.104231	0.23622	436	0.17433	0.289967	436	0.194801	0.296259	436	0.137214	0.268517	436	0.149299	0.284711
437	0.0776125	0.2148	437	0.102175	0.227185	437	0.169517	0.281251	437	0.193134	0.291113	437	0.134932	0.260762	437	0.146506	0.274589
438	0.0756843	0.207316	438	0.099565	0.219038	438	0.167148	0.273665	438	0.188839	0.281663	438	0.130783	0.250628	438	0.142082	0.264349
439	0.0741235	0.198896	439	0.097509	0.210487	439	0.16345	0.266495	439	0.186036	0.275615	439	0.130057	0.242666	439	0.139056	0.256371
440	0.0717362	0.191412	440	0.096085	0.204437	440	0.161256	0.259002	440	0.18273	0.265817	440	0.127465	0.233877	440	0.136727	0.24744
441	0.0686145	0.182524	441	0.092922	0.194998	441	0.155733	0.248396	441	0.176525	0.256801	441	0.123523	0.224053	441	0.134981	0.23708
442	0.0676963	0.175133	442	0.092052	0.187254	442	0.154018	0.2427	442	0.176369	0.253156	442	0.122279	0.218263	442	0.13242	0.229221
443	0.0655845	0.167743	443	0.089838	0.180236	443	0.151142	0.237059	443	0.171118	0.242482	443	0.119894	0.210094	443	0.128463	0.220529
444	0.0636564	0.160165	444	0.086754	0.172007	444	0.148265	0.229751	444	0.167361	0.235332	444	0.117093	0.202338	444	0.126018	0.213741
445	0.0610855	0.152587	445	0.085884	0.165634	445	0.14738	0.223554	445	0.166042	0.231375	445	0.115019	0.1951	445	0.122875	0.206121
446	0.0600756	0.146786	446	0.083116	0.158616	446	0.142115	0.216653	446	0.162199	0.222245	446	0.112841	0.186724	446	0.120081	0.1985
447	0.0590656	0.139489	447	0.080981	0.15184	447	0.14112	0.209817	447	0.161066	0.217846	447	0.110041	0.179486	447	0.117171	0.19076
448	0.0573211	0.133689	448	0.080269	0.145306	448	0.138252	0.20464	448	0.157971	0.210738	448	0.108485	0.174212	448	0.113912	0.183972
449	0.0547502	0.12714	449	0.078292	0.140062	449	0.135634	0.198934	449	0.153829	0.203753	449	0.105996	0.167491	449	0.113213	0.175875
450	0.053373	0.121995	450	0.076631	0.132721	450	0.132803	0.192274	450	0.152521	0.19983	450	0.103507	0.161287	450	0.111118	0.169207
451	0.0519957	0.115259	451	0.074891	0.128123	451	0.131558	0.188199	451	0.150895	0.19419	451	0.102055	0.155186	451	0.109605	0.164563
452	0.0520875	0.111049	452	0.073547	0.122638	452	0.128875	0.181854	452	0.147845	0.188497	452	0.100396	0.149292	452	0.106578	0.159443
453	0.0504348	0.106371	453	0.071174	0.117717	453	0.126902	0.176055	453	0.14544	0.184236	453	0.099151	0.146914	453	0.103319	0.15337
454	0.047864	0.102161	454	0.069039	0.112312	454	0.125261	0.171461	454	0.141998	0.178014	454	0.0975953	0.139469	454	0.102038	0.146821
455	0.0461195	0.0955188	455	0.067299	0.106584	455	0.121214	0.164773	455	0.141034	0.174525	455	0.0943802	0.133368	455	0.101456	0.142177
456	0.0449259	0.091683	456	0.066509	0.102793	456	0.119904	0.161856	456	0.139197	0.170794	456	0.0922022	0.129128	456	0.0992445	0.137652
457	0.0440077	0.087286	457	0.064927	0.099727	457	0.116954	0.156428	457	0.135294	0.162862	457	0.0900242	0.124268	457	0.0955195	0.13146
458	0.0418041	0.0827018	458	0.062554	0.094161	458	0.114529	0.151574	458	0.132394	0.160207	458	0.0888834	0.119615	458	0.0955195	0.127292
459	0.0415286	0.0799888	459	0.060735	0.09045	459	0.113026	0.148573	459	0.131007	0.156345	459	0.0860832	0.115272	459	0.0935406	0.123244
460	0.0409777	0.0776499	460	0.061289	0.08795	460	0.112169	0.1456	460	0.130829	0.152978	460	0.0858757	0.114031	460	0.0922601	0.118838
461	0.0392332	0.0735335	461	0.059233	0.084481	461	0.108979	0.140681	461	0.128636	0.148761	461	0.0848386	0.110826	461	0.0880695	0.115266
462	0.036846	0.0690429	462	0.058205	0.082061	462	0.10943	0.13769	462	0.127068	0.145194	462	0.0811049	0.106276	462	0.086207	0.113837
463	0.0365706	0.0664234	463	0.056544	0.079479	463	0.104212	0.130993	463	0.122773	0.138916	463	0.0816235	0.102243	463	0.0858577	0.107883
464	0.0365706	0.0663299	464	0.055042	0.075769	464	0.103788	0.127862	464	0.121441	0.136748	464	0.0784084	0.0976932	464	0.0874874	0.104787
465	0.0351015	0.0634297	465	0.054962	0.073348	465	0.101096	0.124083	465	0.120874	0.133975	465	0.0773713	0.0941775	465	0.0863234	0.10312
466	0.0344588	0.0597811	466	0.053144	0.070364	466	0.0999891	0.122119	466	0.118118	0.129733	466	0.0764379	0.0938672	466	0.083064	0.0996666
467	0.0342752	0.0581907	467	0.052906	0.06988	467	0.101566	0.122258	467	0.118879	0.12795	467	0.0755045	0.0917992	467	0.0777093	0.0962134
468	0.0328061	0.0557583	468	0.050692	0.066734	468	0.0963749	0.114681	468	0.113202	0.122827	468	0.0717708	0.0865255	468	0.0781749	0.0943082
469	0.0311534	0.0543549	469	0.049268	0.064233	469	0.096504	0.114718	469	0.116653	0.12423	469	0.0716671	0.0860085	469	0.0763124	0.090855
470	0.0309698	0.0525774	470	0.047766	0.061329	470	0.0942912	0.11206	470	0.112404	0.118934	470	0.0687631	0.0821825	470	0.0747991	0.0896642
471	0.0281235	0.0472448	471	0.046105	0.059957	471	0.0924103	0.107651	471	0.109142	0.116475	471	0.0689706	0.0807349	471	0.0747991	0.0876399
472	0.0292253	0.0467771	472	0.046184	0.058989	472	0.0883719	0.10326	472	0.107769	0.113587	472	0.067	0.078977	472	0.0729366	0.0822815
473	0.0305107	0.0492095	473	0.045473	0.055924	473	0.0873577	0.102047	473	0.105228	0.111018	473	0.0653406	0.0767021	473	0.0731694	0.0812098
474	0.0280316	0.0448124	474	0.044524	0.056246	474	0.0865095	0.0997406	474	0.103569	0.107438	474	0.0646146	0.074117	474	0.0707249	0.0794237
475	0.0274807	0.0464028	475	0.044128	0.054391	475	0.0846931	0.0956003	475	0.100018	0.103805	475	0.0633701	0.0714285	475	0.0685131	0.0776375
476	0.0283071	0.0445318	476	0.044524	0.054068	476	0.0836144	0.0949982	476	0.10054	0.104148	476	0.0621255	0.0701876	476	0.0666506	0.073589
477	0.027848	0.0433156	477	0.041835	0.052374	477	0.0827016	0.0926084	477	0.0979539	0.10078	477	0.0604661	0.0677059	477	0.066767	0.0738271
478	0.0283989	0.0419122	478	0.041597	0.050761	478	0.0790874	0.088996	478	0.0958304	0.098157	478	0.0603624	0.0668787	478	0.0658358	0.0718028
479	0.0263789	0.0404154	479	0.040569	0.049793	479	0.07811	0.0867082	479	0.0949783	0.0960673	479	0.0585993	0.0647072	479	0.0644389	0.0682305
480	0.0231654	0.0378894	480	0.039541	0.049067	480	0.0745696	0.0840405	480	0.0919201	0.0926743	480	0.0569399	0.0633629	480	0.0612959	0.0656109
481	0.0234408	0.0381701	481	0.039067	0.047211	481	0.0735369	0.0813451	481	0.0916225	0.0920199	481	0.0555916	0.0611915	481	0.0611795	0.0645392
482	0.0237163	0.0382636	482	0.039779	0.046647	482	0.0743298	0.0806967	482	0.0884568	0.0895415	482	0.0526876	0.0587097	482	0.0583857	0.0632293
483	0.0227063	0.0368603	483	0.038118	0.046324	483	0.0707156	0.0784552	483	0.0871369	0.0873937	483	0.0524802	0.0585029	483	0.0574545	0.062753
484	0.0231654	0.0384507	484	0.03709	0.046727	484	0.0704943	0.0771028	484	0.0866197	0.0848164	484	0.0497837	0.054677	484	0.0571053	0.0606097
485	0.0235326	0.0394798	485	0.038671	0.047776	485	0.0629699	0.0685442	485	0.0643903	0.0637166	485	0.0462575	0.0517817	485	0.0572217	0.0557276
486	0.023349	0.0339601	486	0.041835	0.042533	486	0.064008	0.0692482	486	0.0798044	0.0821019	486	0.0494726	0.05416	486	0.0673491	0.0569183
487	0.0217881	0.0315277	487	0.043021	0.042694	487	0.0725319	0.0780847	487	0.0941261	0.0884906	487	0.0542433	0.0597438	487	0.0426708	0.0597761
488	0.0206863	0.0342408	488	0.03187	0.04221	488	0.0658751	0.0709803	488	0.071847	0.0694599	488	0.0483317	0.05416	488	0.0358028	0.0541796
489	0.0216963	0.0342408	489	0.030329	0.04221	489	0.0585387	0.0646169	489	0.0735229	0.0747439	489	0.046776	0.0500238	489	0.0482584	0.0522744
490	0.02087	0.0339601	490	0.032187	0.042694	490	0.0593344	0.0640796	490	0.0731671	0.0712563	490	0.0441832	0.0489897	490	0.0502373	0.0541796
491	0.0203191	0.0324633	491	0.030842	0.040355	491	0.056006	0.0610572	491	0.0723064	0.0711486	491	0.0432498	0.0477489	491	0.0463958	0.0506073
492	0.01986	0.0316213	492	0.031079	0.041	492	0.0550563	0.0598336	492	0.0690912	0.0666543	492	0.0416941	0.0441297	492	0.045581	0.0479876
493	0.0183909	0.0308729	493	0.030329	0.040516	493	0.0527615	0.0569539	493	0.067904	0.066361	493	0.0401384	0.0447502	493	0.044999	0.0481067
494	0.0189418	0.0313406	494	0.030514	0.040274	494	0.0507174	0.0548383	494	0.0672583	0.0647677	494	0.0380641	0.0409242	494	0.0438349	0.0456061
495	0.0190336	0.0314342	495	0.029137	0.039709	495	0.0492929	0.0543039	495	0.0654125	0.0639277	495	0.0359899	0.041131	495	0.0417396	0.0456061
496	0.0182991	0.0309664	496	0.02836	0.039951	496	0.0473844	0.0521661	496	0.0614936	0.0588587	496	0.0368196	0.0403038	496	0.0415068	0.0444153
497	0.0176564	0.030218	497	0.028308	0.038741	497	0.0471078	0.0518261	497	0.0632318	0.0633607	497	0.036301	0.0402004	497	0.0409247	0.0452489
498	0.0173809	0.0300309	498	0.026954	0.038661	498	0.0448304	0.0495818	498	0.0599715	0.0576049	498	0.0344342	0.0384425	498	0.0370833	0.0417957
499	0.0171973	0.0292824	499	0.026373	0.037854	499	0.0432474	0.0462612	499	0.0583122	0.0567111	499	0.0345379	0.0380289	499	0.0399935	0.0420338
500	0.0174728	0.0291889	500	0.026456	0.037128	500	0.0417224	0.0449931	500	0.058399	0.0560738	500	0.0323599	0.036271	500	0.0378982	0.040724
501	0.0161873	0.0290018	501	0.026309	0.03745	501	0.0403633	0.0443308	501	0.0554442	0.0544393	501	0.030182	0.0355472	501	0.0347552	0.0395332
502	0.0160037	0.0289082	502	0.026762	0.038015	502	0.0393925	0.0436593	502	0.0529406	0.0515304	502	0.0302857	0.0345131	502	0.0348716	0.0384615
503	0.0157282	0.0291889	503	0.025623	0.036886	503	0.0388992	0.0421662	503	0.0503381	0.0490227	503	0.0307005	0.0349267	503	0.0342895	0.0381043
504	0.0159119	0.0289082	504	0.025574	0.037531	504	0.0367583	0.040497	504	0.050706	0.0496352	504	0.0293523	0.0330655	504	0.0328927	0.0365563
505	0.0158201	0.0286276	505	0.025578	0.036886	505	0.036561	0.0399672	505	0.0480827	0.0468999	505	0.0268632	0.0309974	505	0.0319614	0.0358419
506	0.0149019	0.0279727	506	0.023424	0.035756	506	0.0339269	0.0382268	506	0.0471975	0.0470899	506	0.0252038	0.031411	506	0.0298661	0.0333413
507	0.014351	0.0278791	507	0.02454	0.036402	507	0.0335405	0.036151	507	0.0499077	0.047674	507	0.0270706	0.0325484	507	0.0321942	0.0351274
508	0.0147183	0.0283469	508	0.023017	0.035353	508	0.0332418	0.036226	508	0.0464521	0.0455218	508	0.0251001	0.0305838	508	0.0285856	0.0333413
509	0.0145346	0.0270371	509	0.02284	0.03616	509	0.0314522	0.0355462	509	0.0450706	0.0442722	509	0.0236481	0.0292395	509	0.0288184	0.032865
510	0.0137083	0.0263823	510	0.022519	0.035434	510	0.030863	0.034393	510	0.0444952	0.0437802	510	0.0242704	0.0283089	510	0.0262575	0.0304834
511	0.0144428	0.0273178	511	0.022802	0.03503	511	0.0290338	0.0330286	511	0.0438704	0.0433124	511	0.0245815	0.0295497	511	0.0268395	0.0306025
512	0.015361	0.0277856	512	0.022915	0.035353	512	0.0295833	0.0323256	512	0.0418389	0.0412974	512	0.0222998	0.0276884	512	0.0264903	0.0298881
513	0.0141674	0.0272242	513	0.022037	0.034627	513	0.0282695	0.0311205	513	0.042029	0.0406596	513	0.0221961	0.0259306	513	0.0257918	0.0298881
514	0.0140755	0.0267565	514	0.022459	0.034869	514	0.0269501	0.0309038	514	0.0407299	0.0400599	514	0.0216775	0.0266544	514	0.0231145	0.0278638
515	0.0149937	0.0261016	515	0.020992	0.034304	515	0.0270026	0.0304795	515	0.0402248	0.0389257	515	0.0216775	0.0262408	515	0.0235801	0.0285782
516	0.0138001	0.0270371	516	0.020671	0.034546	516	0.0262162	0.0295699	516	0.03895	0.038156	516	0.0203293	0.0249999	516	0.0238129	0.0285782
517	0.0140755	0.0263823	517	0.02184	0.034869	517	0.024682	0.0273525	517	0.038996	0.0384832	517	0.0196033	0.0246897	517	0.0233473	0.0265539
518	0.0138919	0.0262887	518	0.021286	0.034224	518	0.0242643	0.0272339	518	0.038222	0.0369689	518	0.018981	0.0247931	518	0.0219504	0.0272684
519	0.0149019	0.0259145	519	0.020445	0.033417	519	0.0245059	0.0274414	519	0.0375182	0.037014	519	0.019707	0.0242761	519	0.0234637	0.0270302
520	0.0147183	0.0249789	520	0.02092	0.033578	520	0.0244966	0.0268226	520	0.0381682	0.0360464	520	0.0185662	0.0233454	520	0.0236965	0.0269112
521	0.0141674	0.0257274	521	0.019514	0.033014	521	0.023582	0.0261604	521	0.0367493	0.034664	521	0.0192921	0.0230352	521	0.0209028	0.0269112
522	0.0142592	0.0259145	522	0.02069	0.034788	522	0.0225319	0.0248664	522	0.0367736	0.034999	522	0.0196033	0.0230352	522	0.0207864	0.025006
523	0.0154528	0.0258209	523	0.021347	0.034627	523	0.0224221	0.0240883	523	0.0360204	0.035045	523	0.018981	0.0215876	523	0.02067	0.0248869
524	0.0149019	0.0257274	524	0.020879	0.033417	524	0.0220478	0.0240096	524	0.0360828	0.0340887	524	0.0199144	0.022725	524	0.0213684	0.0254823
525	0.0140755	0.0255403	525	0.020347	0.032772	525	0.0231118	0.0245172	525	0.0366001	0.0341303	525	0.0187736	0.021691	525	0.021252	0.0253632
526	0.0152692	0.0259145	526	0.020747	0.033336	526	0.0226637	0.0238549	526	0.0363024	0.0339524	526	0.018255	0.0214842	526	0.0213684	0.0259586
527	0.0159119	0.0256338	527	0.020577	0.032852	527	0.0228306	0.0228916	527	0.0369558	0.0349079	527	0.0198107	0.0223114	527	0.0210192	0.0252441
528	0.0164628	0.0259145	528	0.021411	0.033014	528	0.0227559	0.0224896	528	0.03557	0.0330048	528	0.0188773	0.021691	528	0.0203207	0.0240533
529	0.0161873	0.0256338	529	0.021603	0.033659	529	0.0229495	0.0227193	529	0.0363927	0.0339273	529	0.0184624	0.0214842	529	0.0213684	0.0246487
530	0.0164628	0.0248854	530	0.021795	0.033014	530	0.0217491	0.0221497	530	0.0357809	0.0328182	530	0.0200181	0.022208	530	0.0219504	0.025006
531	0.0160955	0.0259145	531	0.021761	0.033175	531	0.0230592	0.0218273	531	0.0351144	0.0323713	531	0.0192921	0.0213808	531	0.0209028	0.0247678
532	0.0165546	0.024137	532	0.022629	0.034466	532	0.0228352	0.0225118	532	0.0359631	0.0333814	532	0.0190847	0.0202433	532	0.021834	0.0245297
533	0.0176564	0.0267565	533	0.02247	0.032933	533	0.0232787	0.0211123	533	0.0350155	0.0308856	533	0.0202256	0.0208637	533	0.0214848	0.0247678
534	0.0182991	0.0259145	534	0.023451	0.033336	534	0.0225189	0.0206482	534	0.0359588	0.0320198	534	0.0194996	0.0212774	534	0.0235801	0.0253632
535	0.0176564	0.0259145	535	0.022779	0.033578	535	0.0234861	0.0215272	535	0.0355075	0.0310722	535	0.0217812	0.0214842	535	0.0228817	0.0259586
536	0.0185745	0.0255403	536	0.023296	0.034062	536	0.0234326	0.021178	536	0.0362651	0.0317343	536	0.0213664	0.022208	536	0.021834	0.0245297
537	0.0191254	0.026008	537	0.024265	0.033578	537	0.0236788	0.0214652	537	0.0375104	0.032045	537	0.0225072	0.0220012	537	0.0220668	0.0247678
538	0.01986	0.0261952	538	0.024835	0.033982	538	0.0234502	0.0213855	538	0.0373368	0.0320988	538	0.0215738	0.0215876	538	0.0233473	0.0246487
539	0.0201354	0.02685	539	0.025774	0.034143	539	0.0245676	0.0218449	539	0.0377377	0.0317343	539	0.0224035	0.0213808	539	0.0224161	0.0238152
540	0.0199518	0.0259145	540	0.025178	0.034466	540	0.0253061	0.021505	540	0.0382471	0.0322802	540	0.0228184	0.022208	540	0.0231145	0.0254823
541	0.0210536	0.0261952	541	0.025642	0.034304	541	0.0249715	0.0214077	541	0.03895	0.032065	541	0.0228184	0.0221046	541	0.0241622	0.025006
542	0.021329	0.0274114	542	0.025875	0.03495	542	0.0252711	0.0215532	542	0.0386897	0.0315773	542	0.0243741	0.0223114	542	0.0241622	0.025125
543	0.0224308	0.02685	543	0.027395	0.035192	543	0.0262069	0.0211826	543	0.0395375	0.0319036	543	0.0246852	0.0230352	543	0.0242786	0.0257204
544	0.0227063	0.0275049	544	0.027516	0.034627	544	0.0270294	0.0221015	544	0.0391739	0.0318333	544	0.0256186	0.0225182	544	0.0253262	0.0261967
545	0.0242672	0.0272242	545	0.028647	0.033901	545	0.0266947	0.0220172	545	0.0406223	0.0317795	545	0.0252038	0.0233454	545	0.0257918	0.0263158
546	0.0241753	0.0282533	546	0.029077	0.035676	546	0.0282953	0.0216597	546	0.0416072	0.0321483	546	0.025826	0.0228284	546	0.0257918	0.0256013
547	0.025369	0.0280662	547	0.029194	0.035756	547	0.027944	0.0204713	547	0.0407091	0.0320823	547	0.025826	0.0225182	547	0.0267231	0.0264349
548	0.0251853	0.0275049	548	0.029616	0.035111	548	0.0293288	0.022322	548	0.0416853	0.0325579	548	0.0276929	0.0230352	548	0.0269559	0.0256013
549	0.0261035	0.027692	549	0.030695	0.035918	549	0.0303394	0.022711	549	0.0437298	0.0336374	549	0.0283152	0.0238625	549	0.0280036	0.0270302
550	0.0272053	0.028534	550	0.031554	0.036886	550	0.030793	0.0223525	550	0.0436136	0.0322021	550	0.029456	0.0237591	550	0.0276544	0.026673
551	0.0282153	0.0294695	551	0.031712	0.036966	551	0.0311885	0.0225961	551	0.0445074	0.0334022	551	0.0302857	0.0243795	551	0.0284692	0.0264349
552	0.0293171	0.0296567	552	0.033136	0.036724	552	0.032046	0.0231917	552	0.0453804	0.0336461	552	0.0312191	0.0249999	552	0.0296333	0.0273875
553	0.0301434	0.0296567	553	0.033689	0.036724	553	0.0332805	0.0242828	553	0.0459679	0.0341008	553	0.0315302	0.0252067	553	0.0303317	0.0278638
554	0.0316125	0.0300309	554	0.035034	0.03737	554	0.0346746	0.0236298	554	0.0482398	0.035504	554	0.0321525	0.0254135	554	0.0307973	0.0277447
555	0.0326225	0.0306858	555	0.036536	0.037854	555	0.0346091	0.0234575	555	0.0479586	0.0340809	555	0.0341231	0.0249999	555	0.031845	0.0278638
556	0.0335406	0.03106	556	0.037564	0.038338	556	0.0358621	0.0236956	556	0.0480541	0.0343698	556	0.0348491	0.0261374	556	0.0341731	0.0290545
557	0.0339997	0.0316213	557	0.038513	0.038983	557	0.0375854	0.0252684	557	0.0503459	0.0352263	557	0.036301	0.027068	557	0.0335911	0.0285782
558	0.0363869	0.0320891	558	0.039541	0.039629	558	0.0392735	0.0248127	558	0.0507191	0.0346892	558	0.0375456	0.0269646	558	0.0356864	0.0300071
559	0.0369378	0.0326504	559	0.040411	0.039306	559	0.0395068	0.024884	559	0.0523574	0.0353799	559	0.0386864	0.0282054	559	0.0362685	0.029769
560	0.0379478	0.0332117	560	0.042309	0.040193	560	0.0404648	0.0253832	560	0.0536027	0.0363354	560	0.0394124	0.0279986	560	0.0383638	0.0306025
561	0.0396005	0.033773	561	0.043891	0.040274	561	0.0427246	0.0268356	561	0.0550719	0.036489	561	0.0401384	0.0279986	561	0.0397607	0.0314361
562	0.0412532	0.0340537	562	0.045077	0.040677	562	0.0440965	0.0271005	562	0.0559033	0.0362859	562	0.0424201	0.0290327	562	0.0405755	0.0321505
563	0.042355	0.0344279	563	0.046263	0.041484	563	0.0455072	0.0276887	563	0.0574306	0.0374574	563	0.0444943	0.0302735	563	0.0420888	0.0322696
564	0.0437322	0.0350828	564	0.047608	0.041565	564	0.0467344	0.0275201	564	0.0589865	0.0376475	564	0.0456352	0.0306872	564	0.0441841	0.032865
565	0.0451095	0.035457	565	0.048952	0.042855	565	0.0487213	0.0284964	565	0.0596235	0.0379208	565	0.0481243	0.0313076	565	0.0453482	0.0332222
566	0.047864	0.0373281	566	0.051246	0.043823	566	0.0500886	0.0286955	566	0.0615066	0.038202	566	0.0486429	0.0317212	566	0.0468615	0.0346511
567	0.0496085	0.0375152	567	0.053223	0.043904	567	0.0516846	0.0302016	567	0.0619075	0.038583	567	0.050406	0.0320314	567	0.0496552	0.0347702
568	0.0511694	0.0380765	568	0.056228	0.045356	568	0.0531137	0.0296802	568	0.0648502	0.0387279	568	0.0533099	0.0337893	568	0.0520998	0.034413
569	0.052363	0.0384507	569	0.058758	0.046082	569	0.05558	0.0298524	569	0.064858	0.0376388	569	0.0540359	0.0342029	569	0.0550099	0.0357228
570	0.0536484	0.0382636	570	0.060182	0.045598	570	0.0567888	0.0309658	570	0.0646471	0.036745	570	0.0568362	0.035754	570	0.0582693	0.0366754
571	0.0566784	0.0398541	571	0.063662	0.048422	571	0.0593649	0.0322376	571	0.0660998	0.0368075	571	0.0580807	0.035754	571	0.0582693	0.0370326
572	0.0585147	0.0410703	572	0.064373	0.048099	572	0.0622535	0.0336955	572	0.0695588	0.039265	572	0.0610884	0.0374084	572	0.058735	0.0377471
573	0.0608101	0.0418187	573	0.067457	0.050116	573	0.0632649	0.0330369	573	0.0710898	0.0377507	573	0.0627478	0.0372016	573	0.0609467	0.039176
574	0.0622792	0.0428478	574	0.069039	0.050277	574	0.0645483	0.033965	574	0.0684498	0.035852	574	0.0637849	0.0382357	574	0.0653701	0.0400095
575	0.0652173	0.0439704	575	0.071491	0.051406	575	0.0690007	0.0357444	575	0.0754761	0.0407299	575	0.0668963	0.0402004	575	0.0659522	0.0420338
576	0.0662273	0.0437833	576	0.072914	0.052132	576	0.0702823	0.0358463	576	0.0751078	0.040184	576	0.0695928	0.0404072	576	0.0657194	0.0415575
577	0.0696245	0.0455609	577	0.076473	0.053342	577	0.0710291	0.0351618	577	0.0772264	0.0401346	577	0.0710448	0.041131	577	0.0720053	0.0416766
578	0.0708181	0.0455609	578	0.077264	0.05189	578	0.0737121	0.0374404	578	0.0775657	0.0409789	578	0.0734302	0.0435093	578	0.0732858	0.0434627
579	0.0739398	0.0483675	579	0.081218	0.055682	579	0.0773356	0.0393401	579	0.0839465	0.041976	579	0.0768527	0.0444399	579	0.0708413	0.0446535
580	0.0755007	0.0493966	580	0.080981	0.055682	580	0.0789859	0.0392253	580	0.0817906	0.0419257	580	0.077475	0.0438195	580	0.0772436	0.0446535
581	0.0787143	0.051829	581	0.088019	0.058667	581	0.0803228	0.0388585	581	0.0858543	0.0425549	581	0.0799641	0.0435093	581	0.0829476	0.0451298
582	0.0785307	0.0487417	582	0.085884	0.05423	582	0.082591	0.042105	582	0.0850969	0.0428699	582	0.0833866	0.0478523	582	0.0828312	0.0458442
583	0.0820197	0.0489288	583	0.088731	0.057941	583	0.0873116	0.0442206	583	0.0925658	0.045468	583	0.0871203	0.0499204	583	0.0764288	0.0494165
584	0.0853251	0.0531387	584	0.089838	0.060925	584	0.0881691	0.042533	584	0.0917466	0.0444545	584	0.0876388	0.0482659	584	0.0832968	0.0484639
585	0.0872532	0.0534194	585	0.093397	0.060925	585	0.0891187	0.0430229	585	0.0915106	0.044963	585	0.0897131	0.0496102	585	0.0912124	0.0500119
586	0.0899159	0.0544485	586	0.096085	0.062135	586	0.0934337	0.0457841	586	0.0994222	0.0493703	586	0.0934468	0.0518851	586	0.0892335	0.0515599
587	0.0920277	0.0559454	587	0.096955	0.062216	587	0.0944479	0.045497	587	0.0973326	0.0465441	587	0.0948987	0.0521953	587	0.0919109	0.0528697
588	0.094874	0.0575358	588	0.099881	0.063345	588	0.0969373	0.0466669	588	0.0997407	0.0481955	588	0.0979064	0.0532293	588	0.0955195	0.0547749
589	0.0970776	0.0576293	589	0.101463	0.065281	589	0.100127	0.0487167	589	0.105576	0.0528379	589	0.10081	0.0544702	589	0.0949375	0.0562039
590	0.100016	0.0594069	590	0.102649	0.065846	590	0.101538	0.0492419	590	0.107326	0.0530821	590	0.102573	0.0555042	590	0.0992445	0.0567992
591	0.102954	0.0607166	591	0.10605	0.068024	591	0.104894	0.0496355	591	0.111774	0.0558379	591	0.104959	0.0568485	591	0.102271	0.0585854
592	0.106167	0.0634297	592	0.110953	0.070364	592	0.106452	0.0503858	592	0.112916	0.0554035	592	0.107137	0.0567451	592	0.106695	0.0588235
593	0.106902	0.0638039	593	0.111981	0.069638	593	0.108656	0.052003	593	0.109652	0.052271	593	0.10973	0.0588132	593	0.111816	0.0602524
594	0.111125	0.0650201	594	0.115619	0.072058	594	0.112113	0.0539815	594	0.118018	0.057489	594	0.113774	0.0603642	594	0.111118	0.062634
595	0.114247	0.0663299	595	0.117438	0.074074	595	0.114999	0.0552977	595	0.119641	0.0581842	595	0.116575	0.0616051	595	0.114727	0.0639438
596	0.117553	0.0674525	596	0.120522	0.075042	596	0.118245	0.0565788	596	0.124213	0.0607787	596	0.120412	0.0627425	596	0.116706	0.0654918
597	0.121042	0.0696043	597	0.123369	0.076979	597	0.12114	0.0573429	597	0.127317	0.0628932	597	0.123212	0.0641902	597	0.120547	0.0670398
598	0.124714	0.0721302	598	0.128667	0.07956	598	0.123989	0.0579302	598	0.130288	0.0633897	598	0.126427	0.0637766	598	0.126134	0.0682305
599	0.127928	0.07344	599	0.131514	0.080205	599	0.125897	0.0586277	599	0.130677	0.0628353	599	0.12902	0.0664651	599	0.130907	0.0693022
600	0.13206	0.0755917	600	0.135706	0.082061	600	0.130415	0.0609155	600	0.136073	0.065107	600	0.133791	0.068223	600	0.133119	0.0707311
601	0.135181	0.0757788	601	0.138632	0.082706	601	0.135108	0.0630515	601	0.138692	0.0655705	601	0.138251	0.0703944	601	0.136495	0.0729936
602	0.140415	0.0774628	602	0.143535	0.086175	602	0.138851	0.0647373	602	0.144439	0.0692655	602	0.142503	0.0721523	602	0.13987	0.0740653
603	0.144455	0.0794274	603	0.147805	0.087385	603	0.142687	0.0655524	603	0.146694	0.0691414	603	0.146548	0.0737034	603	0.146622	0.0766849
604	0.148036	0.0805501	604	0.151601	0.088111	604	0.146246	0.0680625	604	0.150555	0.0701307	604	0.151422	0.0757715	604	0.148717	0.0775185
605	0.154004	0.0836374	605	0.156584	0.091499	605	0.15116	0.0695353	605	0.155156	0.0719887	605	0.1564	0.0769089	605	0.154072	0.0801381
606	0.158962	0.0858827	606	0.161645	0.093112	606	0.155088	0.0701466	606	0.159493	0.0739664	606	0.16086	0.0786668	606	0.160824	0.0825196
607	0.163277	0.0875667	607	0.166153	0.094645	607	0.160389	0.0726197	607	0.165018	0.076056	607	0.166461	0.0821825	607	0.163385	0.083115
608	0.168786	0.0890635	608	0.171135	0.096823	608	0.165147	0.0741203	608	0.170711	0.0786256	608	0.171646	0.0835268	608	0.168972	0.0851393
609	0.173836	0.0914959	609	0.176592	0.099727	609	0.170845	0.0767231	609	0.178191	0.0829046	609	0.177247	0.0856983	609	0.175258	0.0887116
610	0.17907	0.0929928	610	0.18102	0.099405	610	0.175095	0.0773992	610	0.179831	0.0823536	610	0.18264	0.0878698	610	0.18166	0.0902596
611	0.186323	0.0957059	611	0.188849	0.104245	611	0.181319	0.0798816	611	0.186661	0.0838358	611	0.18824	0.0890072	611	0.186899	0.0928793
612	0.191006	0.0972027	612	0.193515	0.105778	612	0.187644	0.0824752	612	0.19172	0.0866908	612	0.19467	0.0922128	612	0.19237	0.0938319
613	0.198351	0.100103	613	0.200474	0.107794	613	0.192115	0.0835311	613	0.198003	0.0880394	613	0.200375	0.0939706	613	0.200169	0.0974041
614	0.204686	0.102816	614	0.206485	0.10965	614	0.198966	0.0856893	614	0.205509	0.0917145	614	0.207116	0.0959353	614	0.206455	0.0994284
615	0.21093	0.104968	615	0.212574	0.112473	615	0.205042	0.0885144	615	0.211636	0.0934726	615	0.21365	0.0985204	615	0.212741	0.101691
616	0.217265	0.106932	616	0.218031	0.113925	616	0.212399	0.0907374	616	0.217945	0.0964483	616	0.22008	0.100278	616	0.218561	0.103953
617	0.224611	0.109645	617	0.226335	0.117636	617	0.219545	0.0929697	617	0.22546	0.0984711	617	0.227133	0.103277	617	0.226477	0.106811
618	0.231772	0.111891	618	0.232345	0.118765	618	0.225427	0.094109	618	0.231604	0.0996296	618	0.234185	0.105552	618	0.233112	0.109312
619	0.240128	0.116101	619	0.240569	0.122476	619	0.23331	0.0966192	619	0.240481	0.102617	619	0.241756	0.107827	619	0.239631	0.111693
620	0.246096	0.117317	620	0.246501	0.124412	620	0.24029	0.0983513	620	0.24436	0.102643	620	0.249223	0.110826	620	0.248012	0.115027
621	0.254635	0.120404	621	0.255121	0.127639	621	0.248311	0.101037	621	0.256284	0.108051	621	0.258039	0.1131	621	0.255812	0.117528
622	0.261521	0.123772	622	0.262633	0.131189	622	0.255992	0.103696	622	0.262193	0.109805	622	0.264573	0.115892	622	0.26268	0.11991
623	0.269692	0.126392	623	0.2707	0.133125	623	0.263607	0.106086	623	0.270568	0.112424	623	0.272662	0.117857	623	0.271876	0.122529
624	0.277589	0.128637	624	0.27845	0.1374	624	0.271592	0.108475	624	0.277536	0.113529	624	0.280648	0.120442	624	0.278627	0.124911
625	0.285485	0.13135	625	0.285963	0.139497	625	0.279337	0.11042	625	0.284921	0.115429	625	0.287804	0.123958	625	0.286776	0.127888
626	0.293473	0.134157	626	0.293792	0.141918	626	0.289285	0.114477	626	0.295638	0.120262	626	0.297865	0.12675	626	0.294808	0.130745
627	0.302746	0.137525	627	0.302649	0.145709	627	0.296006	0.11545	627	0.303292	0.12217	627	0.305332	0.129852	627	0.303655	0.133722
628	0.310092	0.140612	628	0.311665	0.147806	628	0.303253	0.118636	628	0.313706	0.12812	628	0.31197	0.13161	628	0.314481	0.135747
629	0.314866	0.140893	629	0.316251	0.149017	629	0.307559	0.118655	629	0.319702	0.132233	629	0.31674	0.133368	629	0.327169	0.137176
630	0.317437	0.139863	630	0.310478	0.150711	630	0.31062	0.118507	630	0.31322	0.122956	630	0.319955	0.134505	630	0.31902	0.137295
631	0.321752	0.14557	631	0.313484	0.153211	631	0.320947	0.124861	631	0.306555	0.108584	631	0.325141	0.135953	631	0.309475	0.1392
632	0.330475	0.154832	632	0.325662	0.157083	632	0.33154	0.129186	632	0.318227	0.11535	632	0.335512	0.140089	632	0.320301	0.143129
633	0.344155	0.15661	633	0.3448	0.163214	633	0.341756	0.130863	633	0.349554	0.141316	633	0.348269	0.145259	633	0.344281	0.148131
634	0.362335	0.161194	634	0.369711	0.169184	634	0.356508	0.136634	634	0.38608	0.165934	634	0.362789	0.153221	634	0.366049	0.158609
635	0.377301	0.166713	635	0.385449	0.175637	635	0.371177	0.144062	635	0.400233	0.167392	635	0.376375	0.158081	635	0.380483	0.165873
636	0.379688	0.16952	636	0.380941	0.176686	636	0.375022	0.144609	636	0.387225	0.15119	636	0.379694	0.157564	636	0.382579	0.166111
637	0.37372	0.167743	637	0.368762	0.176444	637	0.369776	0.140987	637	0.368177	0.140054	637	0.377101	0.156944	637	0.37606	0.16361
638	0.369589	0.168865	638	0.364808	0.177735	638	0.366355	0.140987	638	0.362415	0.141398	638	0.374093	0.157564	638	0.370705	0.162181
639	0.372986	0.171952	639	0.371293	0.180155	639	0.371574	0.146322	639	0.37137	0.14909	639	0.37762	0.162218	639	0.373615	0.163849
640	0.385473	0.178408	640	0.384104	0.18435	640	0.380886	0.151908	640	0.388778	0.158957	640	0.387161	0.166974	640	0.383743	0.169802
641	0.393645	0.183085	641	0.392566	0.190561	641	0.38935	0.155585	641	0.396484	0.162932	641	0.395355	0.171834	641	0.392822	0.177185
642	0.399521	0.187015	642	0.39826	0.194514	642	0.393619	0.160087	642	0.401335	0.166125	642	0.400851	0.174729	642	0.398061	0.179924
643	0.402643	0.191225	643	0.401344	0.197822	643	0.396975	0.163384	643	0.404815	0.169727	643	0.404585	0.178762	643	0.402833	0.184211
644	0.406315	0.193938	644	0.404033	0.20121	644	0.399363	0.166042	644	0.405857	0.172547	644	0.408008	0.181761	644	0.405161	0.188021
645	0.408794	0.197306	645	0.407197	0.205566	645	0.401852	0.16972	645	0.407766	0.175957	645	0.411119	0.185173	645	0.409701	0.190998
646	0.411457	0.200861	646	0.409727	0.208954	646	0.403272	0.173415	646	0.408989	0.178778	646	0.413815	0.189206	646	0.412844	0.195166
647	0.413844	0.204135	647	0.411625	0.212261	647	0.405328	0.176268	647	0.41187	0.182336	647	0.41589	0.192205	647	0.414125	0.198381
648	0.41669	0.208251	648	0.415817	0.21686	648	0.407025	0.17964	648	0.413198	0.185954	648	0.419105	0.196444	648	0.418199	0.202191
649	0.418435	0.211339	649	0.417003	0.219522	649	0.408066	0.183289	649	0.414213	0.188349	649	0.422942	0.200374	649	0.419945	0.205882
650	0.420639	0.2148	650	0.418189	0.2217	650	0.410049	0.186976	650	0.414804	0.191664	650	0.424602	0.203683	650	0.422273	0.209574
651	0.424495	0.220133	651	0.422222	0.227105	651	0.412935	0.190403	651	0.417442	0.195483	651	0.427609	0.207302	651	0.425416	0.213265
652	0.427617	0.223594	652	0.42499	0.230251	652	0.413036	0.193237	652	0.419871	0.199136	652	0.431343	0.211541	652	0.43112	0.218623
653	0.431197	0.227617	653	0.429102	0.235656	653	0.417111	0.19735	653	0.422622	0.203006	653	0.434558	0.214954	653	0.434496	0.221005
654	0.432483	0.23005	654	0.427995	0.23864	654	0.417683	0.200731	654	0.418735	0.203267	654	0.436114	0.218159	654	0.432633	0.224696
655	0.468383	0.255964	655	0.477738	0.264213	655	0.443775	0.212856	655	0.46944	0.233284	655	0.466294	0.232533	655	0.487112	0.242915
656	0.437992	0.237253	656	0.440411	0.245336	656	0.426165	0.210892	656	0.380109	0.17587	656	0.446796	0.231809	656	0.469884	0.229578
657	0.422016	0.224998	657	0.415658	0.2338	657	0.417563	0.214143	657	0.38102	0.179611	657	0.436321	0.233463	657	0.386187	0.225649
658	0.453417	0.246796	658	0.442626	0.255581	658	0.435007	0.218163	658	0.431725	0.217342	658	0.458931	0.236462	658	0.445205	0.242439
659	0.4637	0.253812	659	0.460103	0.26268	659	0.442475	0.221859	659	0.446487	0.226064	659	0.469717	0.241839	659	0.465693	0.248392
660	0.470678	0.259426	660	0.467774	0.266955	660	0.448957	0.226277	660	0.453351	0.231045	660	0.476977	0.246492	660	0.473958	0.253989
661	0.480044	0.264945	661	0.479083	0.273248	661	0.455697	0.230862	661	0.464216	0.238707	661	0.485274	0.251352	661	0.486763	0.259943
662	0.487848	0.269342	662	0.485251	0.277039	662	0.461367	0.234512	662	0.469683	0.243558	662	0.492845	0.255488	662	0.496308	0.264587
663	0.494183	0.271401	663	0.491815	0.282041	663	0.468799	0.238356	663	0.472468	0.242803	663	0.500727	0.259418	663	0.500615	0.267445
664	0.502263	0.277482	664	0.499091	0.286397	664	0.475981	0.242894	664	0.476773	0.243801	664	0.510268	0.26345	664	0.508181	0.271731
665	0.509976	0.281879	665	0.505813	0.291076	665	0.483541	0.246118	665	0.484001	0.248062	665	0.518669	0.268207	665	0.516679	0.275065
666	0.523565	0.287772	666	0.52068	0.297207	666	0.495039	0.25186	666	0.497391	0.25471	666	0.53267	0.275342	666	0.527156	0.282329
667	0.54	0.297315	667	0.539265	0.304709	667	0.508749	0.257742	667	0.516587	0.265852	667	0.546568	0.282373	667	0.549622	0.289712
668	0.550834	0.299841	668	0.549545	0.30971	668	0.517886	0.260539	668	0.528111	0.273254	668	0.559013	0.287027	668	0.56429	0.294356
669	0.560291	0.302554	669	0.556425	0.314631	669	0.526119	0.264911	669	0.531869	0.271007	669	0.566584	0.290129	669	0.570692	0.298523
670	0.567269	0.308261	670	0.562752	0.318907	670	0.536741	0.269719	670	0.531053	0.263604	670	0.577785	0.293231	670	0.574068	0.301858
671	0.576726	0.313219	671	0.571609	0.322698	671	0.546191	0.272442	671	0.537483	0.265375	671	0.587845	0.298298	671	0.581285	0.304477
672	0.592611	0.320516	672	0.588612	0.32891	672	0.561506	0.277925	672	0.556245	0.277038	672	0.603091	0.304399	672	0.597931	0.311741
673	0.617768	0.332211	673	0.616449	0.339477	673	0.58084	0.286391	673	0.586956	0.294272	673	0.623523	0.314636	673	0.621562	0.323053
674	0.645864	0.344279	674	0.645393	0.350771	674	0.604766	0.297062	674	0.618874	0.308218	674	0.650592	0.326114	674	0.650081	0.336151
675	0.663126	0.350828	675	0.660894	0.358838	675	0.620975	0.303296	675	0.630615	0.310804	675	0.666667	0.33087	675	0.669172	0.342939
676	0.671389	0.353354	676	0.667299	0.362307	676	0.630204	0.304694	676	0.633106	0.308608	676	0.677868	0.335006	676	0.678485	0.347345
677	0.678643	0.356535	677	0.676947	0.365776	677	0.638152	0.307834	677	0.642105	0.310691	677	0.686684	0.337488	677	0.685702	0.346987
678	0.690671	0.361493	678	0.689363	0.371019	678	0.652286	0.310863	678	0.654584	0.314639	678	0.699752	0.341624	678	0.70002	0.352108
679	0.705361	0.366077	679	0.704389	0.376343	679	0.665498	0.316384	679	0.667644	0.317937	679	0.713545	0.347105	679	0.713407	0.357942
680	0.721245	0.372813	680	0.719257	0.382313	680	0.679826	0.320422	680	0.681867	0.321634	680	0.729517	0.353619	680	0.728656	0.362467
681	0.736946	0.378707	681	0.734678	0.388686	681	0.695804	0.324887	681	0.698242	0.326719	681	0.745385	0.358169	681	0.744604	0.368302
682	0.752096	0.38404	682	0.750099	0.394494	682	0.71229	0.329759	682	0.713403	0.330884	682	0.761357	0.363649	682	0.760668	0.374256
683	0.769633	0.390682	683	0.768051	0.400948	683	0.729799	0.334483	683	0.732173	0.336525	683	0.777018	0.368613	683	0.776732	0.379138
684	0.786527	0.397044	684	0.785528	0.406756	684	0.748441	0.33942	684	0.749676	0.342157	684	0.79496	0.37461	684	0.795124	0.384734
685	0.803237	0.402844	685	0.802056	0.412645	685	0.764991	0.34344	685	0.767006	0.346097	685	0.811243	0.379884	685	0.810257	0.389855
686	0.818295	0.407896	686	0.817319	0.417485	686	0.781984	0.348182	686	0.78155	0.34916	686	0.827007	0.384951	686	0.825506	0.395213
687	0.83574	0.413416	687	0.834243	0.423132	687	0.800009	0.352045	687	0.800824	0.355018	687	0.843497	0.389811	687	0.842618	0.400214
688	0.851074	0.419216	688	0.850217	0.428859	688	0.818274	0.357982	688	0.817607	0.358255	688	0.859365	0.394257	688	0.857867	0.405692
689	0.869345	0.425391	689	0.867616	0.43499	689	0.837433	0.362197	689	0.837306	0.363123	689	0.87596	0.400048	689	0.875794	0.411169
690	0.883852	0.429975	690	0.884223	0.441202	690	0.854656	0.366485	690	0.854497	0.367141	690	0.890687	0.404701	690	0.890578	0.416171
691	0.900563	0.435962	691	0.89996	0.446768	691	0.872506	0.370366	691	0.872131	0.37082	691	0.906451	0.409354	691	0.906758	0.420695
692	0.912866	0.439704	692	0.912851	0.450559	692	0.887461	0.373608	692	0.887404	0.374994	692	0.920245	0.4138	692	0.919679	0.424744
693	0.929118	0.445037	693	0.928667	0.455884	693	0.906325	0.379823	693	0.906799	0.381355	693	0.934765	0.418867	693	0.935511	0.429983
694	0.940962	0.44934	694	0.940688	0.460078	694	0.921722	0.382963	694	0.920076	0.383499	694	0.947832	0.422693	694	0.946686	0.434151
695	0.95602	0.454954	695	0.954686	0.465887	695	0.937488	0.387261	695	0.93909	0.389816	695	0.960693	0.427553	695	0.961702	0.439271
696	0.967222	0.460006	696	0.965045	0.470081	696	0.950857	0.391402	696	0.950883	0.392298	696	0.970338	0.431689	696	0.970898	0.443677
697	0.978515	0.465151	697	0.978806	0.476132	697	0.965794	0.396311	697	0.96633	0.397774	697	0.982991	0.43686	697	0.983587	0.448797
698	0.984667	0.4688	698	0.984342	0.4796	698	0.974092	0.39921	698	0.973185	0.399162	698	0.986517	0.439031	698	0.987544	0.451536
699	0.991277	0.472261	699	0.990589	0.483795	699	0.983865	0.402739	699	0.983859	0.404048	699	0.992844	0.443167	699	0.993365	0.455227
700	0.995134	0.475536	700	0.995255	0.487909	700	0.991425	0.407083	700	0.991062	0.407762	700	0.997303	0.446373	700	0.996275	0.4588
701	0.998072	0.479558	701	0.998181	0.491378	701	0.996589	0.410121	701	0.99514	0.41053	701	0.999378	0.450716	701	0.999302	0.464396
702	1	0.483675	702	1	0.49525	702	1	0.413891	702	1	0.415538	702	1	0.454749	702	1	0.46773
703	0.997154	0.487511	703	0.996916	0.497509	703	0.998709	0.417531	703	0.998698	0.41841	703	0.995437	0.457747	703	0.995809	0.471184
704	0.992655	0.490598	704	0.991617	0.500655	704	0.995298	0.420551	704	0.995574	0.421881	704	0.989629	0.461263	704	0.988592	0.474399
705	0.983748	0.493217	705	0.983709	0.504205	705	0.989028	0.424932	705	0.989413	0.425526	705	0.980813	0.464262	705	0.980793	0.47809
706	0.974659	0.496866	706	0.974377	0.507351	706	0.980915	0.4286	706	0.98195	0.430386	706	0.970131	0.467984	706	0.971597	0.48202
707	0.961804	0.499766	707	0.96117	0.510416	707	0.967822	0.432861	707	0.968065	0.43311	707	0.956648	0.472224	707	0.95821	0.485473
708	0.941238	0.500047	708	0.941004	0.5109	708	0.948737	0.434834	708	0.94854	0.435445	708	0.937461	0.473568	708	0.93749	0.486902
709	0.920671	0.501918	709	0.921708	0.512836	709	0.928453	0.438076	709	0.928598	0.438569	709	0.916822	0.47667	709	0.91642	0.490474
710	0.900379	0.505379	710	0.899091	0.515418	710	0.90485	0.441809	710	0.905983	0.442413	710	0.894006	0.478945	710	0.894186	0.493094
711	0.873569	0.506502	711	0.873151	0.517112	711	0.876987	0.444087	711	0.877745	0.445468	711	0.867455	0.48122	711	0.868344	0.495951
712	0.845198	0.508186	712	0.843021	0.517515	712	0.845205	0.44745	712	0.847277	0.448809	712	0.838416	0.484322	712	0.839126	0.498095
713	0.81499	0.510618	713	0.81376	0.519693	713	0.814189	0.451136	713	0.815021	0.452193	713	0.808546	0.487424	713	0.809093	0.501429
714	0.781661	0.51146	714	0.78102	0.52171	714	0.777189	0.453878	714	0.77919	0.45464	714	0.776292	0.489492	714	0.775801	0.503096
715	0.74576	0.511928	715	0.745433	0.522355	715	0.739581	0.456471	715	0.740886	0.456524	715	0.74134	0.491561	715	0.740413	0.504406
716	0.709309	0.512864	716	0.708501	0.522597	716	0.699686	0.458685	716	0.701306	0.459274	716	0.704419	0.493629	716	0.705025	0.508931
717	0.672215	0.513893	717	0.67157	0.524211	717	0.660104	0.462223	717	0.662645	0.463587	717	0.668741	0.497144	717	0.66696	0.509764
718	0.63503	0.515951	718	0.634559	0.526308	718	0.621712	0.465817	718	0.623768	0.467597	718	0.632235	0.500453	718	0.631922	0.514765
719	0.596926	0.517074	719	0.59486	0.52655	719	0.580812	0.46893	719	0.581914	0.468386	719	0.594172	0.502108	719	0.593973	0.516671
720	0.558822	0.518196	720	0.557454	0.527518	720	0.541194	0.47056	720	0.541979	0.471302	720	0.557665	0.504383	720	0.556607	0.519171
721	0.521637	0.519506	721	0.52068	0.52889	721	0.502682	0.473968	721	0.504585	0.474383	721	0.52064	0.506864	721	0.520055	0.522505
722	0.484084	0.520442	722	0.482088	0.529938	722	0.464032	0.477053	722	0.46563	0.476396	722	0.485688	0.509243	722	0.484085	0.525363
723	0.449377	0.522687	723	0.447687	0.531874	723	0.429097	0.479785	723	0.430684	0.479633	723	0.450945	0.512035	723	0.449396	0.527983
724	0.41467	0.523529	724	0.413839	0.533649	724	0.395029	0.482796	724	0.396667	0.481507	724	0.418275	0.515757	724	0.416104	0.531079
725	0.382627	0.52699	725	0.382048	0.535424	725	0.363986	0.486464	725	0.366034	0.486124	725	0.386435	0.519066	725	0.385256	0.535008
726	0.351868	0.528487	726	0.350257	0.537118	726	0.333845	0.488863	726	0.334802	0.48661	726	0.356359	0.520927	726	0.354292	0.537747
727	0.321844	0.52961	727	0.320443	0.53857	727	0.306065	0.491178	727	0.30718	0.489743	727	0.327734	0.52403	727	0.326005	0.541438
728	0.295676	0.533071	728	0.294583	0.541313	728	0.280969	0.494216	728	0.283055	0.494108	728	0.302324	0.528579	728	0.299231	0.544534
729	0.269509	0.535036	729	0.268802	0.543571	729	0.258269	0.496866	729	0.26044	0.496885	729	0.277848	0.531475	729	0.27595	0.548821
730	0.24582	0.537562	730	0.245552	0.546718	730	0.236786	0.500209	730	0.238893	0.49934	730	0.254928	0.53499	730	0.252552	0.55156
731	0.225345	0.541023	731	0.224278	0.549138	731	0.217839	0.503525	731	0.220036	0.502534	731	0.235118	0.539127	731	0.232647	0.55537
732	0.205788	0.541959	732	0.204112	0.55059	732	0.200183	0.50472	732	0.202498	0.503818	732	0.21562	0.540574	732	0.213207	0.557752
733	0.187609	0.545982	733	0.186477	0.554381	733	0.185505	0.508425	733	0.188066	0.508452	733	0.198197	0.544814	733	0.196211	0.56192
734	0.171173	0.549163	734	0.171056	0.558173	734	0.172108	0.512241	734	0.174095	0.511741	734	0.183366	0.548847	734	0.180729	0.566325
735	0.156758	0.551502	735	0.155081	0.558818	735	0.159384	0.513001	735	0.15939	0.510023	735	0.168742	0.551432	735	0.166411	0.566921
736	0.143537	0.554402	736	0.142665	0.562529	736	0.14785	0.515882	736	0.150626	0.516488	736	0.155882	0.555258	736	0.154189	0.572636
737	0.131141	0.557395	737	0.130091	0.565352	737	0.138778	0.51854	737	0.139846	0.516688	737	0.145096	0.558153	737	0.142082	0.575613
738	0.120032	0.559547	738	0.118782	0.567369	738	0.129982	0.519781	738	0.131339	0.518605	738	0.134517	0.560428	738	0.131722	0.577876
739	0.111401	0.564973	739	0.111269	0.572371	739	0.122255	0.523282	739	0.125264	0.522684	739	0.125701	0.565598	739	0.122875	0.582996
740	0.102127	0.565067	740	0.10083	0.573661	740	0.114806	0.523338	740	0.114655	0.520246	740	0.117404	0.566942	740	0.114261	0.584068
741	0.0950576	0.567686	741	0.093713	0.575839	741	0.108425	0.524737	741	0.109706	0.523135	741	0.110456	0.570458	741	0.106927	0.58764
742	0.088355	0.572738	742	0.087703	0.580357	742	0.103668	0.527534	742	0.10558	0.526416	742	0.10444	0.57356	742	0.100641	0.592046
743	0.0831215	0.574984	743	0.081218	0.582535	743	0.0985785	0.528479	743	0.0997581	0.52652	743	0.0974916	0.575835	743	0.0943554	0.595142
744	0.0774289	0.576574	744	0.076078	0.585036	744	0.0946692	0.529433	744	0.0960083	0.527327	744	0.0927208	0.57842	744	0.0884187	0.597761
745	0.0720117	0.579194	745	0.071491	0.587859	745	0.0906769	0.531045	745	0.0929172	0.529054	745	0.0884686	0.581522	745	0.0855085	0.600262
746	0.0682472	0.581532	746	0.067062	0.589069	746	0.0868783	0.530359	746	0.0882416	0.529722	746	0.0838015	0.582867	746	0.0813179	0.601572
747	0.0651255	0.584713	747	0.063741	0.590844	747	0.0847392	0.532341	747	0.0876289	0.531605	747	0.0799641	0.584314	747	0.0768944	0.603953
748	0.0604428	0.584152	748	0.059154	0.591812	748	0.0818902	0.532119	748	0.0820348	0.529948	748	0.0772676	0.585659	748	0.0742171	0.603953
749	0.0574129	0.586491	749	0.056386	0.593264	749	0.0797973	0.532777	749	0.082821	0.532586	749	0.0748822	0.588657	749	0.0707249	0.60562
750	0.0549338	0.588549	750	0.054409	0.595119	750	0.077059	0.532462	750	0.0783809	0.530364	750	0.0727042	0.589588	750	0.0679311	0.606335
751	0.0525466	0.587239	751	0.051008	0.594151	751	0.0740901	0.529868	751	0.075083	0.527466	751	0.0702151	0.589174	751	0.0654866	0.605739
752	0.0501594	0.588081	752	0.049189	0.594797	752	0.0722369	0.528294	752	0.0729437	0.52527	752	0.0674149	0.588657	752	0.063624	0.606811
753	0.0487821	0.589297	753	0.048082	0.596571	753	0.0706603	0.527052	753	0.0724884	0.525661	753	0.0646146	0.588347	753	0.0621108	0.608359
754	0.0477722	0.589391	754	0.045947	0.596249	754	0.0686227	0.524987	754	0.068934	0.522172	754	0.0638886	0.58814	754	0.0600154	0.607645
755	0.0453849	0.587707	755	0.045156	0.5952	755	0.0678297	0.522829	755	0.0694512	0.52081	755	0.0613995	0.585762	755	0.0579201	0.604906
756	0.0440077	0.587707	756	0.043733	0.593587	756	0.0665758	0.520985	756	0.0686898	0.519725	756	0.0599475	0.584831	756	0.0569889	0.605025
757	0.0419877	0.585462	757	0.042309	0.591973	757	0.0647327	0.518095	757	0.0668652	0.516757	757	0.0591178	0.583487	757	0.0564068	0.60181
758	0.040335	0.58172	758	0.03962	0.586972	758	0.0635812	0.513399	758	0.0629628	0.510197	758	0.0581844	0.580385	758	0.0534967	0.597761
759	0.0392332	0.577977	759	0.038276	0.583745	759	0.0615896	0.508323	759	0.0615396	0.504929	759	0.0561102	0.575111	759	0.0522162	0.592998
760	0.0382233	0.576293	760	0.038592	0.582132	760	0.0610844	0.504998	760	0.0620524	0.502916	760	0.0553842	0.573353	760	0.0520998	0.590617
761	0.0373051	0.569557	761	0.03709	0.576243	761	0.0587102	0.497699	761	0.0572197	0.493092	761	0.0526876	0.565805	761	0.049306	0.584901
762	0.0360197	0.563196	762	0.035904	0.569386	762	0.0577338	0.490428	762	0.056561	0.486358	762	0.0519617	0.559497	762	0.0491896	0.577757
763	0.0353769	0.560109	763	0.036932	0.566078	763	0.0570396	0.486491	763	0.0597267	0.484831	763	0.0512357	0.555671	763	0.0484912	0.574184
764	0.0348261	0.555244	764	0.035587	0.559463	764	0.0560235	0.480656	764	0.0577699	0.479485	764	0.0507171	0.54895	764	0.0472107	0.567516
765	0.033357	0.547011	765	0.03361	0.551235	765	0.0544543	0.472903	765	0.0563293	0.47191	765	0.0492651	0.541401	765	0.046163	0.558824
766	0.0315207	0.535317	766	0.031238	0.540909	766	0.0532677	0.463659	766	0.0504336	0.457773	766	0.0478131	0.531268	766	0.0436021	0.546559
767	0.0310616	0.527084	767	0.03068	0.532278	767	0.0515002	0.454007	767	0.0521587	0.452037	767	0.0462575	0.521651	767	0.0426708	0.539057
768	0.0309698	0.521471	768	0.03187	0.526631	768	0.0503919	0.44681	768	0.053214	0.446448	768	0.0456352	0.515033	768	0.0425544	0.532746
769	0.0296843	0.510525	769	0.030563	0.51574	769	0.0489499	0.437576	769	0.0493618	0.434039	769	0.0438721	0.504486	769	0.0411575	0.520957
770	0.0283071	0.498456	770	0.029326	0.504608	770	0.0478288	0.427164	770	0.0477686	0.424658	770	0.0432498	0.491561	770	0.0405755	0.508812
771	0.027848	0.488727	771	0.028379	0.492427	771	0.0457229	0.417893	771	0.0476445	0.415902	771	0.0411755	0.480186	771	0.0385966	0.496547
772	0.0261953	0.474039	772	0.025702	0.478229	772	0.045569	0.405814	772	0.0429766	0.402434	772	0.0407607	0.468088	772	0.0367341	0.482853
773	0.0261035	0.463093	773	0.026049	0.466613	773	0.0435295	0.394551	773	0.0448016	0.393582	773	0.0396198	0.455886	773	0.0369669	0.47035
774	0.0245426	0.44906	774	0.024933	0.453222	774	0.0423945	0.383121	774	0.0421739	0.380982	774	0.0372344	0.441823	774	0.0352208	0.457371
775	0.0245426	0.43643	775	0.02428	0.440314	775	0.0406187	0.371459	775	0.0415447	0.36997	775	0.036301	0.427967	775	0.0330091	0.442486
776	0.023349	0.422678	776	0.02339	0.426278	776	0.0393611	0.35989	776	0.0412141	0.360485	776	0.0352639	0.413283	776	0.0332419	0.428673
777	0.0221554	0.408083	777	0.022285	0.411596	777	0.0379237	0.349173	777	0.0401459	0.348752	777	0.0338119	0.400461	777	0.031845	0.413313
778	0.0210536	0.394518	778	0.021294	0.397075	778	0.0375807	0.33666	778	0.0388346	0.337315	778	0.0322562	0.385778	778	0.0304481	0.398547
779	0.02087	0.378988	779	0.021369	0.383523	779	0.0356593	0.325035	779	0.0375147	0.324567	779	0.0322562	0.371922	779	0.0288184	0.384734
780	0.0191254	0.36299	780	0.01994	0.367792	780	0.0334742	0.310622	780	0.0337363	0.309849	780	0.0298708	0.354757	780	0.0285856	0.36854
781	0.0186664	0.349238	781	0.019755	0.352707	781	0.0324019	0.299285	781	0.0353626	0.299713	781	0.0288337	0.341314	781	0.0282364	0.353298
782	0.0171055	0.333801	782	0.018914	0.337219	782	0.0321465	0.287725	782	0.0318905	0.287	782	0.0273817	0.326941	782	0.0256754	0.33639
783	0.016371	0.317616	783	0.017293	0.321488	783	0.0300231	0.275008	783	0.0308605	0.274408	783	0.0267595	0.312154	783	0.0240457	0.321029
784	0.0151773	0.302928	784	0.016259	0.306887	784	0.0294469	0.262642	784	0.0298677	0.262147	784	0.0242704	0.295713	784	0.0222996	0.306144
785	0.0147183	0.288147	785	0.01589	0.292689	785	0.0267306	0.250147	785	0.0281382	0.250023	785	0.0230258	0.281339	785	0.0225325	0.291736
786	0.0145346	0.274301	786	0.015618	0.277442	786	0.0261194	0.23905	786	0.0280054	0.239723	786	0.0219887	0.26769	786	0.0204371	0.276971
787	0.0132492	0.260361	787	0.014472	0.263083	787	0.0251079	0.228157	787	0.027306	0.228797	787	0.0208478	0.253524	787	0.0204371	0.261491
788	0.0126065	0.246234	788	0.013998	0.249692	788	0.0242422	0.216607	788	0.0260399	0.217273	788	0.0208478	0.240495	788	0.0185746	0.248273
789	0.0121474	0.232669	789	0.013523	0.235978	789	0.0217011	0.204214	789	0.0229653	0.204447	789	0.0188773	0.226225	789	0.0165957	0.234342
790	0.0115965	0.219104	790	0.011941	0.223313	790	0.021573	0.194256	790	0.021405	0.194016	790	0.0172179	0.213403	790	0.0170613	0.2216
791	0.0112292	0.207035	791	0.011862	0.209599	791	0.0193749	0.183734	791	0.0224932	0.185182	791	0.0169067	0.201408	791	0.0143097	0.206954
792	0.0104029	0.195247	792	0.010518	0.196934	792	0.0199161	0.174314	792	0.0204001	0.174838	792	0.0145214	0.188379	792	0.0147649	0.19457
793	0.00962755	0.182992	793	0.01036	0.185721	793	0.0179679	0.164208	793	0.0200104	0.164988	793	0.0154548	0.177211	793	0.0124447	0.182782
794	0.00889639	0.171859	794	0.011388	0.175315	794	0.0176471	0.155196	794	0.0202179	0.156614	794	0.0140028	0.166561	794	0.0131552	0.172779
795	0.00838853	0.160632	795	0.009332	0.16386	795	0.015757	0.145822	795	0.0156533	0.144977	795	0.0129657	0.154876	795	0.0113512	0.160276
796	0.00753916	0.149593	796	0.007592	0.152647	796	0.0151061	0.136828	796	0.0126993	0.135606	796	0.0122397	0.144639	796	0.0106962	0.149559
797	0.00751728	0.140425	797	0.008462	0.143047	797	0.0136511	0.12901	797	0.0168491	0.131033	797	0.0113063	0.135643	797	0.00943065	0.139081
798	0.0058098	0.129947	798	0.008778	0.134335	798	0.0134879	0.12035	798	0.0153391	0.122157	798	0.0108914	0.126233	798	0.0105019	0.13146
799	0.00750852	0.122462	799	0.007592	0.124977	799	0.012081	0.113505	799	0.0124303	0.113434	799	0.0102691	0.118374	799	0.0086702	0.122291
800	0.006611	0.114697	800	0.006564	0.115781	800	0.0125254	0.106725	800	0.013233	0.107542	800	0.00995799	0.109688	800	0.00830941	0.113003
801	0.00511805	0.105623	801	0.00601	0.107794	801	0.0114881	0.0991108	801	0.0127652	0.100516	801	0.00860973	0.102863	801	0.00840377	0.104906
802	0.00458392	0.0970156	802	0.00601	0.101018	802	0.0112678	0.0933958	802	0.0110357	0.0929346	802	0.00788299	0.0945911	802	0.00738799	0.0989521
803	0.00478969	0.0909346	803	0.00601	0.094323	803	0.00971143	0.0865414	803	0.0111807	0.0886399	803	0.00784342	0.0879732	803	0.00621678	0.0907359
804	0.00370829	0.0843858	804	0.005219	0.086901	804	0.0102526	0.0819287	804	0.010903	0.0823206	804	0.00744779	0.0810451	804	0.00596701	0.0837104
805	0.00421177	0.0783984	805	0.005536	0.081254	805	0.00897752	0.0761488	805	0.0096247	0.0767884	805	0.00687907	0.0756681	805	0.00400761	0.0770422
806	0.00429058	0.0733464	806	0.005378	0.075688	806	0.00843262	0.0708228	806	0.0103406	0.0723488	806	0.00551908	0.070291	806	0.0059448	0.0732317
807	0.00364261	0.0667976	807	0.004508	0.069557	807	0.00670018	0.0650151	807	0.00684776	0.0655415	807	0.0051729	0.0640868	807	0.00434065	0.0666825
808	0.00313037	0.0626813	808	0.004587	0.064797	808	0.00699891	0.0608849	808	0.00707946	0.0612297	808	0.00499981	0.0593302	808	0.00449607	0.0607287
809	0.001922	0.0574422	809	0.004191	0.060764	809	0.00738154	0.0570021	809	0.00752637	0.0567855	809	0.00560315	0.0552974	809	0.00389104	0.0569183
810	0.00247365	0.0531387	810	0.00435	0.056408	810	0.00702564	0.0530006	810	0.00532912	0.0529	810	0.00463879	0.050334	810	0.00369122	0.0529888
811	0.00338431	0.0496772	811	0.003638	0.051326	811	0.00622535	0.0505275	811	0.00659523	0.0504337	811	0.00401073	0.0466114	811	0.0027698	0.0473922
812	0.00207086	0.045748	812	0.003005	0.04818	812	0.00622074	0.0457841	812	0.00555301	0.0456008	812	0.00405524	0.0430957	812	0.00228689	0.0440581
813	0.00219783	0.0420058	813	0.003875	0.045033	813	0.00447539	0.0410713	813	0.00552003	0.0426625	813	0.00346179	0.0384425	813	0.00361906	0.0420338
814	0.00213653	0.0376088	814	0.003084	0.041081	814	0.00473079	0.0389817	814	0.00623943	0.040329	814	0.0030167	0.036788	814	0.00258663	0.0385806
815	0.000998214	0.0356441	815	0.00174	0.03737	815	0.00473447	0.0368754	815	0.00236213	0.035235	815	0.00299198	0.0328586	815	0.00175402	0.034413
816	0.00189135	0.0341473	816	0.003005	0.035595	816	0.00536789	0.0329443	816	0.00458021	0.0352801	816	0.00344201	0.0315144	816	0.00172627	0.0314361
817	0.00156299	0.0299373	817	0.003005	0.033498	817	0.0026821	0.030109	817	0.00535862	0.0318419	817	0.00355575	0.0290327	817	0.00270874	0.0309598
818	0.00124777	0.0275049	818	0.00174	0.030594	818	0.00449752	0.0279268	818	0.00335576	0.0288463	818	0.00266063	0.0263442	818	0.0019483	0.0264349
819	0.00077055	0.0257274	819	0.001977	0.027367	819	0.00267749	0.0255194	819	0.00283855	0.0260199	819	0.00250733	0.0245863	819	0.00111569	0.0240533
820	0.00127841	0.0235756	820	0.003321	0.025834	820	0.00365297	0.0250915	820	0.00393891	0.0248319	820	0.00250238	0.0220012	820	0.00227023	0.0239343
821	0.000691744	0.0211432	821	0.002531	0.023817	821	0.00278721	0.0225517	821	0.00396755	0.0239754	821	0.00160231	0.0203467	821	0.00122115	0.0214337
822	0.000192634	0.0193657	822	0.000395	0.020913	822	0.00313019	0.0198924	822	0.00157591	0.0199827	822	0.00200289	0.0191059	822	0.000321935	0.0183377
823	0.000240794	0.0181495	823	0.00261	0.021236	823	0.000611286	0.0171062	823	0.00229184	0.0185673	823	0.000944574	0.016831	823	-6.11e-05	0.0171469
824	0.000520996	0.0167462	824	0.001582	0.018896	824	0.00226443	0.0168144	824	0.00309889	0.0184389	824	0.00188915	0.0162105	824	0.00131551	0.0166706
825	0.000560399	0.0152493	825	0.002214	0.016799	825	0.00209294	0.0157233	825	0.00279256	0.0170608	825	0.00179518	0.0146595	825	0.000516217	0.0146463
826	-6.57e-05	0.0135653	826	0.002056	0.016396	826	0.00211046	0.014571	826	0.00190741	0.0148844	826	0.00136493	0.0127982	826	-0.000160967	0.0127411
827	0.000796819	0.0124427	827	0.002293	0.01567	827	0.000201918	0.0111698	827	0.000864322	0.012931	827	0.000909955	0.011971	827	0.000494007	0.0119076
828	0.000157609	0.0110394	828	0.002056	0.013895	828	0.0018818	0.012084	828	0.00210961	0.0135228	828	0.00128086	0.0104186	828	0.000732687	0.0107168
829	0.000739903	0.0112265	829	0.001423	0.012443	829	0.00228195	0.0107502	829	0.00079837	0.0103615	829	0.00117206	0.0105517	829	0.00137657	0.0105978
830	-0.000100704	0.00954252	830	0.001265	0.012282	830	0.00136733	0.0101361	830	0.00108387	0.0108544	830	0.000469819	0.00870763	830	0.0015098	0.0108359
831	-0.000788069	0.00813921	831	0.001028	0.010413	831	0.00104647	0.0090366	831	0.000980607	0.0100473	831	0.00102864	0.00825894	831	0.00145983	0.00821624
832	-0.000809958	0.00682945	832	0.002214	0.011124	832	0.00222479	0.00866517	832	0.00167137	0.0102625	832	0.00186442	0.00860901	832	0.00170962	0.00762086
833	0.000258307	0.00692301	833	0.002847	0.011174	833	0.000395538	0.00663388	833	0.00148132	0.00811474	833	0.000524216	0.00688327	833	0.00104908	0.00750179
834	0.000319601	0.00664234	834	0.001344	0.008743	834	0.00120874	0.00655885	834	0.00145616	0.00814337	834	-0.000356067	0.00534982	834	0.000943616	0.00619195
835	-0.000153242	0.00561325	835	0.001819	0.00787	835	-0.000268302	0.00564463	835	0.00161757	0.00765567	835	0.000964352	0.00604505	835	0.00155975	0.00523934
836	0.000122584	0.00505192	836	0.00261	0.009259	836	0.000233266	0.00462389	836	-0.00100577	0.00472166	836	-0.000390686	0.0039988	836	0.000255327	0.00559657
837	0.000175122	0.00495837	837	0.002135	0.006774	837	-0.000593768	0.00381156	837	0.000608323	0.00621514	837	0.00161715	0.00562101	837	0.000788202	0.00452489
838	0.000153231	0.00439704	838	0.001186	0.005831	838	0.000721004	0.00385602	838	0.00146831	0.00565714	838	0.00157264	0.00489126	838	0.00223138	0.00512027
839	-0.000359011	0.00271307	839	0.001977	0.005585	839	-0.000263692	0.00162096	839	0.00101792	0.0042626	839	0.00206223	0.00381143	839	0.00103243	0.0059538
840	-0.00105076	0.00149687	840	0.001977	0.00597	840	-0.000342984	0.00247775	840	0.000864322	0.00540028	840	0.00160726	0.00336767	840	0.000893666	0.00428673
841	-0.00108578	0.0012162	841	0.001423	0.004235	841	-0.000593768	0.00133845	841	-0.000551049	0.0026945	841	8.41e-05	0.00172574	841	0.00163746	0.00357228
842	-0.00057792	0.00187108	842	0.001819	0.004374	842	-4.61e-06	0.00275562	842	9.45895e-05	0.0029262	842	0.000474756	0.00158276	842	0.00128221	0.00214337
843	-0.000608568	0.00159042	843	0.00174	0.004081	843	-0.000778169	0.00199146	843	0.000545842	0.00293401	843	0.000410474	0.00190325	843	-6.66e-05	0.00142891
844	-0.00109892	0.000374216	844	0.001819	0.00357	844	0.000874979	0.00202666	844	0.00031848	0.00274396	844	6.43e-05	0.00083329	844	0.00143208	0.00214337
845	1.31e-05	0.0012162	845	0.001423	0.003073	845	0.000351282	0.00085216	845	0.000260338	0.00130343	845	0.00168639	0.00138553	845	0.00172071	0.00333413
846	0.000459702	0.000374216	846	0.001898	0.002739	846	-0.000144754	0.000215819	846	7.02913e-05	0.00272314	846	0.00163198	0.00223854	846	0.00138767	0.000833532
847	-0.00105952	-0.000467771	847	0.001661	0.002235	847	-0.000681358	-0.00041126	847	4.51253e-05	-1.64881e-05	847	0.000435199	-0.000285981	847	0.0015431	0.000833532
848	-0.000288965	0.000374216	848	0.001819	0.002662	848	0.000786467	0.000719704	848	-0.000728946	-0.000177898	848	0.000252219	0.000443763	848	-0.000260891	-0.00059538
849	-0.00170748	-0.00205819	849	0.001186	0.000858	849	-0.00038724	-0.000137087	849	-0.000886017	0.000513734	849	0.000306616	-0.000320496	849	0.00184839	-0.000476304
850	0	0	850	0	0	850	0	0	850	0	0	850	0	0	850	0	0
851	-0.000696134	-0.00140331	851	0.002452	0.001331	851	-0.000303338	-0.000830856	851	-0.00120016	-0.00121231	851	-0.000766541	-0.000922039	851	0.00190944	0.00154799
852	-0.00105076	-0.00112265	852	0.001661	0.000235	852	-0.00038724	-0.00170061	852	0.00186142	0.00204886	852	0.000657736	-3.94e-05	852	0.000527311	-0.00059538
853	-0.000739912	-0.00159042	853	0.003401	0.001469	853	0.00028582	-0.000207482	853	0.00114983	-0.000541503	853	-0.000291775	-0.000897388	853	0.00153755	0.000476304
854	-2.19e-05	-0.00168397	854	0.001344	0.000212	854	-0.000747742	-0.00184233	854	-0.00171302	-0.00192824	854	-8.41e-05	-0.000744535	854	0.00248672	0.00107168
855	-0.000731152	-0.00215175	855	-7.91e-05	-0.00129	855	-0.00109903	-0.0018201	855	-0.00515643	-0.00473381	855	4.45e-05	-0.00112421	855	-0.00132662	-0.00261967
856	-0.000792449	-0.00308729	856	0.001028	-0.00089	856	-0.000628804	-0.00163856	856	-0.00156897	-0.00264417	856	0.000103858	-7.89e-05	856	0.00146539	-0.000833532
857	-0.00152798	-0.00290018	857	0.000395	-0.00143	857	-0.00124009	-0.00244718	857	-0.00156463	-0.00173385	857	0.000702249	0.000828358	857	0.000788202	-0.00250059
858	-0.00115146	-0.00271307	858	0.000554	-0.0014	858	-0.000941363	-0.00279175	858	-0.00133293	-0.00327245	858	0.000504428	-0.00132143	858	0.000960274	-0.000714456
859	-0.00193952	-0.00392927	859	0.001186	-0.00127	859	-0.000422276	-0.00212484	859	-0.00302947	-0.00376102	859	4.95e-05	-0.00112913	859	0.00102133	-0.000714456
860	-0.00203585	-0.00430349	860	-0.00095	-0.00257	860	-0.00113037	-0.00121525	860	-0.00250792	-0.00249491	860	-0.00115228	-0.00120802	860	0.000316394	-0.00107168
861	-0.00129155	-0.00364861	861	0.002768	-0.00113	861	-0.00172322	-0.00319375	861	-0.00166356	-0.00309889	861	-0.000286828	-0.00171588	861	0.000882561	-0.000476304
862	-0.00140101	-0.00551969	862	0.001186	-0.00161	862	-0.000703486	-0.00242495	862	-0.00160976	-0.00311104	862	-0.00103359	-0.00180957	862	0.000760439	-0.00238152
863	-0.000604189	-0.00280662	863	0.000712	-0.00253	863	0.000408446	-0.00170061	863	-0.000724607	-0.00300777	863	-0.000178033	-0.00120309	863	0.000349698	-0.00178614
864	-0.000831847	-0.00542614	864	0.001423	-0.00205	864	-0.000800297	-0.00394865	864	-0.00237168	-0.00362911	864	-0.00154297	-0.00168137	864	0.000549521	-0.00119076
865	-0.00210151	-0.00486481	865	-0.00071	-0.00315	865	0.000531994	-0.00231936	865	-0.00275611	-0.00443182	865	-9.89e-06	-0.00240125	865	-0.00186503	-0.00452489
866	-0.00137036	-0.00505192	866	0.001503	-0.00257	866	-0.00127513	-0.00325951	866	-0.00193258	-0.00442314	866	-0.000148361	-0.00180957	866	7.22e-05	-0.00154799
867	-0.00289834	-0.00617457	867	0.001028	-0.00353	867	-0.00119122	-0.00330397	867	-0.00185795	-0.0047746	867	-0.000672577	-0.00318031	867	0.00177067	-0.00178614
868	-0.000161992	-0.00505192	868	0	-0.00334	868	-0.000884199	-0.00357351	868	-0.00298	-0.00420793	868	-0.00127592	-0.00279571	868	0.00202046	-0.00130984
869	-0.0016243	-0.00542614	869	0.00087	-0.0036	869	-0.00162641	-0.0044479	869	-0.00393978	-0.00630192	869	-0.00138966	-0.00286967	869	0.00126556	-0.00178614
870	-0.00183883	-0.00514548	870	0.000316	-0.00457	870	-0.000141066	-0.00302609	870	-0.00300864	-0.00349634	870	-0.000603339	-0.00275627	870	0.000971368	-0.00202429
871	-0.00148857	-0.00561325	871	0.000158	-0.00433	871	-0.00135903	-0.00498235	871	-0.00313273	-0.0055235	871	-0.000959405	-0.00313593	871	0.00111014	-0.00273875
872	-0.00154549	-0.00645523	872	-0.00095	-0.0049	872	-0.000611286	-0.00337437	872	-0.00504882	-0.00520155	872	-0.00100887	-0.00197229	872	-0.000666091	-0.00250059
873	-0.00188698	-0.00711011	873	-0.00087	-0.0053	873	-0.00236493	-0.00520744	873	-0.00466352	-0.00496117	873	-0.0015578	-0.00350573	873	-0.000394107	-0.00226244
874	-0.00112956	-0.00692301	874	0.000316	-0.00506	874	-0.00178038	-0.00425339	874	-0.00340175	-0.00557384	874	-0.00131054	-0.00201172	874	0.00117674	-0.00214337
875	-0.00205335	-0.00757788	875	0.000395	-0.00555	875	0.000158584	-0.00287141	875	-0.00363779	-0.00542458	875	-0.000811044	-0.00304718	875	0.000394095	-0.00250059
876	-0.00131782	-0.00729722	876	0.000554	-0.00506	876	-0.00239628	-0.00596697	876	-0.0044943	-0.00623596	876	-0.0017754	-0.0024407	876	0.00128221	-0.00226244
877	-0.00204023	-0.00645523	877	7.91e-05	-0.00435	877	-0.00248387	-0.00473504	877	-0.00420446	-0.00642167	877	-0.00119679	-0.00259355	877	-6.66e-05	-0.0034532
878	-0.00113832	-0.00682945	878	-0.00047	-0.00522	878	-0.000611286	-0.00435991	878	-0.00378271	-0.00348419	878	0.00109293	-0.00167151	878	-0.000838164	-0.00404858
879	-0.00115146	-0.00757788	879	0.00087	-0.00435	879	-0.000641712	-0.00419596	879	-0.00462274	-0.00658742	879	-0.000840716	-0.00406783	879	-0.000371896	-0.00357228
880	-0.00293336	-0.00841987	880	-0.00119	-0.00587	880	-0.00147704	-0.0045535	880	-0.00415499	-0.00530829	880	-0.000420358	-0.00293377	880	0.000366344	-0.00392951
881	-0.00206649	-0.0079521	881	-0.00055	-0.00563	881	-0.000932143	-0.00474338	881	-0.00477981	-0.00704648	881	-0.000895114	-0.00331836	881	0.00115455	-0.00321505
882	-0.00200958	-0.00931708	882	-0.00166	-0.00692	882	-0.000390928	-0.00461556	882	-0.0046965	-0.00732418	882	-0.00061818	-0.00253438	882	0.000277537	-0.00333413
883	-0.00330113	-0.0101558	883	-0.00071	-0.00627	883	-0.00056703	-0.00432008	883	-0.00408036	-0.00690156	883	-0.00141438	-0.00390019	883	-0.000555074	-0.00381043
884	-0.00142728	-0.00692301	884	0.000712	-0.00651	884	-0.00185138	-0.00405054	884	-0.00384432	-0.00647547	884	-0.000895114	-0.00216951	884	0.00130442	-0.00178614
885	-0.00251306	-0.00813921	885	-0.0004	-0.0074	885	-0.000725614	-0.00486287	885	-0.00286372	-0.00535429	885	-0.000820938	-0.00318031	885	0.000605024	-0.00250059
886	-0.00212778	-0.00915649	886	-0.00071	-0.00732	886	-0.000804907	-0.00433768	886	-0.00332278	-0.00437802	886	-0.000623117	-0.00464472	886	5.55e-06	-0.00285782
887	-0.00365575	-0.00911633	887	-0.00245	-0.00902	887	0.00038263	-0.00372357	887	-0.00523453	-0.00532912	887	-0.00171606	-0.00284009	887	0.00186503	-0.00440581
888	-0.000105075	-0.00864347	888	-0.00063	-0.00797	888	-0.0026821	-0.00493789	888	-0.00398925	-0.00635138	888	-0.00127592	-0.00392484	888	0.00073824	-0.00226244
889	-0.00202709	-0.00804565	889	-0.00174	-0.00861	889	-0.000976399	-0.00527413	889	-0.00422529	-0.00491952	889	-0.00129075	-0.00297814	889	0.00180398	-0.0034532
890	-0.000652346	-0.00916095	890	-0.00047	-0.00829	890	-0.000874979	-0.00487213	890	-0.00410119	-0.00682693	890	9.89e-05	-0.0027464	890	0.00154864	-0.00214337
891	-0.0028064	-0.00932155	891	-0.00079	-0.00877	891	-0.00166237	-0.00462945	891	-0.00535862	-0.00698487	891	-0.0012314	-0.00280064	891	0.00127666	-0.00404858
892	-0.00295088	-0.0100398	892	0.000237	-0.00821	892	-0.00163563	-0.0052519	892	-0.00528052	-0.00638869	892	-0.00131054	-0.00332823	892	0.00163746	-0.00190522
893	-0.0025043	-0.00957583	893	0.000395	-0.00789	893	-0.00189471	-0.00470818	893	-0.00635659	-0.00790299	893	8.9e-05	-0.00350573	893	0.00242011	-0.0034532
894	-0.00155862	-0.00903604	894	-0.00158	-0.01023	894	-0.00211507	-0.00514538	894	-0.00714281	-0.00748906	894	-2.47e-05	-0.00258862	894	0.000388542	-0.00428673
895	-0.00252619	-0.00993271	895	0.000237	-0.00837	895	-0.000250784	-0.00379859	895	-0.00633576	-0.00710029	895	-0.000697302	-0.00302746	895	0.00176512	0.000119076
896	-0.000245177	-0.00813921	896	-0.00095	-0.00982	896	-0.00220727	-0.00419133	896	-0.00434504	-0.00689375	896	-0.000321447	-0.000813568	896	0.0015098	-0.00321505
897	-0.00307346	-0.0112799	897	-0.00032	-0.00805	897	-0.00155634	-0.00390882	897	-0.0063401	-0.00830044	897	-0.000806097	-0.00395936	897	0.00207041	-0.00309597
898	-0.00321356	-0.01099	898	-0.00134	-0.01071	898	-0.00124839	-0.00565853	898	-0.00522672	-0.0073693	898	-0.00196333	-0.00338246	898	0.0015986	-0.00428673
899	-0.00138788	-0.00946876	899	-0.00182	-0.0091	899	-0.00174535	-0.0044831	899	-0.00703867	-0.00729467	899	-0.0019386	-0.00256397	899	0.00309174	-0.00119076
900	-0.00182132	-0.01041	900	-0.00095	-0.01047	900	-0.00235663	-0.00667	900	-0.00370374	-0.00578905	900	-0.0005341	-0.00335781	900	0.000155415	-0.00321505
901	-0.00389655	-0.0111149	901	-0.00111	-0.01023	901	-0.000976399	-0.00424876	901	-0.00502366	-0.00683561	901	-0.00128086	-0.0028105	901	0.00422964	-0.00202429
902	-0.00271008	-0.0121677	902	-0.00158	-0.01014	902	-0.00308225	-0.0062856	902	-0.00410553	-0.00763398	902	-0.00111271	-0.00335288	902	0.0004052	-0.00404858
903	-0.00294212	-0.0115521	903	-0.00198	-0.01144	903	-0.00387793	-0.00538435	903	-0.00672453	-0.00790733	903	-0.00129569	-0.00463487	903	0.00249782	-0.00119076
904	-0.00306033	-0.0114138	904	-0.00063	-0.01176	904	-0.000584548	-0.00464242	904	-0.0062403	-0.00875604	904	-0.000430252	-0.00241112	904	0.00311949	-0.00238152
905	-0.00133972	-0.0106063	905	-0.00253	-0.01216	905	-0.0023299	-0.00556497	905	-0.00482493	-0.00673668	905	-0.00183475	-0.00487154	905	0.00215368	-0.00190522
906	-0.00329237	-0.0131535	906	-0.00024	-0.01079	906	-0.00195188	-0.00526486	906	-0.00778758	-0.00924373	906	0.000361014	-0.0014447	906	0.00459598	-0.00107168
907	-0.00298153	-0.0129885	907	-0.00237	-0.012	907	-0.00153421	-0.00517224	907	-0.00788304	-0.00809738	907	-0.000815991	-0.0042552	907	0.00418523	-0.0034532
908	-0.00411546	-0.0140993	908	-0.00134	-0.01031	908	-0.0016974	-0.00578172	908	-0.00707252	-0.0090372	908	-0.000662683	-0.00359942	908	0.00097692	-0.00285782
909	-0.00278013	-0.0128056	909	-0.00166	-0.012	909	-0.00156924	-0.00569372	909	-0.00682346	-0.00745608	909	-0.000964352	-0.00339233	909	0.00146539	-0.00440581
910	-0.00247365	-0.0120695	910	-0.00166	-0.01232	910	-6.6384e-05	-0.00626337	910	-0.00506097	-0.00855297	910	0.000153308	-0.00385581	910	0.00132106	-0.00285782
911	-0.00322669	-0.0127342	911	-0.00127	-0.0124	911	-0.00180251	-0.00472578	911	-0.00683214	-0.00637655	911	0.000232431	-0.00313593	911	0.00371342	0
912	-0.00207524	-0.0124755	912	-0.00158	-0.01103	912	-0.00195188	-0.00574652	912	-0.00794899	-0.00977396	912	-0.00142922	-0.00435875	912	0.0016208	-0.00535842
913	-0.00429059	-0.015393	913	-0.00174	-0.01232	913	-0.00266827	-0.00502681	913	-0.00782923	-0.00740662	913	0.000202758	-0.00324933	913	0.00188169	-0.00416766
914	-0.00257436	-0.0138495	914	-0.0004	-0.01055	914	-0.00105938	-0.00515927	914	-0.00676966	-0.00837941	914	-0.00183969	-0.00411714	914	0.00345254	-0.00214337
915	-0.00296839	-0.0138138	915	-0.00261	-0.01377	915	-0.00166606	-0.0063384	915	-0.00527184	-0.00731984	915	-0.000454978	-0.00325426	915	0.0039077	-0.00416766
916	-0.00224599	-0.0131937	916	-0.00127	-0.01265	916	-0.00185968	-0.005552	916	-0.00537164	-0.00727818	916	-0.000252219	-0.00324441	916	0.00203155	-0.00154799
917	-0.0027057	-0.0142376	917	-0.00103	-0.01216	917	-0.00266458	-0.00699605	917	-0.00661259	-0.00733199	917	0.00141439	-0.000926972	917	0.0051677	-0.00250059
918	-0.00218032	-0.0129127	918	-0.00174	-0.01248	918	0.000131846	-0.00367077	918	-0.00525536	-0.00672366	918	-0.000519269	-0.00391498	918	0.00535088	-0.00261967
919	-0.0017031	-0.0142911	919	-0.0019	-0.01208	919	-0.00186889	-0.00653662	919	-0.0068816	-0.00542024	919	-0.000811044	-0.00302252	919	0.00798192	-0.00464396
920	-0.0033055	-0.0127521	920	-0.00237	-0.01224	920	-0.003227	-0.00676263	920	-0.00807308	-0.00744827	920	-0.000756647	-0.00333808	920	0.00475695	-0.00428673
921	-0.00405854	-0.0134212	921	-0.00221	-0.01458	921	-0.00194358	-0.00795936	921	-0.00799064	-0.00839937	921	7.91e-05	-0.00122281	921	0.00452382	-0.00321505
922	-0.00453139	-0.011735	922	-0.00569	-0.01119	922	-0.00266458	-0.00515464	922	-0.0101983	-0.0111477	922	-0.00243809	-0.0030669	922	0.00657759	-0.00392951
923	-0.000490355	-0.0151699	923	-0.00735	-0.01515	923	-0.00555321	-0.00995545	923	-0.0130447	-0.0104482	923	0.00104843	-0.00174054	923	0.00495123	-0.0034532
924	-0.00264878	-0.0170837	924	-0.00198	-0.01369	924	0.00114328	-0.00506201	924	-0.00818069	-0.00997615	924	-0.000543994	-0.00163207	924	0.0031528	-0.00178614
925	-0.00430372	-0.018074	925	7.91e-05	-0.01394	925	-0.00264706	-0.00613925	925	-0.00901724	-0.00736149	925	-0.0043025	-0.00349587	925	0.00618348	0
926	-0.00302092	-0.0140591	926	-0.00055	-0.01369	926	-0.000228656	-0.00550384	926	-0.00605026	-0.00878467	926	-0.00122647	-0.00433409	926	0.00478471	-0.00190522
927	-0.00285017	-0.0145454	927	0.002056	-0.01273	927	-0.00105477	-0.00547698	927	9.89284e-05	-0.00139454	927	0.00370411	0.00145456	927	0.00564506	-0.000952608
928	-0.00200082	-0.0126271	928	0.005615	-0.01031	928	-0.0017057	-0.00652365	928	-0.00116718	-0.0016922	928	0.00131054	0.000197228	928	0.00466259	-0.00107168
929	-0.00433437	-0.0149915	929	0.000791	-0.0124	929	-0.00144201	-0.00644399	929	-0.00722525	-0.00607022	929	0.00205235	0.000917111	929	0.00642216	0.00119076
930	-0.00348063	-0.0150049	930	-0.00119	-0.01127	930	0.000294118	-0.00417836	930	-0.00948411	-0.00834557	930	-0.00142428	-0.00156303	930	0.00550074	-0.000714456
931	-0.00425556	-0.0170212	931	-0.00158	-0.01361	931	-0.00144201	-0.00588361	931	-0.00418363	-0.00540375	931	-0.000761594	-0.00129678	931	0.00928078	0.00261967
932	-0.00450074	-0.0162852	932	0.001186	-0.01023	932	-0.00309055	-0.00734061	932	-0.00844189	-0.00802709	932	-0.000578613	-0.00027612	932	0.00867575	0.000952608
933	-0.00366889	-0.016303	933	0.000633	-0.01063	933	-0.00369722	-0.00439511	933	-0.00684082	-0.00741096	933	0.00174079	0.00161234	933	0.00957497	-0.000833532
934	-0.00239047	-0.0139744	934	0.000395	-0.01152	934	-0.00153882	-0.00533155	934	-0.00904154	-0.0066742	934	0.00146879	0.00110448	934	0.00952501	0.00154799
935	-0.00382212	-0.0161112	935	-0.00047	-0.0124	935	-0.000716394	-0.00296867	935	-0.00646766	-0.00852781	935	4.95e-06	-0.000478278	935	0.00774878	-0.000476304
936	-0.001563	-0.0160354	936	-0.00134	-0.01063	936	-0.00376361	-0.0045535	936	-0.00993971	-0.00861892	936	0.00231445	0.00136087	936	0.00854253	0.00357228
937	-0.00505676	-0.0169543	937	0.00087	-0.01152	937	-0.000839943	-0.00548624	937	-0.00757323	-0.00728252	937	0.00151329	0.0005621	937	0.0113234	0.00178614
938	-0.00235107	-0.0166822	938	0.001661	-0.01111	938	-0.00342062	-0.00581228	938	-0.00694755	-0.00599125	938	0.00186937	0.00152359	938	0.0130553	0.00309597
939	-0.00349376	-0.0181008	939	0.002135	-0.01095	939	-0.000830723	-0.00440344	939	-0.0094763	-0.00702218	939	0.000672577	0.000640991	939	0.0149314	0.00654918
940	-0.00461457	-0.017967	940	0.003163	-0.00861	940	-0.00234373	-0.00417373	940	-0.00814771	-0.00506444	940	0.00271009	0.00161234	940	0.0119007	0.00559657
941	-0.00579667	-0.018935	941	0.003242	-0.00942	941	0.00228195	-0.0033614	941	-0.00876471	-0.00870223	941	0.00497508	0.00334302	941	0.0149036	0.00607287
942	-0.00276262	-0.0188815	942	0.001186	-0.01039	942	-0.00644571	-0.00613092	942	-0.00716711	-0.00499415	942	0.0018397	0.00153838	942	0.0142709	0.00261967
943	-0.00461895	-0.0195819	943	0.003401	-0.00772	943	-0.00182925	-0.00681542	943	-0.00993971	-0.0088298	943	0.00414919	0.00234702	943	0.0148037	0.00488212
944	-0.00277137	-0.0173469	944	0.001819	-0.01087	944	-0.00496774	-0.00693491	944	-0.0115955	-0.00624811	944	0.0038772	0.00100586	944	0.0164793	0.00547749
945	-0.00586234	-0.01997	945	0.001819	-0.00958	945	5.7164e-05	-0.0044831	945	-0.00871872	-0.00775807	945	0.00606802	0.00407276	945	0.0135326	0.00619195
946	-0.00278889	-0.0205633	946	7.91e-05	-0.01055	946	-0.00338559	-0.0052167	946	-0.0108925	-0.0086814	946	0.00371401	0.00190818	946	0.0137324	0.0059538
947	-0.00110767	-0.0168428	947	0.00348	-0.00611	947	0.00253642	-0.00116616	947	-0.00980346	-0.00832908	947	0.00357059	0.00294363	947	0.0142598	0.00773994
948	-0.00358133	-0.0194748	948	0.003954	-0.00651	948	-0.00355708	-0.00610869	948	-0.00564847	-0.00367858	948	0.00339255	0.00290911	948	0.0185746	0.00857347
949	-0.0022635	-0.0157588	949	0.003321	-0.0099	949	0.000404758	-0.00382916	949	-0.00806961	-0.00543673	949	0.00271998	0.003131	949	0.0172942	0.00666825
950	-0.00172499	-0.0198272	950	0.004191	-0.00877	950	-0.0034031	-0.00447847	950	-0.00707252	-0.00511043	950	0.00591471	0.00733196	950	0.0221832	0.0139319
951	-0.00337994	-0.0192027	951	0.005536	-0.00781	951	-0.000721004	-0.00264169	951	-0.00695623	-0.00249925	951	0.00580591	0.00536954	951	0.0227653	0.0127411
952	-0.00487288	-0.0204205	952	0.00514	-0.00837	952	-0.0024221	-0.00604663	952	-0.0101896	-0.00610753	952	0.00432724	0.00203145	952	0.0213684	0.0142891
953	-0.00309973	-0.0223521	953	0.005694	-0.00595	953	-8.39021e-05	-0.000870685	953	-0.0085738	-0.00132425	953	0.00634496	0.00714459	953	0.0219504	0.015718
954	-0.00157176	-0.0208622	954	0.006485	-0.00449	954	-0.000730224	-0.00246015	954	-0.0106322	-0.00577603	954	0.00788374	0.00665153	954	0.0256754	0.015599
955	-0.00420302	-0.0202689	955	0.005457	-0.00474	955	0.00200904	-0.000318634	955	-0.00805659	-0.00363258	955	0.0118248	0.0125914	955	0.0256754	0.017266
956	-0.00159803	-0.0188057	956	0.005457	-0.00684	956	-0.00163563	-0.0041126	956	-0.0102504	-0.00730335	956	0.00871344	0.00880624	956	0.0246278	0.0195285
957	-0.00577915	-0.0234228	957	0.005457	-0.00974	957	-0.00165315	-0.00265003	957	-0.0139385	-0.00533346	957	0.00669609	0.00532516	957	0.0270723	0.0152417
958	-0.00397536	-0.0215358	958	0.010834	-0.00327	958	0.000246174	-0.00513241	958	-0.00974098	-0.0064425	958	0.00615703	0.00953106	958	0.0259083	0.0204811
959	-0.00231604	-0.024315	959	0.007434	-0.00587	959	-0.00201826	-0.00450996	959	-0.00811907	-0.0011585	959	0.0128619	0.0127982	959	0.0304481	0.0176232
960	-0.00268818	-0.0204785	960	0.007592	-0.00716	960	0.00228195	-0.00124582	960	-0.00531784	-0.00273529	960	0.0110988	0.011971	960	0.0299825	0.0216718
961	-0.00353755	-0.0249261	961	0.008383	-0.00748	961	-0.000830723	-0.00272969	961	-0.0134439	-0.00650498	961	0.00616693	0.00718897	961	0.0291676	0.020362
962	-0.0020446	-0.0207685	962	0.005536	-0.00885	962	0.00228195	-0.00441271	962	-0.00896344	-0.0045724	962	0.00624111	0.00756863	962	0.027538	0.018814
963	-0.00546393	-0.0249708	963	0.007276	-0.00547	963	-0.00957129	-0.00642176	963	-0.00967937	-0.00357878	963	0.00829859	0.0110403	963	0.027538	0.0175042
964	-0.00432562	-0.0251894	964	0.007829	-0.007	964	0.000259082	-0.00241198	964	-0.00848355	-0.00209312	964	0.0127582	0.0132118	964	0.0285856	0.0182186
965	-0.00335805	-0.0228339	965	0.008066	-0.01103	965	-0.00155634	-0.00545475	965	-0.00699789	-0.00316137	965	0.00829859	0.0127982	965	0.0303317	0.0194094
966	-0.0053895	-0.0254035	966	0.011704	-0.00982	966	-0.00203578	-0.00400608	966	-0.0103198	-0.00604939	966	0.0101654	0.00960008	966	0.0261411	0.0158371
967	-0.00409795	-0.0306858	967	0.005457	-0.00974	967	-0.00505625	-0.00532692	967	-0.010233	-0.00586715	967	0.00850601	0.0116607	967	0.0260247	0.0161943
968	-0.00614692	-0.0256131	968	0.008857	-0.00716	968	-0.0023216	-0.00455813	968	-0.00936002	-0.00711244	968	0.0101654	0.00640992	968	0.0262575	0.0159562
969	-0.0016243	-0.0284405	969	0.006406	-0.01055	969	-0.00379864	-0.00526486	969	-0.00558251	-0.00519721	969	0.00726481	0.00510328	969	0.0273051	0.0154799
970	-0.00362511	-0.0287211	970	0.003796	-0.01394	970	-0.0010686	-0.00583915	970	-0.00955527	-0.00309108	970	0.0104766	0.0156935	970	0.0330091	0.0221481
971	-0.00586672	-0.0320891	971	0.009095	-0.01224	971	0.00028582	-0.00517224	971	-0.0043867	-0.00794031	971	0.00374862	0.0068734	971	0.0297497	0.0164325
972	-0.0058098	-0.030218	972	0.000949	-0.02103	972	6.1774e-05	-0.00669594	972	-0.00992322	-0.00401355	972	0.00829859	0.00692764	972	0.0303317	0.0189331
973	-0.00390531	-0.0313406	973	0.00514	-0.01999	973	-0.000884199	-0.00337066	973	-0.012038	-0.00790299	973	0.00621144	0.0103397	973	0.0284692	0.0136937
974	-0.00656284	-0.0328375	974	0.001028	-0.01861	974	0.00222479	-0.00314095	974	-0.0117603	-0.0066742	974	0.00428767	0.0126948	974	0.0217176	0.0136937
975	-0.0086031	-0.0329311	975	0.00435	-0.01797	975	-0.00235663	-0.00363557	975	-0.0136695	-0.00765915	975	0.00964685	0.00720869	975	0.0256754	0.0111931
976	-0.00460581	-0.0332117	976	0.004508	-0.01886	976	0.00245344	-0.0052028	976	-0.0143377	-0.0074934	976	0.00829859	0.00912674	976	0.0270723	0.0166706
977	-0.00427307	-0.0363926	977	0.005615	-0.02112	977	-0.00510419	-0.00875872	977	-0.0127757	-0.00832908	977	1.98e-05	0.00449187	977	0.0239293	0.010955
978	-0.00887855	-0.0377023	978	0.000949	-0.02539	978	-0.000813205	-0.00594474	978	-0.00861545	-0.00608236	978	0.00850601	0.00458556	978	0.0274215	0.0147654
979	-0.00550772	-0.0321826	979	0.001107	-0.0283	979	-0.00273465	-0.00682006	979	-0.0120988	-0.00933051	979	0.00714612	0.00828359	979	0.0268395	0.0163134
980	-0.00711449	-0.0318084	980	0.001898	-0.02563	980	-0.00171492	-0.00132085	980	-0.0139472	-0.00949192	980	0.0072203	0.006119	980	0.0196223	0.00809717
981	-0.00714076	-0.0365797	981	-0.00237	-0.02797	981	-0.00355708	-0.00985448	981	-0.0174357	-0.014408	981	0.00252711	0.00316058	981	0.0241622	0.00976423
982	-0.00609877	-0.036299	982	7.91e-05	-0.02854	982	0.000118938	-0.00627634	982	-0.0148584	-0.00997181	982	0.0107877	0.00949654	982	0.0234637	0.0121457
983	-0.00998035	-0.0393863	983	-0.00127	-0.03265	983	-0.00176286	-0.0037106	983	-0.0115521	-0.0121153	983	-0.000524216	0.00488633	983	0.0193895	0.00785901
984	-0.00767928	-0.0400412	984	-0.00221	-0.03539	984	-0.00593492	-0.00959791	984	-0.00941816	-0.00806006	984	0.00335299	0.0034367	984	0.0142376	0.0100024
985	-0.00763112	-0.0417251	985	-0.00198	-0.0337	985	-0.000655542	-0.00659405	985	-0.0136521	-0.0125622	985	0.00723019	0.00514765	985	0.0189239	0.00762086
986	-0.00115146	-0.04238	986	-0.00032	-0.0366	986	-0.00234373	-0.00615685	986	-0.0173923	-0.00714194	986	0.00706205	0.00507863	986	0.0246278	0.0101215
987	-0.0104394	-0.0460286	987	-0.0038	-0.04096	987	-0.00211046	-0.0075305	987	-0.0148931	-0.0147429	987	0.00140945	0.00405304	987	0.0165957	0.00119076
988	-0.0104394	-0.04659	988	-0.0034	-0.03523	988	-0.00547761	-0.0102778	988	-0.0136087	-0.0137051	988	-0.000806097	0.00249001	988	0.0170613	0.00619195
989	-0.00457954	-0.0439704	989	-0.00688	-0.04588	989	-0.00507377	-0.0102204	989	-0.0126281	-0.00817635	989	0.00507894	0.00294363	989	0.0226489	0.0126221
990	-0.00121713	-0.0413509	990	-0.00577	-0.04475	990	-0.0103181	-0.00907643	990	-0.0185725	-0.0195349	990	-0.00240347	-0.00214486	990	0.018109	0.00142891
991	-0.00841947	-0.0448124	991	-0.01218	-0.0454	991	-0.000905405	-0.0118811	991	-0.0164811	-0.0159101	991	-0.00303154	0.00291405	991	0.0150313	0.0059538
992	-0.00744723	-0.0464964	992	-0.00395	-0.04241	992	-0.00462476	-0.0140282	992	-0.0120988	-0.0112883	992	-0.00272987	-0.00334302	992	0.0167121	-0.00166706
993	-0.0120921	-0.050987	993	-0.00372	-0.04491	993	-0.00393049	-0.0112318	993	-0.0152489	-0.0127488	993	-0.00346179	0.000187367	993	0.0177598	0.00416766
994	-0.00662414	-0.0502386	994	-0.00751	-0.04806	994	-0.00495944	-0.0129019	994	-0.00969152	-0.011756	994	-0.00240347	-0.00409249	994	0.0094362	0.00226244
995	-0.00906219	-0.0558518	995	-0.00577	-0.04153	995	-0.00135903	-0.0101981	995	-0.0153617	-0.010266	995	-0.00779396	-0.00766724	995	0.0188074	0.00273875
996	-0.00887855	-0.0520161	996	-0.01178	-0.05032	996	0.00112115	-0.00751753	996	-0.0173402	-0.0200564	996	-0.00145889	-0.00238153	996	0.00947506	0.00309597
997	-0.00933764	-0.0473384	997	-0.00538	-0.05209	997	-0.000298728	-0.0119126	997	-0.0176613	-0.0137754	997	-0.0046833	-0.00652332	997	0.0136159	0.00333413
998	-0.00761798	-0.0464028	998	-0.00728	-0.05056	998	-0.00614606	-0.00960254	998	-0.0180171	-0.0117022	998	-0.000781372	-0.000197228	998	0.013577	0.00404858
999	-0.00425556	-0.0498643	999	-0.00751	-0.05322	999	-0.00544718	-0.00889117	999	-0.0205337	-0.0139775	999	-0.00547457	-0.00522161	999	0.01013	0.000714456
1000	-0.00796385	-0.0519225	1000	-0.00522	-0.05363	1000	0.00109903	-0.00526486	1000	-0.0187461	-0.0150822	1000	-0.00142428	-0.00518218	1000	0.013355	0.000119076
1001	-0.0125512	-0.0615586	1001	-0.0068	-0.05346	1001	-0.00047483	-0.00887357	1001	-0.0206292	-0.0192416	1001	-0.00289306	-0.00783982	1001	0.0101078	-0.00666825
1002	-0.00549458	-0.0517354	1002	-0.00846	-0.05403	1002	-0.000650932	-0.00424042	1002	-0.020473	-0.0163032	1002	-0.00766539	-0.0129495	1002	0.00845373	-0.00285782
1003	-0.00924582	-0.057068	1003	-0.00973	-0.05637	1003	-0.00748757	-0.0147831	1003	-0.015596	-0.0125049	1003	-0.0052174	-0.0070016	1003	0.00684402	-0.00202429
1004	-0.00709698	-0.0521096	1004	-0.0049	-0.05782	1004	0.00477412	-0.0103973	1004	-0.0163596	-0.0133198	1004	-0.00901548	-0.00289926	1004	0.0109404	0.00202429
1005	-0.00140977	-0.0545421	1005	-0.02009	-0.07307	1005	-0.0133478	-0.0155167	1005	-0.0219743	-0.0149746	1005	-0.00741812	-0.00887528	1005	0.0103576	-0.0059538
1006	-0.0104394	-0.0500515	1006	-0.0087	-0.05847	1006	-0.00286189	-0.00860403	1006	-0.0107971	-0.0103858	1006	-0.000919849	-0.00717911	1006	0.0031639	-0.00202429
1007	-0.00851129	-0.0608102	1007	-0.0117	-0.06072	1007	-0.0196917	-0.0124554	1007	-0.0174617	-0.0220385	1007	-0.00860007	-0.00839699	1007	0.00169296	-0.00392951
1008	-0.0166829	-0.0606231	1008	-0.01653	-0.06605	1008	-0.00309977	-0.00927094	1008	-0.0181473	-0.0142882	1008	0.000331342	0.00361421	1008	0.00701609	-0.000238152
1009	-0.00776246	-0.0543549	1009	-0.01392	-0.06742	1009	-0.0122396	-0.0163337	1009	-0.0162989	-0.0216202	1009	-2.97e-05	-0.00509835	1009	0.00299738	-0.00714456
1010	-0.0097049	-0.0558518	1010	-0.01787	-0.07081	1010	-0.00775126	-0.0174952	1010	-0.0193015	-0.0174782	1010	-0.000514322	-0.0052019	1010	0.00576719	-0.00178614
1011	-0.0151221	-0.0640846	1011	-0.0159	-0.06484	1011	-0.0053725	-0.0122035	1011	-0.0208027	-0.0174539	1011	-0.00568228	-0.00782996	1011	0.00446277	-0.00829789
1012	-0.00734215	-0.0601553	1012	-0.01574	-0.06944	1012	-0.00953625	-0.013842	1012	-0.0183729	-0.0158233	1012	-0.00676037	-0.0109848	1012	0.0105075	-0.00714456
1013	-0.00599806	-0.0634297	1013	-0.01376	-0.07129	1013	-0.0136069	-0.0176897	1013	-0.0158129	-0.0162243	1013	-0.0059246	-0.0100542	1013	0.00714931	-0.00702548
1014	-0.00887855	-0.0558518	1014	-0.01447	-0.0679	1014	-0.00647152	-0.0174637	1014	-0.022304	-0.0207967	1014	-0.0040849	-0.00304718	1014	0.00493458	-0.00791747
1015	-0.0112658	-0.056226	1015	-0.0155	-0.06484	1015	-0.00533285	-0.0168413	1015	-0.0216532	-0.0227995	1015	-0.00934682	-0.00984737	1015	0.00387994	-0.0111482
1016	-0.00961309	-0.0617457	1016	-0.01281	-0.07662	1016	-0.0143233	-0.0184094	1016	-0.0227466	-0.0151239	1016	-0.0026359	-0.0080617	1016	-0.00068829	-0.0110631
1017	-0.00906219	-0.0629619	1017	-0.01914	-0.07339	1017	0.00817261	-0.00609943	1017	-0.0217573	-0.0241906	1017	-0.00625594	-0.00719883	1017	-0.000710489	-0.0064301
1018	-0.0097049	-0.0651137	1018	-0.01961	-0.07113	1018	-0.0142578	-0.0220752	1018	-0.0185899	-0.0245707	1018	-0.00606802	-0.00782996	1018	0.0139045	-0.00631103
1019	-0.0140203	-0.0703527	1019	-0.02285	-0.07395	1019	-0.0106971	-0.0242262	1019	-0.0149017	-0.0101167	1019	-0.0088869	-0.0125359	1019	0.0163629	-0.00428673
1020	-0.00979672	-0.071756	1020	-0.01764	-0.07508	1020	-0.0159635	-0.0184752	1020	-0.020768	-0.0143464	1020	-0.00511849	-0.00628665	1020	0.0019927	-0.0163322
1021	-0.0144794	-0.0667976	1021	-0.01858	-0.07161	1021	-0.000598378	-0.0155871	1021	-0.0138517	-0.0155708	1021	-0.00275459	-0.00282037	1021	0.00734358	-0.00714456
1022	0.0048685	-0.0667041	1022	-0.01677	-0.0767	1022	-0.0158796	-0.0150082	1022	-0.022816	-0.019961	1022	0.000820938	-0.0121223	1022	0.00348584	-0.00607287
1023	-0.00746037	-0.0683881	1023	-0.02633	-0.08355	1023	-0.00931589	-0.0145932	1023	-0.0242132	-0.0183929	1023	-0.0108601	-0.00692764	1023	0.0105741	-0.00794586
1024	-0.012643	-0.0743755	1024	-0.01613	-0.08113	1024	-0.0120072	-0.0245132	1024	-0.0225297	-0.0345	1024	-0.00757636	-0.0101576	1024	0.0112846	-0.0100354
1025	-0.0196211	-0.0783048	1025	-0.01471	-0.0704	1025	-0.00579016	-0.0218544	1025	-0.0123765	-0.0151239	1025	0.00216115	0.00443271	1025	0.00384109	-0.0114094
1026	-0.0107149	-0.0658621	1026	-0.01542	-0.08154	1026	-0.0103716	-0.0264213	1026	-0.017375	-0.0253899	1026	-0.0159702	-0.0130529	1026	0.0086702	-0.00440581
1027	-0.0097049	-0.0711947	1027	-0.01819	-0.08089	1027	0.00251891	-0.008215	1027	-0.0161774	-0.0185751	1027	-0.00798189	-0.0108814	1027	0.00700499	-0.0141065
1028	-0.0120921	-0.0743755	1028	-0.01408	-0.07597	1028	-0.0113821	-0.0190587	1028	-0.0236578	-0.0209294	1028	-0.0138959	-0.0201878	1028	0.0062723	-0.00818433
1029	-0.00573538	-0.070914	1029	-0.01724	-0.08073	1029	-0.0160336	-0.0240936	1029	-0.0190064	-0.0138786	1029	-0.000207706	-0.00881611	1029	0.00482911	-0.00858747
1030	-0.0114494	-0.0691365	1030	-0.02159	-0.08702	1030	-0.00572009	-0.0138911	1030	-0.0154137	-0.00998049	1030	0.00731426	-0.00934862	1030	0.00859805	-0.0088373
1031	-0.00814402	-0.0682945	1031	-0.01866	-0.08549	1031	-0.00818644	-0.0176629	1031	-0.017184	-0.0171927	1031	-0.00893141	-0.000621267	1031	0.00798192	0.0034532
1032	-0.018152	-0.0659557	1032	-0.01582	-0.08533	1032	0.00607137	-0.0128222	1032	-0.0177394	-0.0252745	1032	-0.0158665	-0.0188436	1032	0.00311394	0.00059538
1033	-0.0122758	-0.0807372	1033	-0.01677	-0.08372	1033	-0.0135718	-0.0255379	1033	-0.0245516	-0.0291145	1033	-0.0068395	-0.0127427	1033	0.00390214	-0.00583472
1034	-0.0210901	-0.0781177	1034	-0.02088	-0.08944	1034	-0.00979533	-0.0132946	1034	-0.0134439	-0.00671932	1034	-0.0110728	-0.00936341	1034	0.00348584	-0.0131696
1035	-0.0119085	-0.0743755	1035	-0.02112	-0.08541	1035	-0.00840127	-0.0164967	1035	-0.018694	-0.021418	1035	-0.0115228	-0.00960009	1035	0.0105685	-0.0059538
1036	-0.0159484	-0.0819534	1036	-0.02444	-0.0871	1036	-0.00917944	-0.00564	1036	-0.0236404	-0.026735	1036	-0.00443603	-0.0119155	1036	0.00855919	0
1037	-0.0252219	-0.0755917	1037	-0.0189	-0.08557	1037	-0.0143989	-0.0229718	1037	-0.0272418	-0.0221713	1037	-0.0162813	-0.0134665	1037	0.00765442	-0.0167183
1038	-0.0100722	-0.0707269	1038	-0.02191	-0.08944	1038	-0.00264245	-0.0121423	1038	-0.0178522	-0.0178635	1038	0.00129076	-0.00499481	1038	0.00694393	-0.00142891
1039	-0.0192538	-0.0870989	1039	-0.01953	-0.08799	1039	-0.0119058	-0.0259221	1039	-0.0301055	-0.0303693	1039	-0.00875338	-0.0106746	1039	-0.00225359	-0.013181
1040	-0.0192538	-0.0744691	1040	-0.0189	-0.09945	1040	-0.00382077	-0.0104454	1040	-0.019987	-0.0196633	1040	-0.00924298	-0.0100542	1040	0.00624455	-0.00702548
1041	-0.016132	-0.0816727	1041	-0.02238	-0.09872	1041	-0.0194192	-0.0254408	1041	-0.0144592	-0.0168291	1041	0.00157759	-0.0138801	1041	0.00700499	-0.0146686
1042	-0.0222837	-0.0905604	1042	-0.01661	-0.0896	1042	-0.00844092	-0.0187012	1042	-0.0243607	-0.0285348	1042	-0.00207707	0.00929931	1042	0.00316945	-0.00607287
1043	-0.014663	-0.0762466	1043	-0.02317	-0.09469	1043	-8.75901e-05	0.00169598	1043	-0.0168977	-0.0209459	1043	-0.00840225	-0.00540405	1043	0.0101189	-0.0125791
1044	-0.0194374	-0.0920573	1044	-0.01471	-0.09493	1044	-0.0132381	-0.00598086	1044	-0.0204556	-0.0168248	1044	0.00197817	0.00190325	1044	0.0197387	0.00571565
1045	-0.0180602	-0.0789597	1045	-0.02001	-0.09469	1045	-0.0126176	-0.0178351	1045	-0.024057	-0.026098	1045	-0.00678016	-0.0023125	1045	0.00765442	-0.0145437
1046	-0.0135612	-0.0852278	1046	-0.02554	-0.1009	1046	-0.015568	-0.0165458	1046	-0.0202647	-0.0201849	1046	-0.00656256	-0.00975294	1046	0.018109	-0.013726
1047	-0.0097049	-0.0914024	1047	-0.01645	-0.0959	1047	-0.00399226	-0.00723965	1047	-0.0295848	-0.0272773	1047	-0.00895119	-0.0187401	1047	0.0177598	0.00214337
1048	-0.0217328	-0.0921508	1048	-0.02713	-0.10792	1048	-0.0149871	-0.0252464	1048	-0.00663775	-0.0117352	1048	-0.00954958	-0.00522655	1048	0.00249782	-0.010694
1049	-0.0162239	-0.0883151	1049	-0.01289	-0.09331	1049	0.000233266	-0.00678023	1049	-0.0222172	-0.0212974	1049	-0.0030167	-0.00196242	1049	0.00419633	-0.000952608
1050	-0.0115412	-0.0855085	1050	-0.02246	-0.09444	1050	-0.0147059	-0.0203611	1050	-0.0211065	-0.0282415	1050	0.000232431	-0.0111916	1050	0.00320831	-0.013868
1051	-0.0175093	-0.08476	1051	-0.00941	-0.09743	1051	0.00445326	-0.0185678	1051	-0.0185465	-0.0209216	1051	-0.00227489	0.0070657	1051	0.00983585	-0.00452489
1052	-0.00805142	-0.0866311	1052	-0.02104	-0.0959	1052	-0.0253939	-0.0310147	1052	-0.0204903	-0.0341529	1052	-0.00937155	-0.0116052	1052	0.0158973	-0.00476304
1053	-0.0218247	-0.0934606	1053	-0.02198	-0.09227	1053	-0.0133957	-0.0272781	1053	-0.0197093	-0.0293132	1053	-0.0158665	-0.0028746	1053	-0.00107129	-0.0134649
1054	-0.0164075	-0.0981383	1054	-0.02871	-0.11623	1054	-0.0113959	-0.0219074	1054	-0.0172448	-0.022895	1054	-0.0151405	-0.0279431	1054	0.0144429	-0.00059538
1055	-0.0137448	-0.103752	1055	-0.01779	-0.11009	1055	-0.0316325	-0.0290758	1055	-0.0140773	-0.0190177	1055	-0.0108156	-0.0085745	1055	0.00340813	-0.000238152
1056	-0.0122758	-0.0910282	1056	-0.01811	-0.11203	1056	-0.00586946	-0.0291994	1056	-0.00885583	-0.0194195	1056	0.00305626	-0.0014299	1056	0.0106129	-0.0282844
1057	-0.0127348	-0.105435	1057	-0.02206	-0.10743	1057	-0.0214283	-0.0222916	1057	-0.01872	-0.0112631	1057	-0.0238524	-0.019464	1057	-0.000949169	-0.0122157
1058	-0.00832765	-0.0940219	1058	-0.02009	-0.11372	1058	-0.00566293	-0.0187623	1058	-0.0141294	-0.00792816	1058	-0.00681478	-0.00490606	1058	0.011712	0.000357228
1059	-0.00988853	-0.10029	1059	-0.03298	-0.11945	1059	-0.0198368	-0.0151184	1059	-0.0130013	-0.0161462	1059	-0.0182519	-0.00835262	1059	-0.0144849	-0.0104612
1060	-0.0338526	-0.102161	1060	-0.00704	-0.1063	1060	-0.0064411	-0.016731	1060	-0.0208982	-0.0103528	1060	-0.000890177	-0.000123267	1060	0.0221832	-0.00178614
1061	-0.0215492	-0.0883151	1061	-0.02887	-0.10542	1061	-0.0229363	-0.0250477	1061	-0.022061	-0.00761315	1061	0.00325903	-0.0186367	1061	-0.00712156	-0.0267059
1062	-0.0203556	-0.0947703	1062	-0.01756	-0.11945	1062	-0.00566293	-0.0182195	1062	-0.0248467	-0.0280054	1062	-0.00222543	-0.00546815	1062	0.00378003	-0.00876916
1063	-0.0133776	-0.107681	1063	-0.02958	-0.11792	1063	-0.0149613	-0.0171414	1063	-0.0205511	-0.0191418	1063	-0.0100145	0.000463486	1063	-0.0100614	-0.0254454
1064	-0.0142957	-0.101413	1064	-0.04144	-0.12841	1064	0.0108722	-0.000464056	1064	-0.0131314	0.00430339	1064	-0.00170122	0.00950147	1064	-0.00417969	-0.0093256
1065	-0.020172	-0.105342	1065	-0.01534	-0.11235	1065	-0.0183816	-0.0215541	1065	-0.0267211	-0.0291848	1065	0.00558337	0.00365366	1065	0.0161301	-0.0158099
1066	-0.0168666	-0.109926	1066	-0.0121	-0.10945	1066	-0.0287748	-0.0303566	1066	-0.017913	-0.0111433	1066	-0.0138959	-0.007756	1066	0.000349698	-0.027234
1067	-0.0307309	-0.108803	1067	-0.02989	-0.12954	1067	0.00557903	-0.0185863	1067	-0.0268599	-0.0301437	1067	-0.0149331	-0.018947	1067	0.0027809	-0.0232367
1068	-0.0139285	-0.106465	1068	-0.01843	-0.08872	1068	0.00495483	-0.0228437	1068	-0.0191105	0.00116284	1068	-0.00357553	0.00892458	1068	-0.00588376	-0.0189498
1069	-0.0151221	-0.101787	1069	-0.01028	-0.12994	1069	0.00160059	-0.0137939	1069	-0.0322489	-0.0325475	1069	-0.0224004	-0.0244274	1069	0.0142653	-0.0102057
1070	-0.0187947	-0.105716	1070	-0.03211	-0.13252	1070	-0.00437489	-0.00707107	1070	-0.0315721	-0.0338492	1070	0.00227489	0.00484195	1070	0.0277708	0.0111931
1071	-0.0196211	-0.105623	1071	-0.02459	-0.12389	1071	0.00675273	-0.0248621	1071	-0.0199176	-0.0309073	1071	-0.0230227	-0.00679451	1071	0.0100967	-0.000357228
1072	-0.0241201	-0.137899	1072	-0.03764	-0.14083	1072	-0.0183288	-0.0391106	1072	-0.0166634	-0.019692	1072	-0.0023639	-0.0187401	1072	0.00430179	-0.0183195
1073	-0.017142	-0.122556	1073	-0.0378	-0.13696	1073	0.0104149	-0.00836135	1073	-0.0255235	-0.0263584	1073	-0.0104002	-0.0035156	1073	0.0143652	0.000357228
1074	-0.0323836	-0.134157	1074	-0.03448	-0.13244	1074	-0.0335274	-0.029195	1074	-0.0446237	-0.034474	1074	-0.00820444	-0.014087	1074	-0.0132044	-0.0307316
1075	-0.0225592	-0.122743	1075	-0.031	-0.1305	1075	0.0117343	-0.0351444	1075	-0.0244041	-0.0107711	1075	-0.00321946	0.00782503	1075	0.00878677	-0.0108587
1076	-0.00017951	-0.117878	1076	-0.03242	-0.14043	1076	-0.00897752	-0.0116033	1076	-0.00396408	-0.0151404	1076	-0.0122003	-0.0201878	1076	0.0151534	-0.01958
1077	-0.0279764	-0.132753	1077	-0.02341	-0.13801	1077	0.010437	-0.0188198	1077	-0.0154658	-0.0164603	1077	0.00423327	0.000645923	1077	0.0198551	-0.0207724
1078	-0.0113576	-0.141734	1078	-0.01028	-0.15091	1078	0.00739076	-0.021819	1078	-0.0170799	-0.0367215	1078	-0.0100243	-0.0420061	1078	0.0167121	-0.00285782
1079	-0.0205392	-0.134999	1079	-0.03147	-0.14139	1079	-0.0023299	-0.0152379	1079	-0.0149798	-0.0111017	1079	-0.000761594	0.00607957	1079	0.0085925	-0.0224645
1080	-0.0288945	-0.12583	1080	-0.02665	-0.13325	1080	-0.0165305	-0.0508813	1080	-0.0477477	-0.0388303	1080	-0.0136885	-0.0332168	1080	0.00343034	-0.042391
1081	-0.0225592	-0.120872	1081	-0.02894	-0.14761	1081	-0.0130002	-0.0345304	1081	-0.0153704	-0.0123392	1081	-0.0163851	-0.0137767	1081	-0.0100614	-0.020568
1082	-0.00924582	-0.115914	1082	-0.03519	-0.13034	1082	-0.0161046	-0.0154899	1082	-0.00571876	-0.00661606	1082	0.0101654	0.00697695	1082	-0.00566172	-0.0286989
1083	-0.0474414	-0.150903	1083	-0.01851	-0.13365	1083	-0.00892958	-0.024765	1083	-0.0136782	0.000591835	1083	-0.00980675	-0.0138801	1083	0.0375489	-0.00476304
1084	-0.0283436	-0.14267	1084	-0.04096	-0.17044	1084	0.0252748	-0.0184141	1084	-0.0069814	-0.0145902	1084	0.00995799	-0.00880624	1084	0.0289348	-0.0320314
1085	-0.00493418	-0.124521	1085	-0.03361	-0.15309	1085	-0.030718	-0.0230513	1085	-0.0349131	-0.0101419	1085	-0.0296603	0.00521669	1085	0.0178762	-0.00142891
1086	-0.0366071	-0.139209	1086	-0.04721	-0.15462	1086	-0.0122967	-0.0449542	1086	-0.0228594	-0.00147698	1086	-0.00326891	-1.48e-05	1086	-0.00682737	-0.0135273
1087	-0.0466151	-0.165217	1087	-0.02499	-0.14607	1087	-0.0197576	-0.0210326	1087	-0.0260876	-0.0280636	1087	0.0151436	0.00753411	1087	0.0165957	-0.0219421
1088	-0.0310981	-0.153429	1088	-0.0435	-0.1902	1088	0.0175457	-0.0082113	1088	-0.00225973	0.00198204	1088	-0.00225511	-0.0347678	1088	0.0185746	0.00988331
1089	-0.0276091	-0.163439	1089	-0.01384	-0.15914	1089	-0.00453255	-0.0188735	1089	-0.0410918	-0.021989	1089	-0.0106722	0.00842658	1089	0.0290512	-0.0139645
1090	-0.050655	-0.169052	1090	-0.0276	-0.1881	1090	-0.00731146	-0.0329227	1090	-0.0325266	-0.0149373	1090	-0.0294529	0.00615845	1090	0.0158973	-0.0515599
1091	-0.0242119	-0.140331	1091	-0.03606	-0.18044	1091	-0.00648904	-0.04517	1091	-0.0167675	-0.0394377	1091	-0.0327717	-0.0256682	1091	0.0197387	0.00512027
1092	-0.0364235	-0.151932	1092	-0.0382	-0.20779	1092	-0.017625	-0.0318583	1092	-0.0290555	0.0101757	1092	0.00985428	0.0267578	1092	0.0039188	-0.00571565
1093	-0.0352299	-0.148657	1093	-0.02349	-0.18197	1093	-0.0170801	-0.0393624	1093	-0.0147108	-0.0252163	1093	-0.031942	-0.0314589	1093	0.0229981	-0.00190522
1094	-0.038168	-0.17925	1094	-0.02357	-0.20093	1094	-0.0115186	-0.0413279	1094	-0.0381499	-0.0283942	1094	-0.00613231	-0.00103545	1094	0.00460708	-0.0116479
1095	-0.0259564	-0.187576	1095	-0.04278	-0.17931	1095	0.0124811	-0.0195358	1095	-0.0371433	-0.0449396	1095	-0.000454978	-0.0109848	1095	0.0334747	-0.0348893
1096	-0.0277009	-0.148283	1096	-0.03314	-0.19609	1096	-0.0279307	-0.0327107	1096	-0.0414215	-0.0220593	1096	-0.0320457	-0.0227729	1096	-0.00558401	-0.0147367
1097	-0.0322917	-0.172046	1097	-0.04231	-0.20972	1097	-0.0238332	-0.0291729	1097	-0.0308431	-0.0231102	1097	-0.0160739	0.00629651	1097	-0.00492904	-0.0116763
1098	-0.000140103	-0.15109	1098	-0.04318	-0.21601	1098	-0.0248576	-0.0414955	1098	0.0220463	0.00751509	1098	-0.00988093	0.00257383	1098	0.0344059	0.00833532
1099	-0.0856371	-0.232388	1099	-0.028	-0.19907	1099	-0.0101033	-0.0451617	1099	-0.0211151	-0.0134933	1099	0.0140028	0.0191059	1099	-0.0123896	-0.0175473
1100	-0.000503494	-0.181495	1100	-0.01281	-0.17778							1100	-0.00108304	-0.0125359	1100	-0.0109927	-0.000357228

## Sheet: Source Data of Figure 2
Figure 2A, SEC-data	Panel1												Panel2													Panel3									Panel4									Figure 2B, ITC data (DP_X = time [min]	DP_Y = Differential power [uW]	Fit_X = Molar ratio	Fit_Y = Fit to dH data	NDH_X = Molar ratio dH data	NDH_Y = dH)
Volume[ml]	A280[A.U.]EGFP-DrRR	Volume[ml]	A489[A.U.]EGFP-DrRR	Volume[ml]	A280[A.U.]DrBphP_D	Volume[ml]	A489[A.U.]DrBphP_D	Volume[ml]	A280[A.U.]DrBphP_R	Volume[ml]	A489[A.U.]DrBphP_R		Volume[ml]	A280[A.U.]EGFP-AtRR1	Volume[ml]	A489[A.U.]EGFP-AtRR1	Volume[ml]	A280[A.U.]Agp1_D	Volume[ml]	A489[A.U.]Agp1_D	Volume[ml]	A280[A.U.]Agp1_R	Volume[ml]	A489[A.U.]Agp1_R		Volume[ml]	A280[A.U.]EGFP-DrRR_DrBph_D	Volume[ml]	A489[A.U.]EGFP-DrRR_DrBph_D	Volume[ml]	A280[A.U.]EGFP-DrRR_DrBph_R	Volume[ml]	A489[A.U.]EGFP-DrRR_DrBph_R		Volume[ml]	A280[A.U.]EGFP-AtRR1_Agp1_D	Volume[ml]	A489[A.U.]EGFP-AtRR1_Agp1_D	Volume[ml]	A280[A.U.]EGFP-AtRR1_Agp1_R	Volume[ml]	A489[A.U.]EGFP-AtRR1_Agp1_R		DrBphP+DrRR
0	0	0	0	0	1.104	0	0	0	14.704	0	0		0	31.536	0	0	0	40.409	0	0	0	-1.682	0	0		0	3.726	0	0	0	43.475	0	0		0	23.965	0	0	0	57.575	0	0		DP_X	DP_Y	Fit_X	Fit_Y	NDH_X	NDH_Y
0.000252014	26.597	0.000252014	0	0.000224013	1.108	0.000224013	0	0.000225179	14.705	0.000225179	0		0.000233347	31.538	0.000233347	0	0.000214679	40.407	0.000214679	0	0.000224013	-1.677	0.000224013	0		0.000224013	3.72	0.000224013	0	0.000214679	43.476	0.000214679	0		0.000214679	23.967	0.000214679	0	0.000233347	57.574	0.000233347	0		0.083333	-0.060834	0.0298	-45.4334	0.17966	-43.4784
0.00046436	26.597	0.00046436	NaN	0.00041069	1.116	0.00041069	NaN	0.000438692	14.705	0.000438692	NaN		0.000449192	31.537	0.000449192	NaN	0.000446859	40.407	0.000446859	NaN	0.000442192	-1.677	0.000442192	NaN		0.000389689	3.72	0.000389689	NaN	0.000448026	43.482	0.000448026	NaN		0.000439858	23.963	0.000439858	NaN	0.000466693	57.574	0.000466693	NaN		0.1	-0.043183	0.17966	-42.8932	0.330946	-36.8617
0.000697707	26.638	0.000697707	NaN	0.000644037	1.122	0.000644037	NaN	0.000672038	14.706	0.000672038	NaN		0.000682539	28.67	0.000682539	NaN	0.000680206	40.412	0.000680206	NaN	0.000792212	-1.673	0.000792212	NaN		0.000623036	3.72	0.000623036	NaN	0.000681372	40.312	0.000681372	NaN		0.000673205	23.969	0.000673205	NaN	0.00070004	54.541	0.00070004	NaN		0.116667	-0.036083	0.330946	-37.7309	0.483657	-31.5868
0.000931053	26.638	0.000931053	NaN	0.000877383	1.132	0.000877383	NaN	0.000905385	14.706	0.000905385	NaN		0.000915886	28.67	0.000915886	NaN	0.000913552	40.412	0.000913552	NaN	0.000908885	-1.673	0.000908885	NaN		0.000856382	3.746	0.000856382	NaN	0.000914719	40.312	0.000914719	NaN		0.000906552	23.969	0.000906552	NaN	0.000941554	54.541	0.000941554	NaN		0.133333	-0.026219	0.483657	-31.4988	0.637793	-24.7369
0.00116	26.694	0.00116	4.2	0.00111	1.132	0.00111	NaN	0.00114	14.694	0.00114	NaN		0.00115	24.408	0.00115	2.697	0.00115	40.44	0.00115	NaN	0.00114	-1.673	0.00114	NaN		0.00109	3.767	0.00109	NaN	0.00115	35.664	0.00115	0.505		0.00114	21.047	0.00114	NaN	0.00117	50.079	0.00117	7.822		0.15	-0.017989	0.637793	-24.8951	0.793355	-19.413
0.0014	26.743	0.0014	4.451	0.00134	1.216	0.00134	NaN	0.00137	14.709	0.00137	0.808		0.00138	20.981	0.00138	3.013	0.00138	40.489	0.00138	NaN	0.00138	-1.638	0.00138	NaN		0.00132	3.767	0.00132	-0.984	0.00138	31.912	0.00138	0.763		0.00137	16.74	0.00137	NaN	0.0014	46.437	0.0014	8.075		0.166667	-0.009925	0.793355	-18.8467	0.950342	-14.0965
0.00163	26.796	0.00163	4.674	0.00158	1.33	0.00158	NaN	0.00161	14.709	0.00161	0.808		0.00162	18.221	0.00162	3.31	0.00161	40.532	0.00161	8.836	0.00161	-1.573	0.00161	NaN		0.00156	3.787	0.00156	-0.764	0.00161	28.924	0.00161	1		0.00161	13.265	0.00161	-5.639	0.00163	43.535	0.00163	8.296		0.183333	-0.004542	0.950342	-13.9601	1.10875	-10.3988
0.00186	26.796	0.00186	4.674	0.00181	1.33	0.00181	-1.89	0.00184	14.697	0.00184	1.051		0.00185	18.221	0.00185	3.31	0.00185	40.532	0.00185	8.836	0.00184	-1.573	0.00184	-3.669		0.00179	3.812	0.00179	-0.563	0.00185	26.489	0.00185	1.208		0.00184	13.265	0.00184	-5.639	0.00187	43.535	0.00187	8.296		0.2	0.00114	1.10875	-10.3257	1.26859	-7.9138
0.0021	26.831	0.0021	4.867	0.00204	1.436	0.00204	-1.623	0.00207	14.688	0.00207	1.279		0.00208	16.029	0.00208	3.579	0.00208	40.578	0.00208	9.053	0.00208	-1.526	0.00208	-3.47		0.00202	3.838	0.00202	-0.395	0.00208	24.527	0.00208	1.396		0.00207	10.473	0.00207	-5.386	0.0021	41.205	0.0021	8.503		0.216667	0.008498	1.26859	-7.72847	1.42985	-5.68368
0.00233	26.889	0.00233	5.022	0.00228	1.521	0.00228	-1.367	0.00231	14.665	0.00231	1.51		0.00232	14.256	0.00232	3.815	0.00231	40.611	0.00231	9.25	0.00231	-1.491	0.00231	-3.243		0.00226	3.838	0.00226	-0.206	0.00231	24.527	0.00231	1.396		0.00231	8.239	0.00231	-5.17	0.00233	39.302	0.00233	8.657		0.233333	0.016608	1.42985	-5.88999	1.59254	-3.75607
0.00256	26.931	0.00256	5.156	0.00251	1.561	0.00251	-1.128	0.00254	14.646	0.00254	1.703		0.00255	12.812	0.00255	4.01	0.00255	0	0.00255	9.409	0.00254	-1.473	0.00254	-3.028		0.00249	3.843	0.00249	-0.058	0.00255	22.958	0.00255	1.566		0.00254	6.402	0.00254	-4.954	0.00257	37.776	0.00257	8.839		0.25	0.025264	1.59254	-4.5784	1.75666	-3.15483
0.0028	0	0.0028	5.284	0.00274	1.599	0.00274	-0.921	0.00277	14.62	0.00277	1.876		0.00278	11.618	0.00278	4.19	0.00278	-0.011	0.00278	0	0.00278	-1.465	0.00278	-2.86		0.00272	3.82	0.00272	0.057	0.00278	21.705	0.00278	1.718		0.00277	4.934	0.00277	-4.78	0.0028	36.532	0.0028	8.971		0.266667	0.03036	1.75666	-3.62756	1.92219	-2.74432
0.00303	0	0.00303	5.284	0.00298	1.599	0.00298	-0.921	0.00301	14.62	0.00301	1.876		0.00302	10.686	0.00302	4.335	0.00301	0.028	0.00301	0.009	0.00301	-1.42	0.00301	-2.717		0.00296	3.82	0.00296	0.057	0.00301	20.654	0.00301	1.846		0.00301	3.727	0.00301	-4.653	0.00303	35.49	0.00303	9.083		0.283333	0.029176	1.92219	-2.92496	2.08916	-2.52093
0.00326	-0.031	0.00326	0	0.00321	1.652	0.00321	-0.585	0.00324	14.589	0.00324	2.014		0.00325	10.686	0.00325	4.335	0.00325	0.028	0.00325	0.009	0.00324	-1.416	0.00324	-2.566		0.00319	3.832	0.00319	0.17	0.00325	19.841	0.00325	1.96		0.00324	3.727	0.00324	-4.653	0.00327	35.49	0.00327	9.083		0.3	0.030185	2.08916	-2.39556	2.25755	-1.89444
0.0035	-0.079	0.0035	0.015	0.00344	1.673	0.00344	-0.585	0.00347	14.567	0.00347	2.14		0.00348	9.959	0.00348	4.481	0.00348	0.027	0.00348	0.035	0.00348	-1.416	0.00348	-2.566		0.00342	3.823	0.00342	0.27	0.00348	19.191	0.00348	2.062		0.00347	2.806	0.00347	-4.524	0.0035	34.703	0.0035	9.208		0.316667	0.033833	2.25755	-1.98918	2.42736	-1.77957
0.00373	-0.134	0.00373	0.025	0.00368	1.704	0.00368	-0.449	0.00371	14.563	0.00371	2.239		0.00372	9.341	0.00372	4.599	0.00371	0.049	0.00371	0.084	0.00371	-1.37	0.00371	-2.452		0.00366	3.815	0.00366	0.341	0.00371	19.191	0.00371	2.062		0.00371	2.043	0.00371	-4.411	0.00373	34.084	0.00373	9.318		0.333333	0.039826	2.42736	-1.67177	2.5986	-1.4102
0.00396	0	0.00396	0.054	0.00391	1.725	0.00391	-0.311	0.00394	14.589	0.00394	2.349		0.00395	8.879	0.00395	4.686	0.00395	0.052	0.00395	0.097	0.00394	-1.377	0.00394	-2.347		0.00389	3.797	0.00389	0.429	0.00395	18.676	0.00395	2.156		0.00394	1.422	0.00394	-4.305	0.00397	33.574	0.00397	9.416		0.35	0.038409	2.5986	-1.41992	2.77127	-1.49005
0.0042	-0.042	0.0042	0	0.00414	1.735	0.00414	-0.202	0.00417	14.569	0.00417	2.446		0.00418	8.489	0.00418	4.78	0.00418	0.045	0.00418	0.121	0.00418	-1.374	0.00418	-2.251		0.00412	3.797	0.00412	0.429	0.00418	18.23	0.00418	2.24		0.00417	0.867	0.00417	-4.207	0.0042	33.146	0.0042	9.493		0.366667	0.034353	2.77127	-1.21718	2.94536	-1.7253
0.00443	-0.042	0.00443	0	0.00438	1.735	0.00438	-0.202	0.00441	14.569	0.00441	2.446		0.00442	8.168	0.00442	4.862	0.00441	0.045	0.00441	0.121	0.00441	-1.374	0.00441	-2.251		0.00436	3.803	0.00436	0.495	0.00441	17.89	0.00441	2.31		0.00441	0.468	0.00441	-4.12	0.00443	33.146	0.00443	9.493		0.383333	0.027702	2.94536	-1.05183
0.00466	0	0.00466	0.004	0.00461	1.751	0.00461	-0.099	0.00464	14.576	0.00464	2.537		0.00465	8.168	0.00465	4.862	0.00465	0.059	0.00465	0.137	0.00464	-1.331	0.00464	-2.175		0.00459	3.781	0.00459	0.571	0.00465	17.606	0.00465	2.362		0.00464	0.468	0.00464	-4.12	0.00467	32.799	0.00467	9.568		0.4	0.020983
0.0049	-0.025	0.0049	0	0.00484	1.746	0.00484	-0.021	0.00487	14.614	0.00487	2.611		0.00488	7.956	0.00488	4.914	0.00488	0.086	0.00488	0.168	0.00488	-1.321	0.00488	-2.093		0.00482	3.786	0.00482	0.644	0.00488	17.606	0.00488	2.362		0.00487	0.176	0.00487	-4.056	0.0049	32.524	0.0049	9.607		0.416667	0.015147
0.00513	0	0.00513	-0.007	0.00508	1.761	0.00508	0.054	0.00511	14.614	0.00511	2.679		0.00512	7.741	0.00512	4.978	0.00511	0.107	0.00511	0.206	0.00511	-1.339	0.00511	-2.005		0.00506	3.817	0.00506	0.696	0.00511	17.398	0.00511	2.405		0.00511	-0.096	0.00511	-4.008	0.00513	32.318	0.00513	9.672		0.433333	0.01266
0.00536	-0.032	0.00536	0	0.00531	1.785	0.00531	0.116	0.00534	14.61	0.00534	2.76		0.00535	7.579	0.00535	5.025	0.00535	0.052	0.00535	0.238	0.00534	-1.361	0.00534	-1.959		0.00529	3.78	0.00529	0.753	0.00535	17.22	0.00535	2.438		0.00534	-0.256	0.00534	-3.976	0.00537	32.132	0.00537	9.727		0.45	0.007242
0.0056	-0.032	0.0056	0	0.00554	1.777	0.00554	0.183	0.00557	14.592	0.00557	2.829		0.00558	7.439	0.00558	5.081	0.00558	0.019	0.00558	0.256	0.00558	-1.376	0.00558	-1.897		0.00552	3.78	0.00552	0.753	0.00558	17.022	0.00558	2.473		0.00557	-0.4	0.00557	-3.94	0.0056	31.961	0.0056	9.772		0.466667	0.000987
0.00583	-0.046	0.00583	0.009	0.00578	1.777	0.00578	0.183	0.00581	14.592	0.00581	2.829		0.00582	7.439	0.00582	5.081	0.00581	0.019	0.00581	0.256	0.00581	-1.376	0.00581	-1.897		0.00576	3.75	0.00576	0.787	0.00581	16.917	0.00581	2.523		0.00581	-0.518	0.00581	-3.906	0.00583	31.961	0.00583	9.772		0.483333	-0.005812
0.00606	0	0.00606	0	0.00601	1.76	0.00601	0.24	0.00604	14.584	0.00604	2.872		0.00605	7.332	0.00605	5.148	0.00605	0.006	0.00605	0.275	0.00604	-1.379	0.00604	-1.852		0.00599	3.73	0.00599	0.824	0.00605	16.811	0.00605	2.559		0.00604	-0.518	0.00604	-3.865	0.00607	31.871	0.00607	9.821		0.5	-0.005939
0.0063	-0.019	0.0063	-0.001	0.00624	1.773	0.00624	0.281	0.00627	14.579	0.00627	2.912		0.00628	7.239	0.00628	5.186	0.00628	0.017	0.00628	0.296	0.00628	-1.334	0.00628	-1.808		0.00622	3.759	0.00622	0.852	0.00628	16.811	0.00628	2.559		0.00627	-0.658	0.00627	-3.865	0.0063	31.765	0.0063	9.847		0.516667	-0.006105
0.00653	-0.058	0.00653	-0.003	0.00648	1.796	0.00648	0.344	0.00651	14.57	0.00651	2.962		0.00652	7.148	0.00652	5.21	0.00651	-0.003	0.00651	0.334	0.00651	0	0.00651	0		0.00646	3.776	0.00646	0.892	0.00652	16.717	0.00652	2.587		0.00651	-0.715	0.00651	-3.83	0.00653	31.722	0.00653	9.868		0.533333	-0.006606
0.00676	-0.113	0.00676	0.003	0.00671	1.787	0.00671	0.411	0.00674	14.549	0.00674	2.982		0.00675	7.087	0.00675	5.246	0.00675	0.011	0.00675	0.36	0.00674	-0.014	0.00674	-0.018		0.00669	3.776	0.00669	0.892	0.00675	16.657	0.00675	2.608		0.00674	-0.769	0.00674	-3.826	0.00677	31.614	0.00677	9.907		0.55	-0.008238
0.007	-0.113	0.007	0.003	0.00694	1.787	0.00694	0.411	0.00697	14.558	0.00697	3.003		0.00698	7.064	0.00698	5.269	0.00698	0.011	0.00698	0.36	0.00698	-0.014	0.00698	-0.018		0.00692	3.754	0.00692	0.915	0.00698	16.626	0.00698	2.654		0.00697	-0.806	0.00697	-3.774	0.007	31.614	0.007	9.907		0.566667	-0.010037
0.00723	-0.126	0.00723	-0.001	0.00718	1.785	0.00718	0.444	0.00721	14.558	0.00721	3.003		0.00722	7.035	0.00722	5.302	0.00721	0.005	0.00721	0.379	0.00721	0.001	0.00721	-0.001		0.00716	3.778	0.00716	0.948	0.00722	16.567	0.00722	2.669		0.00721	-0.867	0.00721	-3.739	0.00723	31.558	0.00723	9.927		0.583333	-0.012883
0.00746	-0.156	0.00746	-0.001	0.00741	1.806	0.00741	0.474	0.00744	14.565	0.00744	3.042		0.00745	7.035	0.00745	5.302	0.00745	0.006	0.00745	0.398	0.00744	0.017	0.00744	-0.011		0.00739	3.752	0.00739	0.965	0.00745	16.542	0.00745	2.692		0.00744	-0.867	0.00744	-3.739	0.00747	31.503	0.00747	9.961		0.6	-0.016135
0.0077	-0.165	0.0077	0.008	0.00764	1.786	0.00764	0.508	0.00767	14.555	0.00767	3.072		0.00768	7.006	0.00768	5.334	0.00768	-0.02	0.00768	0.423	0.00768	0.049	0.00768	-0.015		0.00762	3.752	0.00762	0.965	0.00768	16.542	0.00768	2.692		0.00767	-0.895	0.00767	-3.706	0.0077	31.493	0.0077	9.971		0.616667	-0.019973
0.00793	-0.151	0.00793	0.024	0.00788	1.812	0.00788	0.536	0.00791	14.526	0.00791	3.092		0.00792	6.984	0.00792	5.372	0.00791	-0.025	0.00791	0.445	0.00791	0.031	0.00791	-0.004		0.00786	3.748	0.00786	0.982	0.00792	16.526	0.00792	2.718		0.00791	-0.94	0.00791	-3.692	0.00793	31.446	0.00793	9.998		0.633333	-0.021174
0.00816	-0.151	0.00816	0.024	0.00811	1.812	0.00811	0.536	0.00814	14.522	0.00814	3.141		0.00815	6.943	0.00815	5.38	0.00815	-0.025	0.00815	0.445	0.00814	0.038	0.00814	-0.003		0.00809	3.723	0.00809	1.007	0.00815	16.515	0.00815	2.739		0.00814	-0.979	0.00814	-3.681	0.00817	31.414	0.00817	10.015		0.65	-0.018816
0.0084	-0.154	0.0084	0.03	0.00834	1.816	0.00834	0.584	0.00837	14.52	0.00837	3.165		0.00838	6.916	0.00838	5.394	0.00838	-0.037	0.00838	0.474	0.00838	0.038	0.00838	-0.003		0.00832	3.698	0.00832	1.042	0.00838	16.467	0.00838	2.76		0.00837	-1.018	0.00837	-3.641	0.0084	31.414	0.0084	10.015		0.666667	-0.017211
0.00863	-0.154	0.00863	0.034	0.00858	1.814	0.00858	0.627	0.0086	14.52	0.0086	3.165		0.00862	6.882	0.00862	5.425	0.00861	-0.026	0.00861	0.493	0.00861	0.013	0.00861	0.002		0.00856	3.711	0.00856	1.054	0.00862	16.477	0.00862	2.779		0.00861	-1.018	0.00861	-3.641	0.00863	31.412	0.00863	10.037		0.683333	-0.01569
0.00886	-0.151	0.00886	0.036	0.00881	1.82	0.00881	0.647	0.00884	14.518	0.00884	3.193		0.00885	6.882	0.00885	5.425	0.00885	-0.023	0.00885	0.504	0.00884	0.005	0.00884	0.002		0.00879	3.723	0.00879	1.074	0.00885	16.455	0.00885	2.793		0.00884	-1.026	0.00884	-3.637	0.00887	31.379	0.00887	10.057		0.7	-0.013863
0.0091	-0.152	0.0091	0.067	0.00904	1.804	0.00904	0.662	0.00907	14.543	0.00907	3.204		0.00908	6.891	0.00908	5.448	0.00908	-0.014	0.00908	0.541	0.00908	0.014	0.00908	0.022		0.00902	3.723	0.00902	1.074	0.00908	16.455	0.00908	2.793		0.00907	-1.047	0.00907	-3.622	0.0091	31.344	0.0091	10.072		0.716667	-0.012456
0.00933	-0.152	0.00933	0.052	0.00928	1.804	0.00928	0.662	0.0093	14.543	0.0093	3.233		0.00932	6.82	0.00932	5.462	0.00931	-0.014	0.00931	0.541	0.00931	-0.004	0.00931	0.043		0.00926	3.721	0.00926	1.087	0.00932	16.415	0.00932	2.794		0.00931	-1.07	0.00931	-3.61	0.00933	31.307	0.00933	10.098		0.733333	-0.009541
0.00956	-0.152	0.00956	0.052	0.00951	1.802	0.00951	0.688	0.00954	14.532	0.00954	3.276		0.00955	6.832	0.00955	5.488	0.00955	-0.001	0.00955	0.548	0.00954	-0.024	0.00954	0.067		0.00949	3.716	0.00949	1.091	0.00955	16.426	0.00955	2.796		0.00954	-1.072	0.00954	-3.599	0.00957	31.302	0.00957	10.107		0.75	-0.007046
0.0098	-0.177	0.0098	0.042	0.00974	1.825	0.00974	0.712	0.00977	14.532	0.00977	3.276		0.00978	6.853	0.00978	5.498	0.00978	-0.034	0.00978	0.548	0.00977	-0.024	0.00977	0.067		0.00972	3.726	0.00972	1.109	0.00978	16.447	0.00978	2.807		0.00977	-1.071	0.00977	-3.589	0.0098	31.315	0.0098	10.119		0.766667	-0.005429
0.01003	-0.185	0.01003	0.061	0.00998	1.805	0.00998	0.729	0.01	14.517	0.01	3.284		0.01002	6.853	0.01002	5.498	0.01001	-0.047	0.01001	0.562	0.01001	-0.042	0.01001	0.074		0.00996	3.723	0.00996	1.115	0.01002	16.425	0.01002	2.816		0.01001	-1.071	0.01001	-3.589	0.01003	31.315	0.01003	10.119		0.783333	-0.00264
0.01026	-0.169	0.01026	0.081	0.01021	1.806	0.01021	0.75	0.01024	14.521	0.01024	3.298		0.01025	6.839	0.01025	5.526	0.01025	-0.023	0.01025	0.568	0.01024	-0.011	0.01024	0.081		0.01019	3.723	0.01019	1.115	0.01025	16.448	0.01025	2.824		0.01024	-1.101	0.01024	-3.58	0.01027	31.36	0.01027	10.114		0.8	0.000589
0.0105	-0.179	0.0105	0.069	0.01044	1.822	0.01044	0.772	0.01047	14.534	0.01047	3.314		0.01048	6.858	0.01048	5.546	0.01048	-0.021	0.01048	0.58	0.01047	-0.01	0.01047	0.088		0.01042	3.717	0.01042	1.147	0.01048	16.448	0.01048	2.824		0.01047	-1.139	0.01047	-3.575	0.0105	31.354	0.0105	10.119		0.816667	0.001598
0.01073	-0.179	0.01073	0.069	0.01068	1.815	0.01068	0.79	0.0107	14.514	0.0107	3.321		0.01072	6.85	0.01072	5.554	0.01071	-0.021	0.01071	0.58	0.01071	0.01	0.01071	0.1		0.01066	3.71	0.01066	1.158	0.01072	16.417	0.01072	2.839		0.01071	-1.124	0.01071	-3.556	0.01073	31.378	0.01073	10.124		0.833333	0.001645
0.01096	-0.196	0.01096	0.061	0.01091	1.815	0.01091	0.79	0.01094	14.532	0.01094	3.333		0.01095	6.843	0.01095	5.579	0.01095	-0.016	0.01095	0.594	0.01094	0.01	0.01094	0.1		0.01089	3.697	0.01089	1.171	0.01095	16.409	0.01095	2.842		0.01094	-1.105	0.01094	-3.55	0.01097	31.355	0.01097	10.135		0.85	0.002654
0.0112	-0.212	0.0112	0.073	0.01114	1.831	0.01114	0.81	0.01117	14.532	0.01117	3.333		0.01118	6.843	0.01118	5.579	0.01118	-0.024	0.01118	0.591	0.01117	0.001	0.01117	0.114		0.01112	3.686	0.01112	1.181	0.01118	16.406	0.01118	2.845		0.01117	-1.085	0.01117	-3.529	0.0112	31.355	0.0112	10.135		0.866667	0.004877
0.01143	-0.189	0.01143	0.071	0.01138	1.845	0.01138	0.818	0.0114	14.535	0.0114	3.332		0.01142	6.841	0.01142	5.596	0.01141	-0.022	0.01141	0.603	0.01141	0	0.01141	0.124		0.01136	3.685	0.01136	1.189	0.01142	16.402	0.01142	2.89		0.01141	-1.085	0.01141	-3.529	0.01143	31.337	0.01143	10.15		0.883333	0.007394
0.01167	-0.183	0.01167	0.085	0.01161	1.852	0.01161	0.828	0.01164	14.519	0.01164	3.358		0.01165	6.861	0.01165	5.594	0.01165	-0.04	0.01165	0.614	0.01164	-0.009	0.01164	0.149		0.01159	3.678	0.01159	1.204	0.01165	16.383	0.01165	2.9		0.01164	-1.087	0.01164	-3.515	0.01167	31.305	0.01167	10.168		0.9	0.008529
0.0119	-0.173	0.0119	0.086	0.01184	1.852	0.01184	0.828	0.01187	14.531	0.01187	3.368		0.01188	6.809	0.01188	5.596	0.01188	-0.048	0.01188	0.624	0.01188	-0.02	0.01188	0.165		0.01182	3.678	0.01182	1.204	0.01188	16.383	0.01188	2.9		0.01187	-1.106	0.01187	-3.508	0.0119	31.369	0.0119	10.182		0.916667	0.010335
0.01213	-0.166	0.01213	0.103	0.01208	1.829	0.01208	0.849	0.0121	14.532	0.0121	3.399		0.01212	6.823	0.01212	5.607	0.01211	-0.048	0.01211	0.624	0.01211	-0.011	0.01211	0.18		0.01206	3.635	0.01206	1.206	0.01212	16.396	0.01212	2.924		0.01211	-1.095	0.01211	-3.481	0.01213	31.372	0.01213	10.187		0.933333	0.011386
0.01237	-0.166	0.01237	0.103	0.01231	1.814	0.01231	0.872	0.01234	14.54	0.01234	3.412		0.01235	6.806	0.01235	5.626	0.01235	-0.058	0.01235	0.635	0.01234	-0.011	0.01234	0.18		0.01229	3.629	0.01229	1.204	0.01235	16.388	0.01235	2.944		0.01234	-1.119	0.01234	-3.451	0.01237	31.344	0.01237	10.188		0.95	0.014908
0.0126	-0.178	0.0126	0.104	0.01254	1.804	0.01254	0.884	0.01257	14.54	0.01257	3.412		0.01258	6.806	0.01258	5.626	0.01258	-0.073	0.01258	0.647	0.01258	-0.034	0.01258	0.195		0.01252	3.642	0.01252	1.225	0.01258	16.376	0.01258	2.949		0.01257	-1.106	0.01257	-3.421	0.0126	31.344	0.0126	10.188		0.966667	0.018639
0.01283	-0.223	0.01283	0.111	0.01278	1.781	0.01278	0.908	0.0128	14.539	0.0128	3.418		0.01282	6.802	0.01282	5.644	0.01281	-0.073	0.01281	0.654	0.01281	-0.047	0.01281	0.205		0.01276	3.642	0.01276	1.225	0.01282	16.378	0.01282	2.939		0.01281	-1.106	0.01281	-3.421	0.01283	31.358	0.01283	10.19		0.983333	0.024254
0.01307	-0.212	0.01307	0.119	0.01301	1.77	0.01301	0.93	0.01304	14.525	0.01304	3.431		0.01305	6.818	0.01305	5.65	0.01305	-0.073	0.01305	0.654	0.01304	-0.043	0.01304	0.214		0.01299	3.635	0.01299	1.243	0.01305	16.38	0.01305	2.929		0.01304	-1.093	0.01304	-3.414	0.01307	31.363	0.01307	10.207		1	0.022916
0.0133	-0.212	0.0133	0.119	0.01324	1.77	0.01324	0.947	0.01327	14.528	0.01327	3.447		0.01328	6.795	0.01328	5.661	0.01328	-0.074	0.01328	0.67	0.01328	-0.028	0.01328	0.243		0.01322	3.652	0.01322	1.284	0.01328	16.38	0.01328	2.929		0.01327	-1.096	0.01327	-3.411	0.0133	31.374	0.0133	10.206		1.01667	0.02681
0.01353	-0.211	0.01353	0.129	0.01348	1.77	0.01348	0.947	0.0135	14.527	0.0135	3.462		0.01352	6.817	0.01352	5.654	0.01351	-0.072	0.01351	0.669	0.01351	-0.028	0.01351	0.243		0.01346	3.66	0.01346	1.294	0.01352	16.397	0.01352	2.929		0.01351	-1.082	0.01351	-3.42	0.01353	31.374	0.01353	10.214		1.03333	-0.013382
0.01377	-0.207	0.01377	0.124	0.01371	1.779	0.01371	0.944	0.01374	14.492	0.01374	3.455		0.01375	6.792	0.01375	5.664	0.01375	-0.066	0.01375	0.658	0.01374	-0.056	0.01374	0.256		0.01369	3.648	0.01369	1.307	0.01375	16.388	0.01375	2.935		0.01374	-1.066	0.01374	-3.398	0.01377	31.383	0.01377	10.221		1.05	-0.155732
0.014	-0.213	0.014	0.119	0.01394	1.786	0.01394	0.954	0.01397	14.492	0.01397	3.455		0.01398	6.792	0.01398	5.664	0.01398	-0.042	0.01398	0.664	0.01398	-0.055	0.01398	0.274		0.01392	3.628	0.01392	1.318	0.01398	16.386	0.01398	2.938		0.01397	-1.053	0.01397	-3.39	0.014	31.369	0.014	10.198		1.06667	-0.423603
0.01423	-0.215	0.01423	0.109	0.01418	1.802	0.01418	0.975	0.0142	14.519	0.0142	3.461		0.01422	6.81	0.01422	5.682	0.01421	-0.073	0.01421	0.666	0.01421	-0.042	0.01421	0.275		0.01416	3.628	0.01416	1.318	0.01422	16.368	0.01422	2.951		0.01421	-1.053	0.01421	-3.39	0.01423	31.369	0.01423	10.198		1.08333	-0.790742
0.01447	-0.215	0.01447	0.109	0.01441	1.799	0.01441	0.98	0.01444	14.505	0.01444	3.453		0.01445	6.813	0.01445	5.679	0.01445	-0.073	0.01445	0.689	0.01444	-0.04	0.01444	0.299		0.01439	3.654	0.01439	1.336	0.01445	16.368	0.01445	2.951		0.01444	-1.07	0.01444	-3.373	0.01447	31.347	0.01447	10.213		1.1	-1.03985
0.0147	-0.235	0.0147	0.134	0.01464	1.799	0.01464	0.98	0.01467	14.519	0.01467	3.452		0.01468	6.819	0.01468	5.687	0.01468	-0.073	0.01468	0.689	0.01468	-0.037	0.01468	0.324		0.01462	3.618	0.01462	1.343	0.01468	16.399	0.01468	2.947		0.01467	-1.094	0.01467	-3.363	0.0147	31.335	0.0147	10.226		1.11667	-1.1521
0.01493	-0.246	0.01493	0.136	0.01488	1.794	0.01488	1.001	0.01491	14.521	0.01491	3.473		0.01492	6.821	0.01492	5.701	0.01491	-0.077	0.01491	0.693	0.01491	-0.037	0.01491	0.324		0.01486	3.601	0.01486	1.335	0.01492	16.388	0.01492	2.962		0.01491	-1.075	0.01491	-3.363	0.01493	31.295	0.01493	10.242		1.13333	-1.11211
0.01517	-0.23	0.01517	0.147	0.01511	1.81	0.01511	1.001	0.01514	14.518	0.01514	3.49		0.01515	6.814	0.01515	5.687	0.01515	-0.09	0.01515	0.684	0.01514	-0.052	0.01514	0.311		0.01509	3.587	0.01509	1.343	0.01515	16.406	0.01515	2.962		0.01514	-1.066	0.01514	-3.359	0.01517	31.295	0.01517	10.242		1.15	-0.934625
0.0154	-0.216	0.0154	0.134	0.01534	1.783	0.01534	1.01	0.01537	14.518	0.01537	3.49		0.01538	6.797	0.01538	5.69	0.01538	-0.096	0.01538	0.708	0.01538	-0.029	0.01538	0.314		0.01532	3.602	0.01532	1.34	0.01538	16.434	0.01538	2.966		0.01537	-1.07	0.01537	-3.351	0.0154	31.329	0.0154	10.245		1.16667	-0.720257
0.01563	-0.236	0.01563	0.13	0.01558	1.789	0.01558	1.026	0.01561	14.51	0.01561	3.503		0.01562	6.797	0.01562	5.69	0.01561	-0.114	0.01561	0.713	0.01561	-0.037	0.01561	0.321		0.01556	3.602	0.01556	1.34	0.01561	16.429	0.01561	2.972		0.01561	-1.07	0.01561	-3.351	0.01563	31.329	0.01563	10.245		1.18333	-0.539719
0.01587	-0.236	0.01587	0.13	0.01581	1.789	0.01581	1.026	0.01584	14.504	0.01584	3.498		0.01585	6.822	0.01585	5.687	0.01585	-0.114	0.01585	0.713	0.01584	-0.034	0.01584	0.336		0.01579	3.6	0.01579	1.338	0.01585	16.429	0.01585	2.972		0.01584	-1.054	0.01584	-3.332	0.01587	31.347	0.01587	10.248		1.2	-0.427833
0.0161	-0.227	0.0161	0.137	0.01605	1.803	0.01605	1.025	0.01607	14.51	0.01607	3.503		0.01608	6.808	0.01608	5.691	0.01608	-0.086	0.01608	0.734	0.01608	-0.034	0.01608	0.336		0.01602	3.597	0.01602	1.343	0.01608	16.404	0.01608	2.981		0.01607	-1.073	0.01607	-3.33	0.0161	31.332	0.0161	10.236		1.21667	-0.330146
0.01633	-0.208	0.01633	0.141	0.01628	1.79	0.01628	1.05	0.01631	14.483	0.01631	3.489		0.01632	6.832	0.01632	5.679	0.01631	-0.085	0.01631	0.73	0.01631	0.01	0.01631	0.357		0.01626	3.596	0.01626	1.346	0.01631	16.383	0.01631	2.99		0.01631	-1.107	0.01631	-3.327	0.01633	31.298	0.01633	10.262		1.23333	-0.249164
0.01657	-0.222	0.01657	0.153	0.01651	1.775	0.01651	1.063	0.01654	14.463	0.01654	3.489		0.01655	6.801	0.01655	5.686	0.01655	-0.082	0.01655	0.731	0.01654	-0.027	0.01654	0.366		0.01649	3.596	0.01649	1.346	0.01655	16.366	0.01655	2.992		0.01654	-1.144	0.01654	-3.31	0.01657	31.313	0.01657	10.26		1.25	-0.217838
0.0168	-0.209	0.0168	0.162	0.01674	1.787	0.01674	1.066	0.01677	14.463	0.01677	3.489		0.01678	6.8	0.01678	5.678	0.01678	-0.072	0.01678	0.737	0.01678	-0.012	0.01678	0.35		0.01672	3.591	0.01672	1.363	0.01678	16.379	0.01678	2.989		0.01677	-1.144	0.01677	-3.31	0.0168	31.313	0.0168	10.26		1.26667	-0.187726
0.01703	-0.209	0.01703	0.162	0.01698	1.787	0.01698	1.066	0.01701	14.474	0.01701	3.511		0.01702	6.8	0.01702	5.678	0.01701	-0.072	0.01701	0.737	0.01701	-0.011	0.01701	0.366		0.01696	3.618	0.01696	1.358	0.01701	16.352	0.01701	2.997		0.01701	-1.147	0.01701	-3.323	0.01703	31.312	0.01703	10.253		1.28333	-0.16247
0.01727	-0.18	0.01727	0.172	0.01721	1.789	0.01721	1.078	0.01724	14.464	0.01724	3.508		0.01725	6.813	0.01725	5.678	0.01725	-0.054	0.01725	0.731	0.01724	-0.011	0.01724	0.366		0.01719	3.621	0.01719	1.375	0.01725	16.352	0.01725	2.997		0.01724	-1.141	0.01724	-3.327	0.01727	31.298	0.01727	10.247		1.3	-0.146325
0.0175	-0.191	0.0175	0.188	0.01744	1.772	0.01744	1.086	0.01747	14.443	0.01747	3.5		0.01748	6.806	0.01748	5.693	0.01748	-0.058	0.01748	0.733	0.01748	-0.005	0.01748	0.364		0.01742	3.622	0.01742	1.387	0.01748	16.324	0.01748	3.006		0.01747	-1.159	0.01747	-3.314	0.0175	31.296	0.0175	10.242		1.31667	-0.133204
0.01773	-0.196	0.01773	0.168	0.01768	1.764	0.01768	1.081	0.01771	14.416	0.01771	3.502		0.01772	6.827	0.01772	5.692	0.01771	-0.032	0.01771	0.748	0.01771	-0.011	0.01771	0.361		0.01766	3.608	0.01766	1.398	0.01771	16.334	0.01771	3.015		0.01771	-1.138	0.01771	-3.308	0.01773	31.312	0.01773	10.244		1.33333	-0.11958
0.01797	-0.185	0.01797	0.179	0.01791	1.776	0.01791	1.082	0.01794	14.416	0.01794	3.502		0.01795	6.797	0.01795	5.686	0.01795	-0.051	0.01795	0.749	0.01794	-0.033	0.01794	0.372		0.01789	3.606	0.01789	1.386	0.01795	16.337	0.01795	3.013		0.01794	-1.1	0.01794	-3.311	0.01797	31.318	0.01797	10.269		1.35	-0.105872
0.0182	-0.179	0.0182	0.188	0.01814	1.776	0.01814	1.082	0.01817	14.439	0.01817	3.498		0.01818	6.798	0.01818	5.673	0.01818	-0.051	0.01818	0.749	0.01818	-0.036	0.01818	0.378		0.01812	3.606	0.01812	1.386	0.01818	16.326	0.01818	3.007		0.01818	-1.1	0.01818	-3.311	0.0182	31.318	0.0182	10.269		1.36667	-0.094509
0.01843	-0.179	0.01843	0.188	0.01839	1.763	0.01839	1.085	0.01841	14.445	0.01841	3.494		0.01842	6.798	0.01842	5.673	0.01841	-0.036	0.01841	0.762	0.01841	-0.036	0.01841	0.378		0.01836	3.613	0.01836	1.392	0.01841	16.326	0.01841	3.007		0.01841	-1.1	0.01841	-3.305	0.01843	31.32	0.01843	10.271		1.38333	-0.086788
0.01866	-0.173	0.01866	0.193	0.01861	1.763	0.01861	1.085	0.01864	14.436	0.01864	3.492		0.01865	6.807	0.01865	5.68	0.01865	-0.053	0.01865	0.766	0.01864	-0.021	0.01864	0.371		0.01859	3.62	0.01859	1.392	0.01865	16.307	0.01865	3.021		0.01864	-1.109	0.01864	-3.289	0.01867	31.306	0.01867	10.269		1.4	-0.076784
0.0189	-0.149	0.0189	0.184	0.01884	1.745	0.01884	1.081	0.01887	14.429	0.01887	3.508		0.01888	6.808	0.01888	5.703	0.01888	-0.048	0.01888	0.764	0.01888	-0.014	0.01888	0.366		0.01882	3.619	0.01882	1.385	0.01888	16.313	0.01888	3.026		0.01887	-1.092	0.01887	-3.284	0.0189	31.288	0.0189	10.281		1.41667	-0.066583
0.01913	-0.191	0.01913	0.188	0.01908	1.733	0.01908	1.097	0.01911	14.427	0.01911	3.504		0.01912	6.812	0.01912	5.706	0.01911	-0.042	0.01911	0.767	0.01911	-0.014	0.01911	0.368		0.01906	3.579	0.01906	1.375	0.01911	16.343	0.01911	3.03		0.01911	-1.109	0.01911	-3.296	0.01913	31.312	0.01913	10.284		1.43333	-0.056172
0.01936	-0.187	0.01936	0.205	0.01931	1.739	0.01931	1.114	0.01934	14.427	0.01934	3.504		0.01935	6.812	0.01935	5.706	0.01935	-0.042	0.01935	0.767	0.01934	-0.018	0.01934	0.378		0.01929	3.579	0.01929	1.375	0.01935	16.351	0.01935	3.039		0.01934	-1.113	0.01934	-3.29	0.01937	31.272	0.01937	10.294		1.45	-0.048148
0.0196	-0.187	0.0196	0.205	0.01954	1.739	0.01954	1.114	0.01957	14.42	0.01957	3.497		0.01958	6.81	0.01958	5.706	0.01958	-0.06	0.01958	0.774	0.01958	-0.018	0.01958	0.378		0.01952	3.581	0.01952	1.38	0.01958	16.336	0.01958	3.033		0.01957	-1.113	0.01957	-3.29	0.0196	31.272	0.0196	10.294		1.46667	-0.040961
0.01983	-0.205	0.01983	0.205	0.01978	1.723	0.01978	1.121	0.01981	14.424	0.01981	3.498		0.01982	6.817	0.01982	5.716	0.01981	-0.082	0.01981	0.776	0.01981	-0.023	0.01981	0.407		0.01976	3.579	0.01976	1.383	0.01981	16.328	0.01981	3.047		0.01981	-1.132	0.01981	-3.279	0.01983	31.248	0.01983	10.298		1.48333	-0.035324
0.02006	-0.204	0.02006	0.192	0.02001	1.719	0.02001	1.124	0.02004	14.425	0.02004	3.508		0.02005	6.838	0.02005	5.71	0.02005	-0.077	0.02005	0.791	0.02004	-0.04	0.02004	0.417		0.01999	3.58	0.01999	1.375	0.02005	16.328	0.02005	3.047		0.02004	-1.111	0.02004	-3.271	0.02007	31.281	0.02007	10.294		1.5	-0.030745
0.0203	-0.216	0.0203	0.193	0.02024	1.733	0.02024	1.121	0.02027	14.42	0.02027	3.499		0.02028	6.824	0.02028	5.718	0.02028	-0.099	0.02028	0.794	0.02028	-0.025	0.02028	0.417		0.02022	3.578	0.02022	1.383	0.02028	16.317	0.02028	3.052		0.02027	-1.073	0.02027	-3.266	0.0203	31.311	0.0203	10.304		1.51667	-0.026894
0.02053	-0.203	0.02053	0.208	0.02048	1.749	0.02048	1.125	0.02051	14.401	0.02051	3.515		0.02052	6.818	0.02052	5.712	0.02051	-0.133	0.02051	0.794	0.02051	-0.026	0.02051	0.427		0.02046	3.586	0.02046	1.385	0.02051	16.341	0.02051	3.044		0.02051	-1.108	0.02051	-3.258	0.02053	31.288	0.02053	10.311		1.53333	-0.020951
0.02076	-0.189	0.02076	0.199	0.02072	1.749	0.02072	1.139	0.02074	14.401	0.02074	3.515		0.02075	6.818	0.02075	5.712	0.02075	-0.154	0.02075	0.809	0.02074	-0.052	0.02074	0.422		0.02069	3.586	0.02069	1.385	0.02075	16.346	0.02075	3.043		0.02074	-1.094	0.02074	-3.264	0.02077	31.295	0.02077	10.306		1.55	-0.016472
0.021	-0.189	0.021	0.199	0.02094	1.749	0.02094	1.139	0.02097	14.411	0.02097	3.535		0.02098	6.849	0.02098	5.725	0.02098	-0.154	0.02098	0.809	0.02098	-0.065	0.02098	0.423		0.02092	3.615	0.02092	1.372	0.02098	16.346	0.02098	3.043		0.02097	-1.094	0.02097	-3.264	0.021	31.295	0.021	10.306		1.56667	-0.012497
0.02123	-0.184	0.02123	0.223	0.02118	1.745	0.02118	1.149	0.02121	14.405	0.02121	3.521		0.02122	6.809	0.02122	5.737	0.02121	-0.132	0.02121	0.841	0.02121	-0.065	0.02121	0.423		0.02116	3.635	0.02116	1.388	0.02121	16.362	0.02121	3.053		0.02121	-1.05	0.02121	-3.263	0.02123	31.28	0.02123	10.296		1.58333	-0.009358
0.02146	-0.196	0.02146	0.203	0.02141	1.704	0.02141	1.157	0.02144	14.396	0.02144	3.524		0.02145	6.834	0.02145	5.72	0.02145	-0.119	0.02145	0.838	0.02144	-0.072	0.02144	0.44		0.02139	3.611	0.02139	1.401	0.02145	16.392	0.02145	3.047		0.02144	-1.056	0.02144	-3.245	0.02147	31.285	0.02147	10.293		1.6	-0.007061
0.0217	-0.205	0.0217	0.203	0.02164	1.704	0.02164	1.153	0.02167	14.386	0.02167	3.516		0.02168	6.822	0.02168	5.723	0.02168	-0.137	0.02168	0.828	0.02168	-0.057	0.02168	0.44		0.02162	3.611	0.02162	1.401	0.02168	16.363	0.02168	3.055		0.02167	-1.039	0.02167	-3.239	0.0217	31.303	0.0217	10.298		1.61667	-0.006084
0.02193	-0.203	0.02193	0.199	0.02188	1.703	0.02188	1.143	0.02191	14.378	0.02191	3.526		0.02192	6.803	0.02192	5.721	0.02191	-0.132	0.02191	0.837	0.02191	-0.03	0.02191	0.42		0.02186	3.599	0.02186	1.395	0.02191	16.341	0.02191	3.052		0.02191	-1.053	0.02191	-3.224	0.02193	31.33	0.02193	10.292		1.63333	-0.006405
0.02216	-0.203	0.02216	0.199	0.02211	1.703	0.02211	1.143	0.02214	14.378	0.02214	3.526		0.02215	6.803	0.02215	5.721	0.02215	-0.132	0.02215	0.837	0.02214	-0.03	0.02214	0.42		0.02209	3.566	0.02209	1.407	0.02215	16.306	0.02215	3.051		0.02214	-1.076	0.02214	-3.214	0.02217	31.32	0.02217	10.289		1.65	-0.006475
0.0224	-0.195	0.0224	0.201	0.02234	1.71	0.02234	1.145	0.02237	14.355	0.02237	3.509		0.02238	6.82	0.02238	5.728	0.02238	-0.137	0.02238	0.84	0.02238	-0.042	0.02238	0.422		0.02232	3.559	0.02232	1.407	0.02238	16.297	0.02238	3.04		0.02237	-1.076	0.02237	-3.214	0.0224	31.32	0.0224	10.289		1.66667	-0.004786
0.02263	-0.222	0.02263	0.208	0.02258	1.72	0.02258	1.152	0.02261	14.358	0.02261	3.498		0.02262	6.839	0.02262	5.729	0.02261	-0.134	0.02261	0.834	0.02261	-0.056	0.02261	0.423		0.02256	3.556	0.02256	1.41	0.02261	16.297	0.02261	3.04		0.02261	-1.111	0.02261	-3.226	0.02263	31.342	0.02263	10.282		1.68333	-0.00293
0.02286	-0.229	0.02286	0.205	0.02281	1.708	0.02281	1.156	0.02284	14.365	0.02284	3.489		0.02285	6.849	0.02285	5.75	0.02285	-0.145	0.02285	0.844	0.02284	-0.071	0.02284	0.425		0.02279	3.556	0.02279	1.41	0.02285	16.278	0.02285	3.04		0.02284	-1.123	0.02284	-3.232	0.02287	31.302	0.02287	10.27		1.7	-0.001733
0.0231	-0.201	0.0231	0.211	0.02304	1.719	0.02304	1.156	0.02307	14.351	0.02307	3.491		0.02308	6.844	0.02308	5.744	0.02308	0	0.02308	0.847	0.02308	-0.074	0.02308	0.424		0.02302	3.575	0.02302	1.395	0.02308	16.279	0.02308	3.049		0.02307	-1.12	0.02307	-3.227	0.0231	31.337	0.0231	10.289		1.71667	-0.001066
0.02333	-0.201	0.02333	0.211	0.02328	1.719	0.02328	1.156	0.02331	14.369	0.02331	3.491		0.02332	6.85	0.02332	5.75	0.02331	0.001	0.02331	0	0.02331	-0.074	0.02331	0.424		0.02326	3.579	0.02326	1.401	0.02331	16.297	0.02331	3.058		0.02331	-1.105	0.02331	-3.238	0.02333	31.337	0.02333	10.289		1.73333	-0.000607
0.02356	-0.161	0.02356	0.199	0.02351	1.72	0.02351	1.171	0.02354	14.369	0.02354	3.491		0.02355	6.849	0.02355	5.758	0.02355	0.001	0.02355	0	0.02354	-0.089	0.02354	0.418		0.02349	3.581	0.02349	1.405	0.02355	16.342	0.02355	3.052		0.02354	-1.105	0.02354	-3.238	0.02357	31.3	0.02357	10.294		1.75	-2.4e-05
0.0238	-0.177	0.0238	0.198	0.02374	1.733	0.02374	1.165	0.02377	14.362	0.02377	3.488		0.02378	6.849	0.02378	5.758	0.02378	0	0.02378	0.007	0.02378	-0.096	0.02378	0.425		0.02372	3.581	0.02372	1.426	0.02378	16.333	0.02378	3.035		0.02377	-1.116	0.02377	-3.239	0.0238	31.3	0.0238	10.294		1.76667	-0.000361
0.02403	-0.167	0.02403	0.189	0.02398	1.742	0.02398	1.187	0.02401	14.359	0.02401	3.489		0.02402	6.862	0.02402	5.751	0.02401	0.022	0.02401	0	0.02401	-0.106	0.02401	0.432		0.02396	3.582	0.02396	1.421	0.02401	16.333	0.02401	3.035		0.02401	-1.086	0.02401	-3.218	0.02403	31.268	0.02403	10.286		1.78333	-0.002038
0.02426	-0.194	0.02426	0.186	0.02421	1.743	0.02421	1.186	0.02424	14.374	0.02424	3.501		0.02425	6.848	0.02425	5.744	0.02425	0.003	0.02425	0	0.02424	-0.114	0.02424	0.427		0.02419	3.582	0.02419	1.421	0.02425	16.342	0.02425	3.045		0.02424	-1.096	0.02424	-3.22	0.02427	31.296	0.02427	10.293		1.8	-0.004435
0.0245	-0.219	0.0245	0.188	0.02444	1.74	0.02444	1.201	0.02447	14.397	0.02447	3.498		0.02448	6.859	0.02448	5.742	0.02448	0.008	0.02448	-0.002	0.02448	-0.093	0.02448	0.425		0.02442	3.55	0.02442	1.417	0.02448	16.346	0.02448	3.067		0.02447	-1.086	0.02447	-3.207	0.0245	31.33	0.0245	10.308		1.81667	-0.006443
0.02473	-0.219	0.02473	0.188	0.02468	1.74	0.02468	1.201	0.02471	14.387	0.02471	3.522		0.02472	6.856	0.02472	5.751	0.02471	0.008	0.02471	-0.002	0.02471	-0.093	0.02471	0.425		0.02466	3.564	0.02466	1.415	0.02471	16.325	0.02471	3.067		0.02471	-1.112	0.02471	-3.207	0.02473	31.34	0.02473	10.312		1.83333	-0.008368
0.02496	-0.243	0.02496	0.189	0.02491	1.748	0.02491	1.208	0.02494	14.386	0.02494	3.514		0.02495	6.834	0.02495	5.739	0.02495	-0.022	0.02495	-0.008	0.02494	-0.109	0.02494	0.432		0.02489	3.567	0.02489	1.404	0.02495	16.327	0.02495	3.063		0.02494	-1.112	0.02494	-3.207	0.02497	31.34	0.02497	10.312		1.85	-0.009372
0.0252	-0.217	0.0252	0.189	0.02514	1.733	0.02514	1.198	0.02517	14.386	0.02517	3.514		0.02518	6.834	0.02518	5.739	0.02518	-0.054	0.02518	-0.015	0.02518	-0.109	0.02518	0.43		0.02512	3.558	0.02512	1.428	0.02518	16.293	0.02518	3.072		0.02517	-1.118	0.02517	-3.213	0.0252	31.321	0.0252	10.308		1.86667	-0.010794
0.02543	-0.207	0.02543	0.191	0.02538	1.731	0.02538	1.188	0.02541	14.382	0.02541	3.509		0.02542	6.849	0.02542	5.73	0.02541	-0.061	0.02541	-0.01	0.02541	-0.111	0.02541	0.418		0.02536	3.558	0.02536	1.428	0.02541	16.293	0.02541	3.072		0.02541	-1.142	0.02541	-3.205	0.02543	31.338	0.02543	10.313		1.88333	-0.013096
0.02566	-0.212	0.02566	0.203	0.02561	1.72	0.02561	1.203	0.02564	14.398	0.02564	3.526		0.02565	6.841	0.02565	5.728	0.02565	-0.063	0.02565	-0.014	0.02564	-0.11	0.02564	0.407		0.02559	3.557	0.02559	1.433	0.02565	16.315	0.02565	3.059		0.02564	-1.123	0.02564	-3.207	0.02567	31.287	0.02567	10.309		1.9	-0.015869
0.0259	-0.212	0.0259	0.203	0.02584	1.72	0.02584	1.203	0.02587	14.386	0.02587	3.517		0.02588	6.815	0.02588	5.714	0.02588	-0.084	0.02588	-0.006	0.02588	-0.11	0.02588	0.407		0.02582	3.559	0.02582	1.424	0.02588	16.326	0.02588	3.073		0.02587	-1.112	0.02587	-3.212	0.0259	31.319	0.0259	10.323		1.91667	-0.017461
0.02613	-0.259	0.02613	0.207	0.02608	1.701	0.02608	1.221	0.02611	14.386	0.02611	3.517		0.02612	6.813	0.02612	5.723	0.02611	-0.084	0.02611	-0.006	0.02611	-0.111	0.02611	0.402		0.02606	3.541	0.02606	1.406	0.02612	16.332	0.02612	3.086		0.02611	-1.135	0.02611	-3.212	0.02613	31.288	0.02613	10.324		1.93333	-0.017964
0.02636	-0.271	0.02636	0.21	0.02631	1.708	0.02631	1.218	0.02634	14.388	0.02634	3.518		0.02635	6.806	0.02635	5.719	0.02635	-0.106	0.02635	-0.002	0.02634	-0.12	0.02634	0.409		0.02629	3.549	0.02629	1.411	0.02635	16.35	0.02635	3.089		0.02634	-1.135	0.02634	-3.212	0.02637	31.288	0.02637	10.324		1.95	-0.016207
0.0266	-0.263	0.0266	0.211	0.02654	1.712	0.02654	1.217	0.02657	14.392	0.02657	3.507		0.02658	6.806	0.02658	5.719	0.02658	-0.096	0.02658	-0.014	0.02658	-0.116	0.02658	0.418		0.02652	3.532	0.02652	1.421	0.02658	16.363	0.02658	3.084		0.02657	-1.138	0.02657	-3.203	0.0266	31.291	0.0266	10.313		1.96667	-0.012859
0.02683	-0.25	0.02683	0.206	0.02678	1.696	0.02678	1.217	0.02681	14.394	0.02681	3.493		0.02682	6.825	0.02682	5.718	0.02681	-0.106	0.02681	-0.015	0.02681	-0.134	0.02681	0.414		0.02676	3.532	0.02676	1.406	0.02682	16.363	0.02682	3.084		0.02681	-1.144	0.02681	-3.2	0.02683	31.255	0.02683	10.322		1.98333	-0.010096
0.02706	-0.244	0.02706	0.211	0.02701	1.7	0.02701	1.233	0.02704	14.406	0.02704	3.48		0.02705	6.824	0.02705	5.721	0.02705	-0.113	0.02705	-0.015	0.02704	-0.144	0.02704	0.421		0.02699	3.534	0.02699	1.406	0.02705	16.337	0.02705	3.074		0.02704	-1.165	0.02704	-3.208	0.02707	31.242	0.02707	10.326		2	-0.009152
0.0273	-0.22	0.0273	0.23	0.02724	1.702	0.02724	1.242	0.02727	14.379	0.02727	3.494		0.02728	6.819	0.02728	5.733	0.02728	-0.113	0.02728	-0.015	0.02728	-0.144	0.02728	0.425		0.02722	3.53	0.02722	1.397	0.02728	16.338	0.02728	3.071		0.02727	-1.166	0.02727	-3.204	0.0273	31.232	0.0273	10.32		2.01667	-0.008155
0.02753	-0.22	0.02753	0.23	0.02748	1.702	0.02748	1.242	0.02751	14.379	0.02751	3.494		0.02752	6.819	0.02752	5.733	0.02751	-0.119	0.02751	-0.02	0.02751	-0.144	0.02751	0.425		0.02746	3.542	0.02746	1.387	0.02752	16.328	0.02752	3.054		0.02751	-1.167	0.02751	-3.215	0.02753	31.268	0.02753	10.318		2.03333	-0.007409
0.02776	-0.245	0.02776	0.232	0.02771	1.685	0.02771	1.238	0.02774	14.39	0.02774	3.511		0.02775	6.798	0.02775	5.737	0.02775	-0.119	0.02775	-0.037	0.02774	-0.151	0.02774	0.412		0.02769	3.515	0.02769	1.388	0.02775	16.351	0.02775	3.044		0.02774	-1.167	0.02774	-3.215	0.02777	31.268	0.02777	10.318		2.05	-0.007918
0.028	-0.241	0.028	0.243	0.02794	1.671	0.02794	1.236	0.02797	14.374	0.02797	3.516		0.02798	6.775	0.02798	5.745	0.02798	-0.107	0.02798	-0.044	0.02798	-0.163	0.02798	0.416		0.02792	3.506	0.02792	1.385	0.02798	16.351	0.02798	3.044		0.02797	-1.204	0.02797	-3.217	0.028	31.258	0.028	10.302		2.06667	-0.010438
0.02823	-0.257	0.02823	0.242	0.02818	1.649	0.02818	1.232	0.02821	14.381	0.02821	3.504		0.02822	6.823	0.02822	5.748	0.02821	-0.083	0.02821	-0.04	0.02821	-0.152	0.02821	0.409		0.02816	3.506	0.02816	1.385	0.02822	16.344	0.02822	3.045		0.02821	-1.194	0.02821	-3.217	0.02823	31.242	0.02823	10.319		2.08333	-0.009691
0.02846	-0.257	0.02846	0.242	0.02841	1.65	0.02841	1.243	0.02844	14.393	0.02844	3.521		0.02845	6.794	0.02845	5.738	0.02845	-0.083	0.02845	-0.04	0.02844	-0.166	0.02844	0.396		0.02839	3.506	0.02839	1.394	0.02845	16.31	0.02845	3.047		0.02844	-1.194	0.02844	-3.223	0.02847	31.221	0.02847	10.338		2.1	-0.007049
0.0287	-0.241	0.0287	0.244	0.02864	1.65	0.02864	1.243	0.02867	14.383	0.02867	3.52		0.02868	6.757	0.02868	5.726	0.02868	-0.122	0.02868	-0.041	0.02868	-0.166	0.02868	0.396		0.02862	3.511	0.02862	1.389	0.02868	16.381	0.02868	3.057		0.02867	-1.198	0.02867	-3.213	0.0287	31.184	0.0287	10.333		2.11667	-0.003842
0.02893	-0.219	0.02893	0.242	0.02888	1.657	0.02888	1.26	0.0289	14.383	0.0289	3.52		0.02892	6.791	0.02892	5.738	0.02891	-0.137	0.02891	-0.03	0.02891	-0.156	0.02891	0.385		0.02886	3.521	0.02886	1.399	0.02892	16.393	0.02892	3.06		0.02891	-1.232	0.02891	-3.191	0.02893	31.166	0.02893	10.34		2.13333	-0.000928
0.02916	-0.22	0.02916	0.245	0.02911	1.645	0.02911	1.265	0.02914	14.382	0.02914	3.534		0.02915	6.791	0.02915	5.738	0.02915	-0.153	0.02915	-0.026	0.02914	-0.171	0.02914	0.389		0.02909	3.54	0.02909	1.39	0.02915	16.376	0.02915	3.044		0.02914	-1.232	0.02914	-3.191	0.02917	31.166	0.02917	10.34		2.15	0.002195
0.0294	-0.214	0.0294	0.228	0.02934	1.64	0.02934	1.248	0.02937	14.362	0.02937	3.541		0.02938	6.77	0.02938	5.732	0.02938	-0.16	0.02938	-0.012	0.02938	-0.18	0.02938	0.386		0.02932	3.54	0.02932	1.39	0.02938	16.376	0.02938	3.044		0.02937	-1.246	0.02937	-3.192	0.0294	31.181	0.0294	10.333		2.16667	0.005277
0.02963	-0.212	0.02963	0.235	0.02958	1.634	0.02958	1.232	0.0296	14.368	0.0296	3.533		0.02962	6.637	0.02962	5.731	0.02961	-0.143	0.02961	-0.02	0.02961	-0.169	0.02961	0.397		0.02956	3.538	0.02956	1.39	0.02962	16.37	0.02962	3.047		0.02961	-1.285	0.02961	-3.19	0.02963	31.17	0.02963	10.338		2.18333	0.007814
0.02986	-0.212	0.02986	0.235	0.02981	1.638	0.02981	1.241	0.02984	14.357	0.02984	3.527		0.02985	6.633	0.02985	5.723	0.02985	-0.143	0.02985	-0.02	0.02984	-0.177	0.02984	0.405		0.02979	3.569	0.02979	1.363	0.02985	16.349	0.02985	3.054		0.02984	-1.292	0.02984	-3.193	0.02987	31.143	0.02987	10.345		2.2	0.009572
0.0301	-0.228	0.0301	0.242	0.03004	1.638	0.03004	1.241	0.03007	14.367	0.03007	3.505		0.03008	6.631	0.03008	5.711	0.03008	-0.151	0.03008	-0.046	0.03007	-0.177	0.03007	0.405		0.03002	3.563	0.03002	1.378	0.03008	16.316	0.03008	3.038		0.03007	-1.278	0.03007	-3.202	0.0301	31.143	0.0301	10.345		2.21667	0.012366
0.03033	-0.247	0.03033	0.236	0.03028	1.638	0.03028	1.237	0.0303	14.367	0.0303	3.505		0.03032	6.631	0.03032	5.711	0.03031	-0.164	0.03031	-0.071	0.03031	-0.209	0.03031	0.399		0.03026	0	0.03026	1.386	0.03032	16.306	0.03032	3.068		0.03031	-1.284	0.03031	-3.207	0.03033	31.147	0.03033	10.334		2.23333	0.015664
0.03056	-0.244	0.03056	0.237	0.03051	1.619	0.03051	1.247	0.03054	14.374	0.03054	3.489		0.03055	6.63	0.03055	5.72	0.03055	-0.192	0.03055	-0.068	0.03054	-0.227	0.03054	0.389		0.03049	0	0.03049	1.386	0.03055	16.268	0.03055	3.046		0.03054	-1.284	0.03054	-3.207	0.03057	31.147	0.03057	10.334		2.25	0.016909
0.0308	-0.274	0.0308	0.256	0.03074	1.629	0.03074	1.25	0.03077	14.37	0.03077	3.499		0.03078	6.642	0.03078	5.717	0.03078	-0.186	0.03078	-0.052	0.03077	-0.242	0.03077	0.383		0.03072	-0.009	0.03072	0	0.03078	16.268	0.03078	3.046		0.03077	-1.287	0.03077	-3.206	0.0308	31.164	0.0308	10.341		2.26667	0.015852
0.03103	-0.274	0.03103	0.256	0.03098	1.629	0.03098	1.25	0.031	14.349	0.031	3.507		0.03102	6.659	0.03102	5.729	0.03101	-0.186	0.03101	-0.052	0.03101	-0.236	0.03101	0.379		0.03096	0.023	0.03096	0.009	0.03102	16.188	0.03102	3.02		0.03101	-1.308	0.03101	-3.2	0.03103	31.191	0.03103	10.353		2.28333	0.014585
0.03126	-0.252	0.03126	0.238	0.03121	1.617	0.03121	1.241	0.03124	14.338	0.03124	3.49		0.03125	6.629	0.03125	5.732	0.03125	-0.191	0.03125	-0.041	0.03124	-0.236	0.03124	0.379		0.03119	0.053	0.03119	0.015	0.03125	16.175	0.03125	3.03		0.03124	-1.325	0.03124	-3.21	0.03127	31.173	0.03127	10.349		2.3	0.012772
0.0315	-0.243	0.0315	0.259	0.03144	1.599	0.03144	1.228	0.03147	14.357	0.03147	3.496		0.03148	6.613	0.03148	5.733	0.03148	-0.202	0.03148	-0.036	0.03148	-0.221	0.03148	0.37		0.03142	0.096	0.03142	0.013	0.03148	16.175	0.03148	3.028		0.03147	-1.321	0.03147	-3.201	0.0315	31.173	0.0315	10.349		2.31667	0.009954
0.03173	-0.227	0.03173	0.255	0.03168	1.594	0.03168	1.229	0.0317	14.357	0.0317	3.496		0.03172	6.613	0.03172	5.733	0.03171	-0.186	0.03171	-0.042	0.03171	-0.206	0.03171	0.378		0.03166	0.127	0.03166	0.028	0.03172	16.203	0.03172	3.047		0.03171	-1.321	0.03171	-3.201	0.03173	31.17	0.03173	10.353		2.33333	0.007387
0.03197	-0.232	0.03197	0.251	0.03191	1.593	0.03191	1.235	0.03194	14.348	0.03194	3.492		0.03195	6.631	0.03195	5.742	0.03195	-0.168	0.03195	-0.043	0.03194	-0.195	0.03194	0.375		0.03189	0.102	0.03189	0.028	0.03195	16.208	0.03195	3.057		0.03194	-1.336	0.03194	-3.19	0.03197	31.17	0.03197	10.353		2.35	0.005197
0.0322	-0.232	0.0322	0.251	0.03214	1.615	0.03214	1.234	0.03217	14.336	0.03217	3.502		0.03218	6.673	0.03218	5.744	0.03218	-0.174	0.03218	-0.053	0.03218	-0.228	0.03218	0.38		0.03212	0.102	0.03212	0.028	0.03218	16.208	0.03218	3.057		0.03217	-1.331	0.03217	-3.195	0.0322	31.149	0.0322	10.361		2.36667	0.003007
0.03243	-0.24	0.03243	0.258	0.03238	1.615	0.03238	1.234	0.0324	14.333	0.0324	3.489		0.03242	6.682	0.03242	5.756	0.03241	-0.174	0.03241	-0.053	0.03241	-0.228	0.03241	0.38		0.03236	0.096	0.03236	0.02	0.03242	16.182	0.03242	3.046		0.03241	-1.368	0.03241	-3.2	0.03243	31.167	0.03243	10.38		2.38333	0.001109
0.03267	-0.256	0.03267	0.233	0.03261	1.613	0.03261	1.248	0.03264	14.325	0.03264	3.492		0.03265	6.684	0.03265	5.764	0.03265	-0.158	0.03265	-0.05	0.03264	-0.223	0.03264	0.372		0.03259	0.086	0.03259	-0.007	0.03265	16.182	0.03265	3.03		0.03264	-1.353	0.03264	-3.217	0.03267	31.143	0.03267	10.381		2.4	-0.00051
0.0329	-0.248	0.0329	0.226	0.03284	1.609	0.03284	1.239	0.03287	14.351	0.03287	3.505		0.03288	6.667	0.03288	5.763	0.03288	-0.194	0.03288	-0.066	0.03288	-0.242	0.03288	0.364		0.03282	0.07	0.03282	0.009	0.03288	16.13	0.03288	3.032		0.03287	-1.342	0.03287	-3.226	0.0329	31.154	0.0329	10.379		2.41667	-0.002752
0.03313	-0.236	0.03313	0.229	0.03308	1.618	0.03308	1.246	0.0331	14.351	0.0331	3.505		0.03312	6.657	0.03312	5.779	0.03311	-0.211	0.03311	-0.065	0.03311	-0.257	0.03311	0.344		0.03306	0.053	0.03306	-0.003	0.03312	16.128	0.03312	3.028		0.03311	-1.342	0.03311	-3.226	0.03313	31.154	0.03313	10.379		2.43333	-0.00487
0.03337	-0.247	0.03337	0.241	0.03331	1.61	0.03331	1.246	0.03334	14.366	0.03334	3.478		0.03335	6.657	0.03335	5.779	0.03335	-0.211	0.03335	-0.066	0.03334	-0.271	0.03334	0.351		0.03329	0.053	0.03329	-0.003	0.03335	16.147	0.03335	3.023		0.03334	-1.363	0.03334	-3.232	0.03337	31.114	0.03337	10.389		2.45	-0.007196
0.0336	-0.247	0.0336	0.241	0.03354	1.61	0.03354	1.246	0.03357	14.363	0.03357	3.478		0.03358	6.645	0.03358	5.772	0.03358	-0.211	0.03358	-0.066	0.03358	-0.271	0.03358	0.351		0.03352	0.056	0.03352	-0.004	0.03358	16.147	0.03358	3.023		0.03357	-1.396	0.03357	-3.247	0.0336	31.147	0.0336	10.389		2.46667	-0.008141
0.03383	-0.244	0.03383	0.239	0.03378	1.608	0.03378	1.25	0.0338	14.339	0.0338	3.48		0.03382	6.647	0.03382	5.767	0.03381	-0.214	0.03381	-0.058	0.03381	-0.27	0.03381	0.351		0.03376	0.021	0.03376	0.004	0.03382	16.136	0.03382	3.015		0.03381	-1.391	0.03381	-3.257	0.03383	31.158	0.03383	10.381		2.48333	-0.008792
0.03407	-0.255	0.03407	0.258	0.03401	1.589	0.03401	1.239	0.03404	14.337	0.03404	3.484		0.03405	6.632	0.03405	5.766	0.03405	-0.227	0.03405	-0.067	0.03404	-0.26	0.03404	0.352		0.03399	0.02	0.03399	0.025	0.03405	16.155	0.03405	3.019		0.03404	-1.415	0.03404	-3.245	0.03407	31.181	0.03407	10.388		2.5	-0.009937
0.0343	-0.265	0.0343	0.255	0.03424	1.584	0.03424	1.231	0.03427	14.333	0.03427	3.492		0.03428	6.61	0.03428	5.768	0.03428	-0.235	0.03428	-0.067	0.03428	-0.26	0.03428	0.359		0.03422	0.036	0.03422	0.015	0.03428	16.172	0.03428	3.039		0.03427	-1.375	0.03427	-3.252	0.0343	31.169	0.0343	10.384		2.51667	-0.010821
0.03453	-0.235	0.03453	0.256	0.03448	1.6	0.03448	1.241	0.03451	14.342	0.03451	3.511		0.03452	6.61	0.03452	5.768	0.03451	-0.245	0.03451	-0.075	0.03451	-0.275	0.03451	0.357		0.03446	0.036	0.03446	0.015	0.03452	16.177	0.03452	3.045		0.03451	-1.375	0.03451	-3.252	0.03453	31.169	0.03453	10.384		2.53333	-0.01091
0.03477	-0.235	0.03477	0.256	0.03471	1.591	0.03471	1.244	0.03474	14.342	0.03474	3.511		0.03475	6.608	0.03475	5.77	0.03475	-0.245	0.03475	-0.075	0.03474	-0.275	0.03474	0.357		0.03469	0.011	0.03469	0.013	0.03475	16.152	0.03475	3.042		0.03474	-1.401	0.03474	-3.251	0.03477	31.163	0.03477	10.381		2.55	-0.011082
0.035	-0.247	0.035	0.256	0.03494	1.591	0.03494	1.244	0.03497	14.334	0.03497	3.507		0.03498	6.639	0.03498	5.77	0.03498	-0.222	0.03498	-0.065	0.03498	-0.293	0.03498	0.367		0.03492	0.021	0.03492	0.001	0.03498	16.152	0.03498	3.042		0.03497	-1.41	0.03497	-3.243	0.035	31.164	0.035	10.392		2.56667	-0.01159
0.03523	-0.235	0.03523	0.27	0.03518	1.579	0.03518	1.244	0.03521	14.311	0.03521	3.516		0.03522	6.631	0.03522	5.783	0.03521	-0.215	0.03521	-0.053	0.03521	-0.297	0.03521	0.366		0.03516	0.045	0.03516	-0.01	0.03522	16.152	0.03522	3.038		0.03521	-1.428	0.03521	-3.241	0.03523	31.131	0.03523	10.393		2.58333	-0.011636
0.03547	-0.23	0.03547	0.261	0.03541	1.589	0.03541	1.224	0.03544	14.311	0.03544	3.514		0.03545	6.606	0.03545	5.793	0.03545	-0.219	0.03545	-0.06	0.03544	-0.319	0.03544	0.372		0.03539	0.046	0.03539	0.002	0.03545	16.129	0.03545	3.032		0.03544	-1.441	0.03544	-3.243	0.03547	31.136	0.03547	10.381		2.6	-0.010536
0.0357	-0.249	0.0357	0.242	0.03564	1.583	0.03564	1.224	0.03567	14.325	0.03567	3.507		0.03568	6.606	0.03568	5.793	0.03568	-0.217	0.03568	-0.069	0.03568	-0.306	0.03568	0.35		0.03562	0.046	0.03562	0.002	0.03568	16.134	0.03568	3.03		0.03567	-1.432	0.03567	-3.249	0.0357	31.136	0.0357	10.381		2.61667	-0.008537
0.03593	-0.284	0.03593	0.23	0.03588	1.577	0.03588	1.245	0.03591	14.325	0.03591	3.507		0.03592	6.582	0.03592	5.792	0.03591	-0.219	0.03591	-0.064	0.03591	-0.303	0.03591	0.358		0.03586	0.019	0.03586	0.013	0.03591	16.094	0.03591	3.003		0.03591	-1.432	0.03591	-3.249	0.03593	31.096	0.03593	10.384		2.63333	-0.006371
0.03617	-0.284	0.03617	0.23	0.03611	1.577	0.03611	1.245	0.03614	14.302	0.03614	3.5		0.03615	6.586	0.03615	5.786	0.03615	-0.219	0.03615	-0.064	0.03614	-0.303	0.03614	0.358		0.03609	0.033	0.03609	0.014	0.03615	16.119	0.03615	3.014		0.03614	-1.447	0.03614	-3.237	0.03617	31.134	0.03617	10.374		2.65	-0.005377
0.0364	-0.289	0.0364	0.232	0.03634	1.592	0.03634	1.254	0.03637	14.292	0.03637	3.5		0.03638	6.553	0.03638	5.795	0.03638	-0.242	0.03638	-0.062	0.03638	-0.311	0.03638	0.361		0.03632	0.054	0.03632	0.012	0.03638	16.119	0.03638	3.014		0.03637	-1.46	0.03637	-3.24	0.0364	31.166	0.0364	10.387		2.66667	-0.0043
0.03663	-0.292	0.03663	0.233	0.03658	1.594	0.03658	1.25	0.03661	14.271	0.03661	3.493		0.03662	6.558	0.03662	5.795	0.03661	-0.22	0.03661	-0.06	0.03661	-0.334	0.03661	0.371		0.03656	0.047	0.03656	0.004	0.03661	16.129	0.03661	3.002		0.03661	-1.453	0.03661	-3.228	0.03663	31.136	0.03663	10.373		2.68333	-0.003181
0.03687	-0.283	0.03687	0.242	0.03681	1.609	0.03681	1.27	0.03684	14.272	0.03684	3.479		0.03685	6.58	0.03685	5.77	0.03685	-0.231	0.03685	-0.074	0.03684	-0.339	0.03684	0.365		0.03679	0.047	0.03679	0.004	0.03685	16.169	0.03685	3.004		0.03684	-1.481	0.03684	-3.226	0.03687	31.149	0.03687	10.389		2.7	-0.000837
0.0371	-0.312	0.0371	0.236	0.03704	1.604	0.03704	1.259	0.03707	14.272	0.03707	3.479		0.03708	6.58	0.03708	5.77	0.03708	-0.231	0.03708	-0.074	0.03708	-0.327	0.03708	0.369		0.03702	0.052	0.03702	0	0.03708	16.114	0.03708	3.009		0.03707	-1.458	0.03707	-3.231	0.0371	31.148	0.0371	10.393		2.71667	0.00242
0.03733	-0.312	0.03733	0.236	0.03728	1.604	0.03728	1.259	0.03731	14.261	0.03731	3.487		0.03732	6.552	0.03732	5.768	0.03731	-0.232	0.03731	-0.06	0.03731	-0.327	0.03731	0.369		0.03726	0.055	0.03726	0.001	0.03731	16.101	0.03731	3.02		0.03731	-1.458	0.03731	-3.231	0.03733	31.148	0.03733	10.393		2.73333	0.005928
0.03757	-0.312	0.03757	0.242	0.03751	1.598	0.03751	1.251	0.03754	14.252	0.03754	3.464		0.03755	6.573	0.03755	5.764	0.03755	-0.258	0.03755	-0.044	0.03754	-0.337	0.03754	0.361		0.03749	0.066	0.03749	-0.016	0.03755	16.101	0.03755	3.02		0.03754	-1.447	0.03754	-3.214	0.03757	31.153	0.03757	10.377		2.75	0.01019
0.0378	-0.323	0.0378	0.249	0.03774	1.586	0.03774	1.24	0.03777	14.261	0.03777	3.467		0.03778	6.542	0.03778	5.764	0.03778	-0.266	0.03778	-0.053	0.03778	-0.347	0.03778	0.359		0.03772	0.057	0.03772	-0.013	0.03778	16.092	0.03778	3.014		0.03777	-1.472	0.03777	-3.206	0.0378	31.165	0.0378	10.371		2.76667	0.014284
0.03803	0	0.03803	0.241	0.03798	1.586	0.03798	1.243	0.03801	14.282	0.03801	3.47		0.03802	6.523	0.03802	5.781	0.03801	-0.256	0.03801	-0.067	0.03801	-0.354	0.03801	0.369		0.03796	0.044	0.03796	-0.013	0.03801	16.072	0.03801	3.021		0.03801	-1.461	0.03801	-3.224	0.03803	31.165	0.03803	10.38		2.78333	0.017667
0.03827	0.033	0.03827	0	0.03821	1.58	0.03821	1.252	0.03824	14.256	0.03824	3.449		0.03825	6.52	0.03825	5.793	0.03825	-0.24	0.03825	-0.054	0.03824	-0.355	0.03824	0.37		0.03819	0.044	0.03819	-0.013	0.03825	16.072	0.03825	3.016		0.03824	-1.512	0.03824	-3.242	0.03827	31.165	0.03827	10.38		2.8	0.020215
0.0385	0	0.0385	-0.007	0.03844	1.58	0.03844	1.252	0.03847	14.256	0.03847	3.449		0.03848	6.533	0.03848	5.801	0.03848	-0.233	0.03848	-0.069	0.03848	-0.349	0.03848	0.373		0.03842	0.024	0.03842	-0.015	0.03848	16.037	0.03848	3.016		0.03847	-1.515	0.03847	-3.223	0.0385	31.085	0.0385	10.376		2.81667	0.022102
0.03873	0	0.03873	-0.007	0.03868	1.57	0.03868	1.242	0.03871	14.241	0.03871	3.462		0.03872	6.533	0.03872	5.801	0.03871	-0.233	0.03871	-0.069	0.03871	-0.349	0.03871	0.373		0.03866	0.034	0.03866	-0.029	0.03871	16.03	0.03871	3.026		0.03871	-1.515	0.03871	-3.223	0.03873	31.085	0.03873	10.376		2.83333	0.024198
0.03896	0.038	0.03896	0	0.03891	1.584	0.03891	1.252	0.03894	14.249	0.03894	3.449		0.03895	6.53	0.03895	5.806	0.03895	-0.241	0.03895	-0.081	0.03894	-0.351	0.03894	0.373		0.03889	0.039	0.03889	-0.022	0.03895	16.03	0.03895	3.026		0.03894	-1.528	0.03894	-3.23	0.03897	31.066	0.03897	10.367		2.85	0.026086
0.0392	0	0.0392	-0.009	0.03914	1.592	0.03914	1.256	0.03917	14.228	0.03917	3.438		0.03918	6.513	0.03918	5.799	0.03918	-0.26	0.03918	-0.075	0.03918	-0.351	0.03918	0.373		0.03912	0.053	0.03912	-0.022	0.03918	16.059	0.03918	3.031		0.03917	-1.495	0.03917	-3.206	0.0392	31.091	0.0392	10.372		2.86667	0.027052
0.03943	-0.019	0.03943	0	0.03938	1.568	0.03938	1.23	0.03941	14.25	0.03941	3.442		0.03942	6.515	0.03942	5.801	0.03941	-0.277	0.03941	-0.059	0.03941	-0.35	0.03941	0.369		0.03936	0.053	0.03936	-0.022	0.03941	16.055	0.03941	3.035		0.03941	-1.519	0.03941	-3.216	0.03943	31.049	0.03943	10.369		2.88333	0.028102
0.03966	0	0.03966	0.002	0.03961	1.56	0.03961	1.222	0.03964	14.229	0.03964	3.451		0.03965	6.532	0.03965	5.795	0.03965	-0.27	0.03965	-0.076	0.03964	-0.374	0.03964	0.372		0.03959	0.044	0.03959	-0.03	0.03965	16.06	0.03965	3.031		0.03964	-1.521	0.03964	-3.216	0.03967	31.049	0.03967	10.369		2.9	0.028218
0.0399	0	0.0399	0.002	0.03984	1.56	0.03984	1.222	0.03987	14.229	0.03987	3.451		0.03988	6.532	0.03988	5.795	0.03988	-0.27	0.03988	-0.076	0.03988	-0.374	0.03988	0.372		0.03982	0.071	0.03982	-0.034	0.03988	16.08	0.03988	3.034		0.03987	-1.521	0.03987	-3.216	0.0399	31.028	0.0399	10.362		2.91667	0.027849
0.04013	-0.003	0.04013	0	0.04008	1.536	0.04008	1.235	0.04011	14.221	0.04011	3.457		0.04012	6.496	0.04012	5.81	0.04011	-0.291	0.04011	-0.072	0.04011	-0.364	0.04011	0.37		0.04006	0.078	0.04006	-0.024	0.04011	16.031	0.04011	3.03		0.04011	-1.535	0.04011	-3.206	0.04013	31.024	0.04013	10.366		2.93333	0.028276
0.04036	0	0.04036	0.009	0.04031	1.529	0.04031	1.227	0.04034	14.202	0.04034	3.441		0.04035	6.538	0.04035	5.803	0.04035	-0.28	0.04035	-0.075	0.04034	-0.376	0.04034	0.354		0.04029	0.063	0.04029	-0.036	0.04035	16.031	0.04035	3.03		0.04034	-1.568	0.04034	-3.215	0.04037	31.025	0.04037	10.368		2.95	0.027112
0.0406	-0.017	0.0406	0	0.04054	1.55	0.04054	1.22	0.04057	14.215	0.04057	3.444		0.04058	6.514	0.04058	5.812	0.04058	-0.281	0.04058	-0.073	0.04058	-0.418	0.04058	0.353		0.04052	0.065	0.04052	-0.031	0.04058	16.039	0.04058	3.027		0.04057	-1.567	0.04057	-3.224	0.0406	31.028	0.0406	10.348		2.96667	0.025445
0.04083	0	0.04083	-0.016	0.04078	1.537	0.04078	1.212	0.04081	14.187	0.04081	3.458		0.04082	6.491	0.04082	5.801	0.04081	-0.287	0.04081	-0.081	0.04081	-0.434	0.04081	0.341		0.04076	0.065	0.04076	-0.031	0.04081	16.031	0.04081	3.031		0.04081	-1.575	0.04081	-3.217	0.04083	30.992	0.04083	10.345		2.98333	0.024866
0.04106	0.021	0.04106	0	0.04101	1.537	0.04101	1.212	0.04104	14.16	0.04104	3.455		0.04105	6.491	0.04105	5.801	0.04105	-0.289	0.04105	-0.085	0.04104	-0.437	0.04104	0.337		0.04099	0.065	0.04099	-0.053	0.04105	16.016	0.04105	3.024		0.04104	-1.604	0.04104	-3.226	0.04107	30.992	0.04107	10.345		3	0.023805
0.0413	0.021	0.0413	0	0.04124	1.542	0.04124	1.222	0.04127	14.147	0.04127	3.445		0.04128	6.481	0.04128	5.824	0.04128	-0.289	0.04128	-0.085	0.04128	-0.409	0.04128	0.341		0.04122	0.052	0.04122	-0.044	0.04128	16.013	0.04128	3.024		0.04127	-1.604	0.04127	-3.226	0.0413	30.969	0.0413	10.338		3.01667	0.021538
0.04153	0.044	0.04153	0	0.04148	1.527	0.04148	1.236	0.04151	14.147	0.04151	3.445		0.04152	6.481	0.04152	5.824	0.04151	-0.305	0.04151	-0.105	0.04151	-0.409	0.04151	0.341		0.04146	0.031	0.04146	-0.041	0.04151	16.013	0.04151	3.024		0.04151	-1.631	0.04151	-3.242	0.04153	30.942	0.04153	10.338		3.03333	0.01789
0.04176	0.035	0.04176	-0.01	0.04171	1.533	0.04171	1.229	0.04174	14.169	0.04174	3.453		0.04175	6.455	0.04175	5.813	0.04175	-0.326	0.04175	-0.117	0.04174	-0.416	0.04174	0.338		0.04169	0.026	0.04169	-0.047	0.04175	16.016	0.04175	3.016		0.04174	-1.606	0.04174	-3.249	0.04177	30.958	0.04177	10.328		3.05	0.013781
0.042	0.032	0.042	-0.021	0.04194	1.539	0.04194	1.235	0.04197	14.168	0.04197	3.436		0.04198	6.461	0.04198	5.835	0.04198	-0.333	0.04198	-0.1	0.04198	-0.446	0.04198	0.326		0.04192	0.047	0.04192	-0.06	0.04198	15.954	0.04198	3.017		0.04197	-1.62	0.04197	-3.253	0.042	30.911	0.042	10.326		3.06667	0.009337
0.04223	0.001	0.04223	-0.026	0.04218	1.554	0.04218	1.246	0.04221	14.181	0.04221	3.455		0.04222	6.411	0.04222	5.847	0.04221	-0.348	0.04221	-0.1	0.04221	-0.469	0.04221	0.327		0.04216	0.047	0.04216	-0.06	0.04221	15.949	0.04221	3.028		0.04221	-1.662	0.04221	-3.247	0.04223	30.915	0.04223	10.326		3.08333	0.004181
0.04246	0.005	0.04246	-0.026	0.04241	1.558	0.04241	1.242	0.04244	14.179	0.04244	3.451		0.04245	6.417	0.04245	5.822	0.04245	-0.348	0.04245	-0.1	0.04244	-0.473	0.04244	0.329		0.04239	0.032	0.04239	-0.064	0.04245	15.896	0.04245	3.031		0.04244	-1.652	0.04244	-3.251	0.04247	30.954	0.04247	10.328		3.1	-0.001449
0.0427	0.005	0.0427	-0.026	0.04264	1.558	0.04264	1.242	0.04267	14.179	0.04267	3.451		0.04268	6.417	0.04268	5.822	0.04268	-0.339	0.04268	-0.095	0.04268	-0.473	0.04268	0.329		0.04262	0.062	0.04262	-0.068	0.04268	15.861	0.04268	3.016		0.04267	-1.652	0.04267	-3.251	0.0427	30.954	0.0427	10.328		3.11667	-0.00609
0.04293	0.007	0.04293	-0.042	0.04288	1.537	0.04288	1.237	0.04291	14.171	0.04291	3.446		0.04292	6.409	0.04292	5.818	0.04291	-0.35	0.04291	-0.107	0.04291	-0.507	0.04291	0.309		0.04286	0.038	0.04286	-0.078	0.04291	15.86	0.04291	3.008		0.04291	-1.671	0.04291	-3.253	0.04293	30.956	0.04293	10.316		3.13333	-0.009936
0.04316	-0.009	0.04316	-0.055	0.04311	1.543	0.04311	1.245	0.04314	14.165	0.04314	3.449		0.04315	6.407	0.04315	5.801	0.04315	-0.356	0.04315	-0.112	0.04314	-0.501	0.04314	0.304		0.04309	0.038	0.04309	-0.078	0.04315	15.86	0.04315	3.008		0.04314	-1.646	0.04314	-3.257	0.04317	30.955	0.04317	10.316		3.15	-0.013657
0.0434	0.007	0.0434	-0.056	0.04334	1.558	0.04334	1.253	0.04337	14.167	0.04337	3.455		0.04338	6.381	0.04338	5.794	0.04338	-0.356	0.04338	-0.112	0.04338	-0.474	0.04338	0.294		0.04332	0.029	0.04332	-0.073	0.04338	15.856	0.04338	2.996		0.04337	-1.676	0.04337	-3.253	0.0434	30.981	0.0434	10.318		3.16667	-0.017837
0.04363	0.007	0.04363	-0.056	0.04358	1.554	0.04358	1.246	0.04361	14.153	0.04361	3.468		0.04362	6.372	0.04362	5.786	0.04361	-0.373	0.04361	-0.096	0.04361	-0.475	0.04361	0.303		0.04356	-0.007	0.04356	-0.092	0.04361	15.862	0.04361	2.989		0.04361	-1.696	0.04361	-3.25	0.04363	30.958	0.04363	10.315		3.18333	-0.018627
0.04386	-0.006	0.04386	-0.059	0.04381	1.554	0.04381	1.246	0.04384	14.153	0.04384	3.468		0.04385	6.372	0.04385	5.786	0.04385	-0.373	0.04385	-0.096	0.04384	-0.475	0.04384	0.303		0.04379	-0.021	0.04379	-0.096	0.04385	15.817	0.04385	2.997		0.04384	-1.735	0.04384	-3.26	0.04387	30.958	0.04387	10.307		3.2	-0.019763
0.0441	-0.005	0.0441	-0.054	0.04404	1.554	0.04404	1.245	0.04407	14.161	0.04407	3.468		0.04408	6.377	0.04408	5.777	0.04408	-0.347	0.04408	-0.108	0.04408	-0.507	0.04408	0.312		0.04402	-0.023	0.04402	-0.095	0.04408	15.817	0.04408	2.997		0.04407	-1.735	0.04407	-3.26	0.0441	30.958	0.0441	10.307		3.21667	-0.021321
0.04433	-0.051	0.04433	-0.037	0.04428	1.554	0.04428	1.253	0.04431	14.168	0.04431	3.468		0.04432	6.35	0.04432	5.765	0.04431	-0.356	0.04431	-0.125	0.04431	-0.504	0.04431	0.312		0.04426	-0.046	0.04426	-0.085	0.04431	15.779	0.04431	3.017		0.04431	-1.749	0.04431	-3.268	0.04433	30.956	0.04433	10.306		3.23333	-0.021958
0.04456	-0.044	0.04456	-0.04	0.04451	1.57	0.04451	1.251	0.04454	14.147	0.04454	3.46		0.04455	6.322	0.04455	5.769	0.04455	-0.358	0.04455	-0.123	0.04454	-0.501	0.04454	0.301		0.04449	-0.046	0.04449	-0.085	0.04455	15.779	0.04455	3.017		0.04454	-1.766	0.04454	-3.257	0.04457	30.917	0.04457	10.3		3.25	-0.022009
0.0448	-0.017	0.0448	-0.015	0.04474	1.563	0.04474	1.243	0.04477	14.16	0.04477	3.463		0.04478	6.3	0.04478	5.784	0.04478	-0.341	0.04478	-0.118	0.04478	-0.488	0.04478	0.293		0.04472	-0.044	0.04472	-0.078	0.04478	15.753	0.04478	2.991		0.04477	-1.78	0.04477	-3.259	0.0448	30.92	0.0448	10.307		3.26667	-0.022185
0.04503	-0.017	0.04503	-0.015	0.04498	1.563	0.04498	1.243	0.04501	14.153	0.04501	3.484		0.04502	6.306	0.04502	5.792	0.04501	-0.341	0.04501	-0.118	0.04501	-0.488	0.04501	0.293		0.04496	-0.056	0.04496	-0.08	0.04501	15.747	0.04501	2.973		0.04501	-1.803	0.04501	-3.258	0.04503	30.916	0.04503	10.307		3.28333	-0.022027
0.04526	0.003	0.04526	-0.031	0.04521	1.548	0.04521	1.254	0.04524	14.153	0.04524	3.484		0.04525	6.306	0.04525	5.792	0.04525	-0.373	0.04525	-0.127	0.04524	-0.46	0.04524	0.294		0.04519	-0.029	0.04519	-0.07	0.04525	15.764	0.04525	2.964		0.04524	-1.799	0.04524	-3.269	0.04527	30.916	0.04527	10.307		3.3	-0.022457
0.0455	-0.027	0.0455	-0.033	0.04544	1.547	0.04544	1.261	0.04547	14.152	0.04547	3.486		0.04548	6.238	0.04548	5.799	0.04548	-0.395	0.04548	-0.134	0.04548	-0.476	0.04548	0.295		0.04542	-0.03	0.04542	-0.042	0.04548	15.764	0.04548	2.964		0.04547	-1.799	0.04547	-3.269	0.0455	30.93	0.0455	10.299		3.31667	-0.021946
0.04573	-0.04	0.04573	-0.032	0.04568	1.547	0.04568	1.277	0.04571	14.168	0.04571	3.488		0.04572	6.245	0.04572	5.776	0.04571	-0.398	0.04571	-0.145	0.04571	-0.484	0.04571	0.295		0.04566	-0.03	0.04566	-0.042	0.04571	15.725	0.04571	2.961		0.04571	-1.813	0.04571	-3.251	0.04573	30.933	0.04573	10.305		3.33333	-0.020514
0.04596	-0.044	0.04596	-0.024	0.04591	1.545	0.04591	1.262	0.04594	14.124	0.04594	3.495		0.04595	6.205	0.04595	5.779	0.04595	-0.428	0.04595	-0.136	0.04594	-0.484	0.04594	0.311		0.04589	-0.016	0.04589	-0.054	0.04595	15.708	0.04595	2.966		0.04594	-1.816	0.04594	-3.258	0.04597	30.91	0.04597	10.299		3.35	-0.017826
0.0462	-0.044	0.0462	-0.024	0.04614	1.545	0.04614	1.262	0.04617	14.129	0.04617	3.479		0.04618	6.2	0.04618	5.775	0.04618	-0.428	0.04618	-0.136	0.04618	-0.484	0.04618	0.311		0.04612	-0.028	0.04612	-0.065	0.04618	15.681	0.04618	2.958		0.04617	-1.815	0.04617	-3.262	0.0462	30.901	0.0462	10.298		3.36667	-0.01384
0.04643	-0.058	0.04643	-0.017	0.04638	1.544	0.04638	1.238	0.04641	14.109	0.04641	3.463		0.04642	6.174	0.04642	5.789	0.04641	-0.405	0.04641	-0.134	0.04641	-0.482	0.04641	0.285		0.04636	-0.053	0.04636	-0.07	0.04641	15.674	0.04641	2.947		0.04641	-1.815	0.04641	-3.262	0.04643	30.901	0.04643	10.298		3.38333	-0.008974
0.04666	-0.041	0.04666	-0.01	0.04661	1.568	0.04661	1.235	0.04664	14.109	0.04664	3.463		0.04665	6.174	0.04665	5.78	0.04665	-0.404	0.04665	-0.136	0.04664	-0.502	0.04664	0.294		0.04659	-0.071	0.04659	-0.087	0.04665	15.626	0.04665	2.935		0.04664	-1.838	0.04664	-3.258	0.04667	30.904	0.04667	10.296		3.4	-0.003959
0.0469	-0.004	0.0469	-0.008	0.04684	1.563	0.04684	1.24	0.04687	14.092	0.04687	3.482		0.04688	6.169	0.04688	5.78	0.04688	-0.409	0.04688	-0.123	0.04688	-0.495	0.04688	0.291		0.04682	-0.052	0.04682	-0.076	0.04688	15.6	0.04688	2.936		0.04687	-1.838	0.04687	-3.258	0.0469	30.87	0.0469	10.29		3.41667	0.000821
0.04713	-0.035	0.04713	-0.011	0.04708	1.558	0.04708	1.236	0.04711	14.097	0.04711	3.452		0.04712	6.149	0.04712	5.769	0.04711	-0.403	0.04711	-0.132	0.04711	-0.516	0.04711	0.292		0.04706	-0.068	0.04706	-0.061	0.04712	15.6	0.04712	2.936		0.04711	-1.851	0.04711	-3.264	0.04713	30.901	0.04713	10.297		3.43333	0.00468
0.04736	-0.023	0.04736	-0.005	0.04731	1.558	0.04731	1.236	0.04734	14.097	0.04734	3.458		0.04735	6.161	0.04735	5.772	0.04735	-0.403	0.04735	-0.132	0.04734	-0.544	0.04734	0.275		0.04729	-0.068	0.04729	-0.061	0.04735	15.564	0.04735	2.937		0.04734	-1.878	0.04734	-3.266	0.04737	30.88	0.04737	10.296		3.45	0.005775
0.0476	-0.023	0.0476	-0.005	0.04754	1.55	0.04754	1.232	0.04757	14.097	0.04757	3.458		0.04758	6.144	0.04758	5.76	0.04758	-0.416	0.04758	-0.149	0.04758	-0.544	0.04758	0.281		0.04752	-0.02	0.04752	-0.05	0.04758	15.539	0.04758	2.927		0.04757	-1.885	0.04757	-3.271	0.0476	30.875	0.0476	10.286		3.46667	0.004401
0.04783	-0.017	0.04783	-0.004	0.04778	1.55	0.04778	1.245	0.04781	14.079	0.04781	3.469		0.04782	6.137	0.04782	5.739	0.04781	-0.409	0.04781	-0.167	0.04781	-0.544	0.04781	0.281		0.04776	-0.004	0.04776	-0.059	0.04782	15.553	0.04782	2.913		0.04781	-1.896	0.04781	-3.272	0.04783	30.875	0.04783	10.286		3.48333	0.004073
0.04806	-0.029	0.04806	0.013	0.04801	1.551	0.04801	1.248	0.04804	14.079	0.04804	3.469		0.04805	6.137	0.04805	5.739	0.04805	-0.426	0.04805	-0.151	0.04804	-0.598	0.04804	0.28		0.04799	-0.004	0.04799	-0.048	0.04805	15.572	0.04805	2.914		0.04804	-1.896	0.04804	-3.272	0.04807	30.905	0.04807	10.298		3.5	0.010437
0.0483	-0.022	0.0483	0.018	0.04824	1.553	0.04824	1.267	0.04827	14.075	0.04827	3.458		0.04828	6.123	0.04828	5.737	0.04828	-0.425	0.04828	-0.136	0.04828	-0.592	0.04828	0.284		0.04822	-0.036	0.04822	-0.054	0.04828	15.547	0.04828	2.908		0.04827	-1.946	0.04827	-3.273	0.0483	30.868	0.0483	10.289		3.51667	0.033775
0.04853	-0.049	0.04853	0.013	0.04848	1.564	0.04848	1.27	0.04851	14.07	0.04851	3.44		0.04852	6.092	0.04852	5.725	0.04851	-0.465	0.04851	-0.159	0.04851	-0.593	0.04851	0.282		0.04846	-0.036	0.04846	-0.054	0.04852	15.547	0.04852	2.908		0.04851	-1.967	0.04851	-3.26	0.04853	30.887	0.04853	10.292		3.53333	0.022572
0.04876	-0.049	0.04876	0.013	0.04871	1.564	0.04871	1.27	0.04874	14.066	0.04874	3.461		0.04875	6.076	0.04875	5.716	0.04875	-0.465	0.04875	-0.159	0.04874	-0.588	0.04874	0.263		0.04869	-0.033	0.04869	-0.053	0.04875	15.557	0.04875	2.917		0.04874	-1.974	0.04874	-3.277	0.04877	30.842	0.04877	10.303		3.55	-0.185076
0.049	-0.056	0.049	0.001	0.04894	1.557	0.04894	1.258	0.04897	14.065	0.04897	3.466		0.04898	6.079	0.04898	5.721	0.04898	-0.461	0.04898	-0.175	0.04898	-0.588	0.04898	0.263		0.04892	-0.03	0.04892	-0.05	0.04898	15.547	0.04898	2.906		0.04897	-1.955	0.04897	-3.28	0.049	30.861	0.049	10.292		3.56667	-0.768782
0.04923	-0.043	0.04923	-0.003	0.04918	1.559	0.04918	1.243	0.0492	14.076	0.0492	3.47		0.04922	6.079	0.04922	5.721	0.04921	-0.478	0.04921	-0.185	0.04921	-0.589	0.04921	0.261		0.04916	-0.037	0.04916	-0.033	0.04922	15.52	0.04922	2.911		0.04921	-1.954	0.04921	-3.269	0.04923	30.861	0.04923	10.292		3.58333	-1.80471
0.04946	-0.026	0.04946	0.01	0.04941	1.575	0.04941	1.257	0.04944	14.076	0.04944	3.47		0.04945	6.084	0.04945	5.712	0.04945	-0.485	0.04945	-0.182	0.04944	-0.574	0.04944	0.265		0.04939	-0.051	0.04939	-0.012	0.04945	15.516	0.04945	2.903		0.04944	-1.954	0.04944	-3.269	0.04947	30.867	0.04947	10.297		3.6	-3.05072
0.0497	-0.023	0.0497	0.018	0.04964	1.546	0.04964	1.265	0.04967	14.096	0.04967	3.482		0.04968	6.084	0.04968	5.712	0.04968	-0.455	0.04968	-0.183	0.04968	-0.558	0.04968	0.258		0.04962	-0.051	0.04962	-0.012	0.04968	15.469	0.04968	2.917		0.04967	-1.954	0.04967	-3.278	0.0497	30.872	0.0497	10.275		3.61667	-4.27088
0.04993	-0.01	0.04993	0.003	0.04988	1.552	0.04988	1.264	0.0499	14.084	0.0499	3.484		0.04992	6.092	0.04992	5.721	0.04991	-0.455	0.04991	-0.183	0.04991	-0.575	0.04991	0.245		0.04986	-0.04	0.04986	-0.026	0.04992	15.469	0.04992	2.916		0.04991	-1.99	0.04991	-3.289	0.04993	30.875	0.04993	10.277		3.63333	-5.20893
0.05016	-0.01	0.05016	0.003	0.05011	1.552	0.05011	1.264	0.05014	14.094	0.05014	3.494		0.05015	6.072	0.05015	5.731	0.05015	-0.469	0.05015	-0.175	0.05014	-0.57	0.05014	0.251		0.05009	-0.047	0.05009	-0.026	0.05015	15.443	0.05015	2.916		0.05014	-2.003	0.05014	-3.281	0.05017	30.849	0.05017	10.285		3.65	-5.60241
0.0504	-0.003	0.0504	0.009	0.05034	1.533	0.05034	1.26	0.05037	14.091	0.05037	3.492		0.05038	6.037	0.05038	5.74	0.05038	-0.472	0.05038	-0.184	0.05038	-0.57	0.05038	0.251		0.05032	-0.044	0.05032	-0.029	0.05038	15.394	0.05038	2.901		0.05037	-1.992	0.05037	-3.279	0.0504	30.828	0.0504	10.28		3.66667	-5.48167
0.05063	0.02	0.05063	0.019	0.05058	1.532	0.05058	1.269	0.0506	14.103	0.0506	3.484		0.05062	5.984	0.05062	5.724	0.05061	-0.456	0.05061	-0.192	0.05061	-0.581	0.05061	0.257		0.05056	-0.021	0.05056	-0.026	0.05062	15.396	0.05062	2.901		0.05061	-2.015	0.05061	-3.285	0.05063	30.83	0.05063	10.27		3.68333	-5.00563
0.05086	0.013	0.05086	0.034	0.05081	1.514	0.05081	1.256	0.05084	14.078	0.05084	3.475		0.05085	5.984	0.05085	5.724	0.05085	-0.467	0.05085	-0.192	0.05084	-0.593	0.05084	0.252		0.05079	-0.021	0.05079	-0.026	0.05085	15.341	0.05085	2.891		0.05084	-2.015	0.05084	-3.285	0.05087	30.83	0.05087	10.27		3.7	-4.29579
0.0511	-0.015	0.0511	0.043	0.05104	1.501	0.05104	1.251	0.05107	14.078	0.05107	3.475		0.05108	5.948	0.05108	5.72	0.05108	-0.467	0.05108	-0.192	0.05107	-0.616	0.05107	0.261		0.05102	-0.017	0.05102	-0.018	0.05108	15.349	0.05108	2.889		0.05107	-2.02	0.05107	-3.272	0.0511	30.826	0.0511	10.274		3.71667	-3.55139
0.05133	-0.015	0.05133	0.043	0.05128	1.501	0.05128	1.251	0.0513	14.075	0.0513	3.464		0.05132	5.916	0.05132	5.709	0.05131	-0.471	0.05131	-0.202	0.05131	-0.622	0.05131	0.26		0.05126	-0.024	0.05126	-0.039	0.05132	15.349	0.05132	2.889		0.05131	-2.054	0.05131	-3.287	0.05133	30.791	0.05133	10.288		3.73333	-2.88699
0.05156	-0.041	0.05156	0.031	0.05151	1.492	0.05151	1.261	0.05154	14.025	0.05154	3.461		0.05155	5.924	0.05155	5.708	0.05155	-0.457	0.05155	-0.209	0.05154	-0.622	0.05154	0.26		0.05149	-0.015	0.05149	-0.052	0.05155	15.343	0.05155	2.889		0.05154	-2.034	0.05154	-3.278	0.05157	30.781	0.05157	10.273		3.75	-2.35105
0.0518	-0.046	0.0518	0.021	0.05174	1.494	0.05174	1.256	0.05177	14.033	0.05177	3.449		0.05178	5.954	0.05178	5.701	0.05178	-0.453	0.05178	-0.206	0.05177	-0.64	0.05177	0.273		0.05172	-0.024	0.05172	-0.055	0.05178	15.322	0.05178	2.878		0.05177	-2.089	0.05177	-3.29	0.0518	30.745	0.0518	10.274		3.76667	-1.9418
0.05203	-0.036	0.05203	0.015	0.05198	1.518	0.05198	1.234	0.052	14.033	0.052	3.449		0.05202	5.954	0.05202	5.701	0.05201	-0.468	0.05201	-0.206	0.05201	-0.596	0.05201	0.273		0.05196	-0.024	0.05196	-0.055	0.05202	15.328	0.05202	2.877		0.05201	-2.1	0.05201	-3.3	0.05203	30.77	0.05203	10.295		3.78333	-1.6268
0.05226	-0.074	0.05226	0.012	0.05221	1.516	0.05221	1.237	0.05224	14.012	0.05224	3.447		0.05225	5.95	0.05225	5.686	0.05225	-0.471	0.05225	-0.213	0.05224	-0.607	0.05224	0.258		0.05219	-0.024	0.05219	-0.047	0.05225	15.328	0.05225	2.888		0.05224	-2.1	0.05224	-3.3	0.05227	30.77	0.05227	10.295		3.8	-1.37717
0.0525	-0.074	0.0525	0.012	0.05244	1.516	0.05244	1.237	0.05247	13.994	0.05247	3.453		0.05248	6.006	0.05248	5.699	0.05248	-0.471	0.05248	-0.213	0.05247	-0.607	0.05247	0.258		0.05242	-0.049	0.05242	-0.053	0.05248	15.328	0.05248	2.888		0.05247	-2.063	0.05247	-3.288	0.0525	30.76	0.0525	10.307		3.81667	-1.1899
0.05273	-0.068	0.05273	-0.006	0.05268	1.507	0.05268	1.245	0.0527	13.995	0.0527	3.47		0.05272	5.986	0.05272	5.698	0.05271	-0.475	0.05271	-0.225	0.05271	-0.634	0.05271	0.258		0.05266	-0.082	0.05266	-0.051	0.05272	15.258	0.05272	2.876		0.05271	-2.129	0.05271	-3.294	0.05273	30.761	0.05273	10.305		3.83333	-1.0589
0.05297	-0.024	0.05297	0.002	0.05291	1.507	0.05291	1.253	0.05294	14.011	0.05294	3.474		0.05295	5.963	0.05295	5.69	0.05295	-0.498	0.05295	-0.215	0.05294	-0.634	0.05294	0.258		0.05289	-0.089	0.05289	-0.042	0.05295	15.231	0.05295	2.886		0.05294	-2.147	0.05294	-3.283	0.05297	30.761	0.05297	10.298		3.85	-0.950348
0.0532	-0.022	0.0532	-0.006	0.05314	1.502	0.05314	1.263	0.05317	14.03	0.05317	3.461		0.05318	5.963	0.05318	5.69	0.05318	-0.485	0.05318	-0.219	0.05317	-0.62	0.05317	0.258		0.05312	-0.084	0.05312	-0.054	0.05318	15.212	0.05318	2.873		0.05317	-2.136	0.05317	-3.291	0.0532	30.796	0.0532	10.305		3.86667	-0.845685
0.05343	0.018	0.05343	-0.02	0.05338	1.52	0.05338	1.27	0.0534	14.03	0.0534	3.461		0.05342	5.963	0.05342	5.69	0.05341	-0.49	0.05341	-0.223	0.05341	-0.617	0.05341	0.245		0.05336	-0.084	0.05336	-0.054	0.05342	15.241	0.05342	2.866		0.05341	-2.155	0.05341	-3.271	0.05343	30.796	0.05343	10.305		3.88333	-0.753164
0.05367	0.013	0.05367	-0.012	0.05361	1.525	0.05361	1.276	0.05364	14.027	0.05364	3.469		0.05365	5.927	0.05365	5.676	0.05365	-0.497	0.05365	-0.211	0.05364	-0.62	0.05364	0.238		0.05359	-0.077	0.05359	-0.064	0.05365	15.244	0.05365	2.862		0.05364	-2.155	0.05364	-3.271	0.05367	30.751	0.05367	10.305		3.9	-0.672
0.0539	0.013	0.0539	-0.012	0.05384	1.525	0.05384	1.276	0.05387	14.04	0.05387	3.476		0.05388	5.946	0.05388	5.687	0.05388	-0.497	0.05388	-0.211	0.05388	-0.62	0.05388	0.238		0.05382	-0.087	0.05382	-0.055	0.05388	15.244	0.05388	2.862		0.05387	-2.155	0.05387	-3.284	0.0539	30.766	0.0539	10.305		3.91667	-0.585661
0.05413	0	0.05413	-0.001	0.05408	1.532	0.05408	1.268	0.0541	14.034	0.0541	3.491		0.05412	5.946	0.05412	5.671	0.05411	-0.502	0.05411	-0.23	0.05411	-0.6	0.05411	0.21		0.05406	-0.086	0.05406	-0.052	0.05412	15.194	0.05412	2.854		0.05411	-2.158	0.05411	-3.3	0.05413	30.763	0.05413	10.307		3.93333	-0.52348
0.05437	-0.001	0.05437	-0.006	0.05431	1.528	0.05431	1.273	0.05434	14.009	0.05434	3.477		0.05435	5.921	0.05435	5.661	0.05435	-0.515	0.05435	-0.23	0.05434	-0.601	0.05434	0.211		0.05429	-0.077	0.05429	-0.064	0.05435	15.192	0.05435	2.837		0.05434	-2.184	0.05434	-3.302	0.05437	30.788	0.05437	10.304		3.95	-0.476204
0.0546	-0.009	0.0546	-0.004	0.05454	1.522	0.05454	1.278	0.05457	13.994	0.05457	3.473		0.05458	5.931	0.05458	5.669	0.05458	-0.551	0.05458	-0.225	0.05458	-0.58	0.05458	0.22		0.05452	-0.077	0.05452	-0.064	0.05458	15.217	0.05458	2.858		0.05457	-2.196	0.05457	-3.29	0.0546	30.788	0.0546	10.304		3.96667	-0.419214
0.05483	-0.02	0.05483	-0.012	0.05478	1.538	0.05478	1.285	0.0548	13.994	0.0548	3.473		0.05482	5.931	0.05482	5.669	0.05481	-0.547	0.05481	-0.235	0.05481	-0.558	0.05481	0.219		0.05476	-0.094	0.05476	-0.06	0.05482	15.226	0.05482	2.871		0.05481	-2.196	0.05481	-3.29	0.05483	30.775	0.05483	10.288		3.98333	-0.364779
0.05507	-0.02	0.05507	-0.012	0.05501	1.538	0.05501	1.285	0.05504	13.999	0.05504	3.473		0.05505	5.932	0.05505	5.672	0.05505	-0.547	0.05505	-0.235	0.05504	-0.558	0.05504	0.219		0.05499	-0.074	0.05499	-0.044	0.05505	15.186	0.05505	2.864		0.05504	-2.193	0.05504	-3.277	0.05507	30.775	0.05507	10.282		4	-0.308796
0.0553	-0.005	0.0553	-0.012	0.05524	1.554	0.05524	1.289	0.05527	13.97	0.05527	3.465		0.05528	5.91	0.05528	5.663	0.05528	-0.562	0.05528	-0.21	0.05528	-0.573	0.05528	0.187		0.05522	-0.098	0.05522	-0.038	0.05528	15.186	0.05528	2.864		0.05527	-2.196	0.05527	-3.258	0.0553	30.773	0.0553	10.272		4.01667	-0.273384
0.05553	-0.003	0.05553	-0.017	0.05548	1.531	0.05548	1.29	0.0555	13.982	0.0555	3.454		0.05552	5.887	0.05552	5.667	0.05551	-0.556	0.05551	-0.228	0.05551	-0.572	0.05551	0.192		0.05546	-0.099	0.05546	-0.043	0.05552	15.19	0.05552	2.848		0.05551	-2.196	0.05551	-3.276	0.05553	30.761	0.05553	10.278		4.03333	-0.244002
0.05577	-0.005	0.05577	0.002	0.05571	1.542	0.05571	1.289	0.05574	13.984	0.05574	3.461		0.05575	5.89	0.05575	5.667	0.05575	-0.573	0.05575	-0.216	0.05574	-0.595	0.05574	0.201		0.05569	-0.117	0.05569	-0.034	0.05575	15.212	0.05575	2.856		0.05574	-2.198	0.05574	-3.291	0.05577	30.754	0.05577	10.287		4.05	-0.229147
0.056	-0.029	0.056	-0.011	0.05594	1.555	0.05594	1.292	0.05597	13.985	0.05597	3.439		0.05598	5.897	0.05598	5.676	0.05598	-0.553	0.05598	-0.2	0.05598	-0.595	0.05598	0.212		0.05592	-0.114	0.05592	-0.051	0.05598	15.198	0.05598	2.867		0.05597	-2.195	0.05597	-3.308	0.056	30.754	0.056	10.287		4.06667	-0.215925
0.05623	-0.03	0.05623	-0.021	0.05618	1.546	0.05618	1.307	0.05621	13.985	0.05621	3.454		0.05622	5.877	0.05622	5.673	0.05621	-0.553	0.05621	-0.2	0.05621	-0.614	0.05621	0.203		0.05616	-0.114	0.05616	-0.051	0.05621	15.181	0.05621	2.882		0.05621	-2.195	0.05621	-3.308	0.05623	30.744	0.05623	10.285		4.08333	-0.200904
0.05647	-0.036	0.05647	-0.005	0.05641	1.562	0.05641	1.318	0.05644	14.006	0.05644	3.454		0.05645	5.877	0.05645	5.673	0.05645	-0.577	0.05645	-0.198	0.05644	-0.602	0.05644	0.176		0.05639	-0.11	0.05639	-0.047	0.05645	15.165	0.05645	2.88		0.05644	-2.197	0.05644	-3.298	0.05647	30.759	0.05647	10.285		4.1	-0.183907
0.0567	-0.036	0.0567	-0.005	0.05664	1.562	0.05664	1.318	0.05667	13.991	0.05667	3.455		0.05668	5.879	0.05668	5.676	0.05668	-0.593	0.05668	-0.229	0.05668	-0.602	0.05668	0.176		0.05662	-0.088	0.05662	-0.046	0.05668	15.165	0.05668	2.88		0.05667	-2.185	0.05667	-3.298	0.0567	30.789	0.0567	10.272		4.11667	-0.170857
0.05693	-0.015	0.05693	0.003	0.05688	1.566	0.05688	1.314	0.05691	13.977	0.05691	3.451		0.05692	5.895	0.05692	5.655	0.05691	-0.608	0.05691	-0.26	0.05691	-0.615	0.05691	0.169		0.05686	-0.108	0.05686	-0.038	0.05691	15.14	0.05691	2.869		0.05691	-2.211	0.05691	-3.288	0.05693	30.79	0.05693	10.273		4.13333	-0.159817
0.05717	-0.009	0.05717	0.004	0.05711	1.551	0.05711	1.338	0.05714	13.977	0.05714	3.457		0.05715	5.884	0.05715	5.655	0.05715	-0.609	0.05715	-0.273	0.05714	-0.646	0.05714	0.182		0.05709	-0.108	0.05709	-0.038	0.05715	15.138	0.05715	2.877		0.05714	-2.23	0.05714	-3.289	0.05717	30.775	0.05717	10.279		4.15	-0.144004
0.0574	0.003	0.0574	0.017	0.05734	1.546	0.05734	1.35	0.05737	13.962	0.05737	3.46		0.05738	5.884	0.05738	5.655	0.05738	-0.609	0.05738	-0.277	0.05738	-0.652	0.05738	0.166		0.05732	-0.11	0.05732	-0.026	0.05738	15.125	0.05738	2.871		0.05737	-2.224	0.05737	-3.292	0.0574	30.775	0.0574	10.279		4.16667	-0.129782
0.05763	0.003	0.05763	0.017	0.05758	1.546	0.05758	1.368	0.05761	13.966	0.05761	3.476		0.05762	5.882	0.05762	5.649	0.05761	-0.618	0.05761	-0.277	0.05761	-0.659	0.05761	0.179		0.05756	-0.086	0.05756	-0.022	0.05761	15.126	0.05761	2.852		0.05761	-2.224	0.05761	-3.292	0.05763	30.734	0.05763	10.28		4.18333	-0.121129
0.05787	-0.032	0.05787	0.013	0.05781	1.546	0.05781	1.368	0.05784	13.966	0.05784	3.476		0.05785	5.882	0.05785	5.649	0.05785	-0.602	0.05785	-0.289	0.05784	-0.659	0.05784	0.179		0.05779	-0.079	0.05779	-0.023	0.05785	15.109	0.05785	2.863		0.05784	-2.242	0.05784	-3.27	0.05787	30.758	0.05787	10.277		4.2	-0.114972
0.0581	-0.011	0.0581	0.016	0.05804	1.558	0.05804	1.355	0.05807	13.963	0.05807	3.478		0.05808	5.882	0.05808	5.639	0.05808	-0.595	0.05808	-0.249	0.05808	-0.682	0.05808	0.186		0.05802	-0.051	0.05802	-0.019	0.05808	15.109	0.05808	2.863		0.05807	-2.264	0.05807	-3.279	0.0581	30.789	0.0581	10.272		4.21667	-0.107861
0.05833	-0.03	0.05833	0.02	0.05828	1.549	0.05828	1.343	0.05831	13.947	0.05831	3.478		0.05832	5.856	0.05832	5.639	0.05831	-0.593	0.05831	-0.264	0.05831	-0.674	0.05831	0.173		0.05826	-0.081	0.05826	-0.025	0.05831	15.094	0.05831	2.849		0.05831	-2.264	0.05831	-3.286	0.05833	30.799	0.05833	10.265		4.23333	-0.101084
0.05857	-0.024	0.05857	0.03	0.05851	1.562	0.05851	1.355	0.05854	13.969	0.05854	3.484		0.05855	5.85	0.05855	5.642	0.05855	-0.59	0.05855	-0.267	0.05854	-0.68	0.05854	0.175		0.05849	-0.081	0.05849	-0.025	0.05855	15.099	0.05855	2.846		0.05854	-2.24	0.05854	-3.285	0.05857	30.804	0.05857	10.273		4.25	-0.094517
0.0588	-0.032	0.0588	0.032	0.05874	1.562	0.05874	1.37	0.05877	13.984	0.05877	3.495		0.05878	5.848	0.05878	5.642	0.05878	-0.579	0.05878	-0.277	0.05878	-0.69	0.05878	0.172		0.05872	-0.08	0.05872	-0.02	0.05878	15.072	0.05878	2.832		0.05877	-2.247	0.05877	-3.276	0.0588	30.791	0.0588	10.267		4.26667	-0.086569
0.05903	-0.032	0.05903	0.032	0.05898	1.562	0.05898	1.37	0.05901	13.984	0.05901	3.495		0.05902	5.848	0.05902	5.642	0.05901	-0.579	0.05901	-0.277	0.05901	-0.69	0.05901	0.172		0.05896	-0.096	0.05896	-0.027	0.05901	15.082	0.05901	2.816		0.05901	-2.247	0.05901	-3.276	0.05903	30.791	0.05903	10.267		4.28333	-0.079583
0.05926	-0.034	0.05926	0.021	0.05921	1.565	0.05921	1.381	0.05924	13.978	0.05924	3.465		0.05925	5.818	0.05925	5.629	0.05925	-0.556	0.05925	-0.268	0.05924	-0.691	0.05924	0.163		0.05919	-0.116	0.05919	-0.017	0.05925	15.071	0.05925	2.826		0.05924	-2.232	0.05924	-3.294	0.05927	30.805	0.05927	10.268		4.3	-0.07274
0.0595	-0.012	0.0595	0.015	0.05944	1.58	0.05944	1.363	0.05947	13.99	0.05947	3.457		0.05948	5.78	0.05948	5.631	0.05948	-0.537	0.05948	-0.274	0.05948	-0.698	0.05948	0.161		0.05942	-0.114	0.05942	-0.002	0.05948	15.071	0.05948	2.826		0.05947	-2.239	0.05947	-3.28	0.0595	30.808	0.0595	10.259		4.31667	-0.065862
0.05973	-0.006	0.05973	0.012	0.05968	1.579	0.05968	1.372	0.05971	13.996	0.05971	3.453		0.05972	5.793	0.05972	5.629	0.05971	-0.549	0.05971	-0.259	0.05971	-0.689	0.05971	0.157		0.05966	-0.114	0.05966	-0.002	0.05971	15.054	0.05971	2.819		0.05971	-2.22	0.05971	-3.283	0.05973	30.812	0.05973	10.261		4.33333	-0.058774
0.05996	0.028	0.05996	-0.003	0.05991	1.589	0.05991	1.359	0.05994	13.974	0.05994	3.464		0.05995	5.765	0.05995	5.607	0.05995	-0.562	0.05995	-0.249	0.05994	-0.714	0.05994	0.182		0.05989	-0.12	0.05989	-0.002	0.05995	15.039	0.05995	2.826		0.05994	-2.239	0.05994	-3.294	0.05997	30.82	0.05997	10.266		4.35	-0.051226
0.0602	0.028	0.0602	-0.003	0.06014	1.589	0.06014	1.359	0.06017	13.974	0.06017	3.466		0.06018	5.764	0.06018	5.604	0.06018	-0.562	0.06018	-0.249	0.06018	-0.714	0.06018	0.182		0.06012	-0.113	0.06012	0.008	0.06018	15.029	0.06018	2.824		0.06017	-2.256	0.06017	-3.3	0.0602	30.798	0.0602	10.262		4.36667	-0.045646
0.06043	0.054	0.06043	0.004	0.06038	1.586	0.06038	1.358	0.06041	13.974	0.06041	3.466		0.06042	5.764	0.06042	5.604	0.06041	-0.581	0.06041	-0.242	0.06041	-0.71	0.06041	0.187		0.06036	-0.111	0.06036	0.004	0.06041	14.965	0.06041	2.836		0.06041	-2.256	0.06041	-3.3	0.06043	30.798	0.06043	10.262		4.38333	-0.040777
0.06066	0.031	0.06066	0.008	0.06061	1.598	0.06061	1.374	0.06064	13.959	0.06064	3.476		0.06065	5.774	0.06065	5.617	0.06065	-0.611	0.06065	-0.255	0.06064	-0.719	0.06064	0.19		0.06059	-0.094	0.06059	0.018	0.06065	14.965	0.06065	2.836		0.06064	-2.268	0.06064	-3.278	0.06067	30.788	0.06067	10.275		4.4	-0.034745
0.0609	0.026	0.0609	0.018	0.06084	1.61	0.06084	1.373	0.06087	13.934	0.06087	3.474		0.06088	5.786	0.06088	5.614	0.06088	-0.599	0.06088	-0.273	0.06088	-0.681	0.06088	0.205		0.06082	-0.097	0.06082	0.024	0.06088	14.932	0.06088	2.831		0.06087	-2.282	0.06087	-3.263	0.0609	30.773	0.0609	10.268		4.41667	-0.028842
0.06113	0.005	0.06113	0.022	0.06108	1.601	0.06108	1.361	0.06111	13.945	0.06111	3.461		0.06112	5.747	0.06112	5.604	0.06111	-0.599	0.06111	-0.287	0.06111	-0.685	0.06111	0.211		0.06106	-0.097	0.06106	0.024	0.06111	14.945	0.06111	2.834		0.06111	-2.267	0.06111	-3.268	0.06113	30.746	0.06113	10.264		4.43333	-0.023901
0.06136	0.005	0.06136	0.022	0.06131	1.595	0.06131	1.354	0.06134	13.947	0.06134	3.474		0.06135	5.732	0.06135	5.602	0.06135	-0.584	0.06135	-0.269	0.06134	-0.711	0.06134	0.191		0.06129	-0.09	0.06129	0.001	0.06135	14.965	0.06135	2.816		0.06134	-2.303	0.06134	-3.275	0.06137	30.762	0.06137	10.273		4.45	-0.018584
0.0616	0.012	0.0616	0.028	0.06154	1.595	0.06154	1.348	0.06157	13.947	0.06157	3.474		0.06158	5.743	0.06158	5.603	0.06158	-0.584	0.06158	-0.269	0.06158	-0.711	0.06158	0.191		0.06152	-0.065	0.06152	0.017	0.06158	14.996	0.06158	2.806		0.06157	-2.303	0.06157	-3.275	0.0616	30.762	0.0616	10.273		4.46667	-0.012304
0.06183	0.023	0.06183	0.014	0.06178	1.588	0.06178	1.348	0.06181	13.92	0.06181	3.479		0.06182	5.743	0.06182	5.603	0.06181	-0.593	0.06181	-0.277	0.06181	-0.655	0.06181	0.197		0.06176	-0.045	0.06176	0.02	0.06181	14.996	0.06181	2.806		0.06181	-2.273	0.06181	-3.28	0.06183	30.759	0.06183	10.268		4.48333	-0.007322
0.06206	0.001	0.06206	0.008	0.06201	1.591	0.06201	1.35	0.06204	13.93	0.06204	3.483		0.06205	5.765	0.06205	5.603	0.06205	-0.59	0.06205	-0.265	0.06204	-0.67	0.06204	0.194		0.06199	-0.054	0.06199	0.012	0.06205	15.005	0.06205	2.797		0.06204	-2.259	0.06204	-3.265	0.06207	30.785	0.06207	10.272		4.5	-0.005774
0.0623	-0.024	0.0623	0.024	0.06224	1.59	0.06224	1.335	0.06227	13.927	0.06227	3.488		0.06228	5.724	0.06228	5.606	0.06228	-0.586	0.06228	-0.279	0.06228	-0.674	0.06228	0.192		0.06222	-0.074	0.06222	0.012	0.06228	15.018	0.06228	2.801		0.06227	-2.271	0.06227	-3.259	0.0623	30.799	0.0623	10.281		4.51667	-0.004351
0.06253	-0.024	0.06253	0.026	0.06248	1.6	0.06248	1.356	0.06251	13.906	0.06251	3.492		0.06252	5.752	0.06252	5.601	0.06251	-0.586	0.06251	-0.279	0.06251	-0.696	0.06251	0.197		0.06246	-0.074	0.06246	0.012	0.06251	15.009	0.06251	2.787		0.06251	-2.311	0.06251	-3.262	0.06253	30.784	0.06253	10.292		4.53333	-0.003431
0.06276	-0.024	0.06276	0.026	0.06271	1.565	0.06271	1.358	0.06274	13.906	0.06274	3.508		0.06275	5.742	0.06275	5.61	0.06275	-0.59	0.06275	-0.291	0.06274	-0.696	0.06274	0.197		0.06269	-0.052	0.06269	0.001	0.06275	14.974	0.06275	2.789		0.06274	-2.267	0.06274	-3.256	0.06277	30.784	0.06277	10.292		4.55	-0.000711
0.063	-0.01	0.063	0.016	0.06294	1.565	0.06294	1.358	0.06297	13.906	0.06297	3.508		0.06298	5.722	0.06298	5.609	0.06298	-0.62	0.06298	-0.293	0.06298	-0.689	0.06298	0.198		0.06292	-0.032	0.06292	0	0.06298	15.025	0.06298	2.8		0.06297	-2.267	0.06297	-3.256	0.063	30.775	0.063	10.299		4.56667	0.002052
0.06323	-0.018	0.06323	0.022	0.06318	1.59	0.06318	1.364	0.06321	13.908	0.06321	3.506		0.06322	5.722	0.06322	5.609	0.06321	-0.627	0.06321	-0.294	0.06321	-0.665	0.06321	0.208		0.06316	-0.054	0.06316	0.021	0.06321	14.974	0.06321	2.787		0.06321	-2.247	0.06321	-3.243	0.06323	30.781	0.06323	10.286		4.58333	0.004228
0.06346	-0.01	0.06346	0.022	0.06341	1.605	0.06341	1.376	0.06344	13.914	0.06344	3.505		0.06345	5.733	0.06345	5.604	0.06345	-0.612	0.06345	-0.315	0.06344	-0.674	0.06344	0.207		0.06339	-0.054	0.06339	0.021	0.06345	14.974	0.06345	2.787		0.06344	-2.262	0.06344	-3.266	0.06347	30.751	0.06347	10.262		4.6	0.005531
0.0637	0.018	0.0637	0.031	0.06364	1.613	0.06364	1.371	0.06367	13.912	0.06367	3.496		0.06368	5.744	0.06368	5.595	0.06368	-0.606	0.06368	-0.304	0.06368	-0.662	0.06368	0.196		0.06362	-0.065	0.06362	0.021	0.06368	14.97	0.06368	2.8		0.06367	-2.284	0.06367	-3.268	0.0637	30.774	0.0637	10.253		4.61667	0.007758
0.06393	0.018	0.06393	0.031	0.06388	1.613	0.06388	1.371	0.06391	13.907	0.06391	3.491		0.06392	5.711	0.06392	5.598	0.06391	-0.623	0.06391	-0.312	0.06391	-0.662	0.06391	0.196		0.06386	-0.052	0.06386	0.016	0.06391	15.008	0.06391	2.815		0.06391	-2.29	0.06391	-3.26	0.06393	30.776	0.06393	10.252		4.63333	0.009567
0.06416	0.005	0.06416	0.031	0.06411	1.615	0.06411	1.369	0.06414	13.927	0.06414	3.475		0.06415	5.723	0.06415	5.591	0.06415	-0.623	0.06415	-0.312	0.06414	-0.649	0.06414	0.2		0.06409	-0.071	0.06409	0.009	0.06415	14.956	0.06415	2.823		0.06414	-2.312	0.06414	-3.259	0.06417	30.776	0.06417	10.252		4.65	0.010663
0.0644	-0.008	0.0644	0.04	0.06434	1.613	0.06434	1.371	0.06437	13.927	0.06437	3.475		0.06438	5.713	0.06438	5.588	0.06438	-0.596	0.06438	-0.313	0.06438	-0.666	0.06438	0.218		0.06432	-0.035	0.06432	0.001	0.06438	14.943	0.06438	2.838		0.06437	-2.312	0.06437	-3.262	0.0644	30.777	0.0644	10.246		4.66667	0.010797
0.06463	-0.013	0.06463	0.03	0.06458	1.62	0.06458	1.378	0.06461	13.942	0.06461	3.488		0.06462	5.713	0.06462	5.588	0.06461	-0.616	0.06461	-0.313	0.06461	-0.67	0.06461	0.243		0.06456	-0.076	0.06456	-0.018	0.06461	14.922	0.06461	2.82		0.06461	-2.312	0.06461	-3.262	0.06463	30.787	0.06463	10.241		4.68333	0.009591
0.06486	-0.019	0.06486	0.036	0.06481	1.602	0.06481	1.404	0.06484	13.956	0.06484	3.477		0.06485	5.727	0.06485	5.605	0.06485	-0.602	0.06485	-0.302	0.06484	-0.665	0.06484	0.251		0.06479	-0.076	0.06479	-0.018	0.06485	14.922	0.06485	2.82		0.06484	-2.309	0.06484	-3.26	0.06487	30.783	0.06487	10.251		4.7	0.00759
0.0651	-0.026	0.0651	0.023	0.06505	1.613	0.06505	1.404	0.06507	13.969	0.06507	3.473		0.06508	5.7	0.06508	5.613	0.06508	-0.599	0.06508	-0.299	0.06508	-0.678	0.06508	0.266		0.06502	-0.075	0.06502	-0.023	0.06508	14.933	0.06508	2.815		0.06507	-2.291	0.06507	-3.269	0.0651	30.753	0.0651	10.26		4.71667	0.005464
0.06533	-0.026	0.06533	0.023	0.06528	1.613	0.06528	1.404	0.06531	13.953	0.06531	3.48		0.06532	5.728	0.06532	5.612	0.06531	-0.599	0.06531	-0.299	0.06531	-0.68	0.06531	0.258		0.06526	-0.064	0.06526	-0.029	0.06531	14.897	0.06531	2.793		0.06531	-2.322	0.06531	-3.269	0.06533	30.751	0.06533	10.264		4.73333	0.003338
0.06556	-0.069	0.06556	0.017	0.06551	1.609	0.06551	1.406	0.06554	13.938	0.06554	3.478		0.06555	5.731	0.06555	5.61	0.06555	-0.613	0.06555	-0.301	0.06554	-0.68	0.06554	0.258		0.06549	-0.069	0.06549	-0.032	0.06555	14.884	0.06555	2.803		0.06554	-2.338	0.06554	-3.272	0.06557	30.751	0.06557	10.264		4.75	0.000835
0.0658	-0.055	0.0658	0.011	0.06574	1.602	0.06574	1.394	0.06577	13.938	0.06577	3.478		0.06578	5.693	0.06578	5.618	0.06578	-0.596	0.06578	-0.301	0.06578	-0.663	0.06578	0.229		0.06572	-0.05	0.06572	-0.025	0.06578	14.926	0.06578	2.791		0.06577	-2.338	0.06577	-3.272	0.0658	30.744	0.0658	10.276		4.76667	-0.000119
0.06603	-0.052	0.06603	0.025	0.06598	1.595	0.06598	1.387	0.06601	13.955	0.06601	3.475		0.06602	5.693	0.06602	5.618	0.06601	-0.625	0.06601	-0.305	0.06601	-0.703	0.06601	0.221		0.06596	-0.05	0.06596	-0.025	0.06601	14.926	0.06601	2.791		0.06601	-2.332	0.06601	-3.268	0.06603	30.749	0.06603	10.264		4.78333	-0.000152
0.06626	-0.045	0.06626	0.017	0.06621	1.599	0.06621	1.389	0.06624	13.92	0.06624	3.474		0.06625	5.68	0.06625	5.623	0.06625	-0.609	0.06625	-0.29	0.06624	-0.705	0.06624	0.208		0.06619	-0.09	0.06619	-0.031	0.06625	14.925	0.06625	2.773		0.06624	-2.319	0.06624	-3.27	0.06627	30.711	0.06627	10.275		4.8	-0.00121
0.0665	-0.045	0.0665	0.017	0.06644	1.599	0.06644	1.389	0.06647	13.932	0.06647	3.468		0.06648	5.708	0.06648	5.621	0.06648	-0.609	0.06648	-0.29	0.06648	-0.705	0.06648	0.208		0.06642	-0.078	0.06642	-0.02	0.06648	14.918	0.06648	2.777		0.06647	-2.337	0.06647	-3.27	0.0665	30.705	0.0665	10.275		4.81667	-0.002864
0.06673	0.005	0.06673	0.016	0.06668	1.62	0.06668	1.391	0.06671	13.968	0.06671	3.467		0.06672	5.725	0.06672	5.63	0.06671	-0.575	0.06671	-0.287	0.06671	-0.716	0.06671	0.228		0.06666	-0.086	0.06666	-0.018	0.06671	14.919	0.06671	2.766		0.06671	-2.345	0.06671	-3.25	0.06673	30.695	0.06673	10.243		4.83333	-0.003973
0.06696	-0.028	0.06696	0.029	0.06691	1.621	0.06691	1.41	0.06694	13.969	0.06694	3.46		0.06695	5.681	0.06695	5.623	0.06695	-0.583	0.06695	-0.277	0.06694	-0.696	0.06694	0.252		0.06689	-0.093	0.06689	-0.011	0.06695	14.921	0.06695	2.766		0.06694	-2.387	0.06694	-3.24	0.06697	30.716	0.06697	10.238		4.85	-0.004245
0.0672	-0.078	0.0672	0.032	0.06714	1.652	0.06714	1.408	0.06717	13.969	0.06717	3.46		0.06718	5.681	0.06718	5.623	0.06718	-0.571	0.06718	-0.292	0.06718	-0.694	0.06718	0.25		0.06712	-0.063	0.06712	-0.005	0.06718	14.921	0.06718	2.766		0.06717	-2.387	0.06717	-3.24	0.0672	30.716	0.0672	10.238		4.86667	-0.004601
0.06743	-0.092	0.06743	0.027	0.06739	1.647	0.06739	1.419	0.06741	13.954	0.06741	3.47		0.06742	5.673	0.06742	5.63	0.06741	-0.568	0.06741	-0.29	0.06741	-0.681	0.06741	0.255		0.06736	-0.063	0.06736	-0.005	0.06741	14.935	0.06741	2.755		0.06741	-2.339	0.06741	-3.229	0.06743	30.738	0.06743	10.246		4.88333	-0.005794
0.06766	-0.084	0.06766	0.041	0.06761	1.647	0.06761	1.419	0.06764	13.948	0.06764	3.457		0.06765	5.628	0.06765	5.628	0.06765	-0.531	0.06765	-0.292	0.06764	-0.673	0.06764	0.267		0.06759	-0.067	0.06759	0.011	0.06765	14.935	0.06765	2.755		0.06764	-2.353	0.06764	-3.233	0.06767	30.745	0.06767	10.256		4.9	-0.00594
0.0679	-0.084	0.0679	0.041	0.06784	1.675	0.06784	1.415	0.06787	13.927	0.06787	3.459		0.06788	5.639	0.06788	5.628	0.06788	-0.531	0.06788	-0.292	0.06788	-0.674	0.06788	0.263		0.06782	-0.04	0.06782	0	0.06788	14.927	0.06788	2.76		0.06787	-2.317	0.06787	-3.268	0.0679	30.742	0.0679	10.254		4.91667	-0.005351
0.06813	-0.076	0.06813	0.047	0.06808	1.668	0.06808	1.425	0.06811	13.914	0.06811	3.484		0.06812	5.628	0.06812	5.609	0.06811	-0.533	0.06811	-0.285	0.06811	-0.674	0.06811	0.263		0.06806	-0.011	0.06806	0.002	0.06812	14.939	0.06812	2.758		0.06811	-2.31	0.06811	-3.261	0.06813	30.734	0.06813	10.253		4.93333	-0.005348
0.06836	-0.09	0.06836	0.044	0.06831	1.651	0.06831	1.424	0.06834	13.914	0.06834	3.484		0.06835	5.628	0.06835	5.609	0.06835	-0.547	0.06835	-0.28	0.06834	-0.688	0.06834	0.268		0.06829	-0.029	0.06829	0.009	0.06835	14.935	0.06835	2.771		0.06834	-2.31	0.06834	-3.261	0.06837	30.734	0.06837	10.253		4.95	-0.006726
0.0686	-0.099	0.0686	0.049	0.06854	1.631	0.06854	1.425	0.06857	13.899	0.06857	3.49		0.06858	5.651	0.06858	5.604	0.06858	-0.55	0.06858	-0.293	0.06858	-0.672	0.06858	0.278		0.06852	-0.029	0.06852	0.009	0.06858	14.935	0.06858	2.771		0.06857	-2.339	0.06857	-3.267	0.0686	30.717	0.0686	10.247		4.96667	-0.008105
0.06883	-0.119	0.06883	0.054	0.06878	1.63	0.06878	1.425	0.06881	13.889	0.06881	3.473		0.06882	5.664	0.06882	5.62	0.06881	-0.549	0.06881	-0.288	0.06881	-0.667	0.06881	0.281		0.06876	-0.065	0.06876	0.011	0.06882	14.95	0.06882	2.778		0.06881	-2.348	0.06881	-3.278	0.06883	30.725	0.06883	10.244		4.98333	-0.00986
0.06906	-0.119	0.06906	0.054	0.06901	1.63	0.06901	1.425	0.06904	13.9	0.06904	3.493		0.06905	5.704	0.06905	5.628	0.06905	-0.549	0.06905	-0.277	0.06904	-0.658	0.06904	0.276		0.06899	-0.075	0.06899	0.014	0.06905	14.967	0.06905	2.771		0.06904	-2.38	0.06904	-3.293	0.06907	30.743	0.06907	10.254		5	-0.011916
0.0693	-0.115	0.0693	0.065	0.06924	1.618	0.06924	1.421	0.06927	13.904	0.06927	3.495		0.06928	5.718	0.06928	5.636	0.06928	-0.54	0.06928	-0.277	0.06928	-0.658	0.06928	0.276		0.06922	-0.078	0.06922	0.024	0.06928	14.965	0.06928	2.77		0.06927	-2.38	0.06927	-3.3	0.0693	30.765	0.0693	10.242		5.01667	-0.012988
0.06953	-0.117	0.06953	0.065	0.06948	1.621	0.06948	1.425	0.0695	13.914	0.0695	3.496		0.06952	5.713	0.06952	5.635	0.06951	-0.547	0.06951	-0.255	0.06951	-0.66	0.06951	0.283		0.06946	-0.095	0.06946	0.018	0.06952	14.941	0.06952	2.778		0.06951	-2.366	0.06951	-3.318	0.06953	30.765	0.06953	10.242		5.03333	-0.01226
0.06976	-0.116	0.06976	0.057	0.06971	1.635	0.06971	1.423	0.06974	13.914	0.06974	3.496		0.06975	5.713	0.06975	5.635	0.06975	-0.547	0.06975	-0.272	0.06974	-0.647	0.06974	0.286		0.06969	-0.125	0.06969	0.019	0.06975	14.941	0.06975	2.763		0.06974	-2.333	0.06974	-3.323	0.06977	30.786	0.06977	10.248		5.05	-0.011658
0.07	-0.137	0.07	0.039	0.06994	1.659	0.06994	1.424	0.06997	13.927	0.06997	3.484		0.06998	5.722	0.06998	5.641	0.06998	-0.542	0.06998	-0.246	0.06998	-0.661	0.06998	0.273		0.06992	-0.125	0.06992	0.019	0.06998	14.956	0.06998	2.748		0.06997	-2.333	0.06997	-3.323	0.07	30.817	0.07	10.228		5.06667	-0.011223
0.07023	-0.12	0.07023	0.05	0.07018	1.659	0.07018	1.424	0.0702	13.924	0.0702	3.491		0.07022	5.711	0.07022	5.64	0.07021	-0.58	0.07021	-0.236	0.07021	-0.679	0.07021	0.287		0.07016	-0.107	0.07016	0.023	0.07022	14.956	0.07022	2.748		0.07021	-2.315	0.07021	-3.318	0.07023	30.784	0.07023	10.24		5.08333	-0.010537
0.07046	-0.12	0.07046	0.051	0.07041	1.677	0.07041	1.422	0.07044	13.916	0.07044	3.507		0.07045	5.668	0.07045	5.625	0.07045	-0.58	0.07045	-0.236	0.07044	-0.704	0.07044	0.301		0.07039	-0.094	0.07039	0.005	0.07045	14.947	0.07045	2.749		0.07044	-2.337	0.07044	-3.337	0.07047	30.811	0.07047	10.232		5.1	-0.010427
0.0707	-0.091	0.0707	0.051	0.07064	1.663	0.07064	1.435	0.07067	13.897	0.07067	3.512		0.07068	5.641	0.07068	5.628	0.07068	-0.586	0.07068	-0.238	0.07068	-0.704	0.07068	0.301		0.07062	-0.108	0.07062	0.007	0.07068	14.918	0.07068	2.767		0.07067	-2.346	0.07067	-3.343	0.0707	30.832	0.0707	10.243		5.11667	-0.010248
0.07093	-0.114	0.07093	0.043	0.07088	1.651	0.07088	1.443	0.0709	13.908	0.0709	3.497		0.07092	5.642	0.07092	5.623	0.07091	-0.593	0.07091	-0.25	0.07091	-0.693	0.07091	0.294		0.07086	-0.075	0.07086	0.016	0.07092	14.867	0.07092	2.761		0.07091	-2.344	0.07091	-3.321	0.07093	30.832	0.07093	10.243		5.13333	-0.007682
0.07116	-0.143	0.07116	0.028	0.07111	1.653	0.07111	1.446	0.07114	13.908	0.07114	3.497		0.07115	5.642	0.07115	5.623	0.07115	-0.61	0.07115	-0.259	0.07114	-0.68	0.07114	0.278		0.07109	-0.075	0.07109	0.016	0.07115	14.851	0.07115	2.756		0.07114	-2.344	0.07114	-3.321	0.07117	30.784	0.07117	10.25		5.15	-0.004112
0.0714	-0.167	0.0714	0.024	0.07134	1.657	0.07134	1.44	0.07137	13.892	0.07137	3.481		0.07138	5.643	0.07138	5.616	0.07138	-0.615	0.07138	-0.265	0.07137	-0.665	0.07137	0.263		0.07132	-0.082	0.07132	0.002	0.07138	14.866	0.07138	2.772		0.07137	-2.32	0.07137	-3.32	0.0714	30.804	0.0714	10.232		5.16667	-0.001546
0.07163	-0.167	0.07163	0.024	0.07158	1.667	0.07158	1.438	0.0716	13.892	0.0716	3.47		0.07162	5.657	0.07162	5.623	0.07161	-0.615	0.07161	-0.265	0.07161	-0.694	0.07161	0.257		0.07156	-0.054	0.07156	-0.001	0.07162	14.866	0.07162	2.772		0.07161	-2.316	0.07161	-3.302	0.07163	30.798	0.07163	10.229		5.18333	-2.7e-05
0.07186	-0.171	0.07186	0.013	0.07181	1.667	0.07181	1.438	0.07184	13.868	0.07184	3.454		0.07185	5.668	0.07185	5.624	0.07185	-0.58	0.07185	-0.267	0.07184	-0.694	0.07184	0.257		0.07179	-0.039	0.07179	0.02	0.07185	14.878	0.07185	2.776		0.07184	-2.336	0.07184	-3.299	0.07187	30.799	0.07187	10.229		5.2	0.0015
0.0721	-0.199	0.0721	0.022	0.07204	1.697	0.07204	1.452	0.07207	13.916	0.07207	3.466		0.07208	5.681	0.07208	5.63	0.07208	-0.558	0.07208	-0.282	0.07207	-0.69	0.07207	0.253		0.07202	-0.012	0.07202	0.022	0.07208	14.892	0.07208	2.777		0.07207	-2.347	0.07207	-3.306	0.0721	30.816	0.0721	10.237		5.21667	0.003574
0.07233	-0.22	0.07233	0.033	0.07228	1.71	0.07228	1.453	0.0723	13.928	0.0723	3.477		0.07232	5.688	0.07232	5.626	0.07231	-0.54	0.07231	-0.291	0.07231	-0.685	0.07231	0.258		0.07226	-0.012	0.07226	0.022	0.07232	14.888	0.07232	2.779		0.07231	-2.359	0.07231	-3.299	0.07233	30.816	0.07233	10.237		5.23333	0.004769
0.07256	-0.209	0.07256	0.044	0.07251	1.71	0.07251	1.451	0.07254	13.928	0.07254	3.477		0.07255	5.688	0.07255	5.626	0.07255	-0.54	0.07255	-0.291	0.07254	-0.695	0.07254	0.238		0.07249	-0.012	0.07249	0.02	0.07255	14.87	0.07255	2.768		0.07254	-2.359	0.07254	-3.299	0.07257	30.801	0.07257	10.219		5.25	0.005504
0.0728	-0.224	0.0728	0.028	0.07274	1.697	0.07274	1.453	0.07277	13.934	0.07277	3.474		0.07278	5.664	0.07278	5.618	0.07278	-0.536	0.07278	-0.284	0.07277	-0.72	0.07277	0.239		0.07272	-0.021	0.07272	0.013	0.07278	14.899	0.07278	2.765		0.07277	-2.341	0.07277	-3.281	0.0728	30.817	0.0728	10.22		5.26667	0.007369
0.07303	-0.224	0.07303	0.028	0.07298	1.697	0.07298	1.453	0.073	13.905	0.073	3.489		0.07302	5.683	0.07302	5.632	0.07301	-0.536	0.07301	-0.284	0.07301	-0.72	0.07301	0.219		0.07296	-0.023	0.07296	0.016	0.07302	14.899	0.07302	2.765		0.07301	-2.376	0.07301	-3.28	0.07303	30.826	0.07303	10.232		5.28333	0.010784
0.07326	-0.229	0.07326	0.03	0.07321	1.728	0.07321	1.461	0.07324	13.91	0.07324	3.487		0.07325	5.644	0.07325	5.618	0.07325	-0.553	0.07325	-0.257	0.07324	-0.72	0.07324	0.219		0.07319	-0.049	0.07319	0.027	0.07325	14.867	0.07325	2.808		0.07324	-2.407	0.07324	-3.286	0.07327	30.845	0.07327	10.228		5.3	0.011691
0.0735	0	0.0735	0.028	0.07344	1.733	0.07344	1.461	0.07347	13.92	0.07347	3.483		0.07348	5.602	0.07348	5.6	0.07348	-0.552	0.07348	-0.257	0.07348	-0.723	0.07348	0.202		0.07342	-0.032	0.07342	0.035	0.07348	14.887	0.07348	2.808		0.07347	-2.366	0.07347	-3.274	0.0735	30.82	0.0735	10.239		5.31667	0.012286
0.07373	-0.041	0.07373	0	0.07368	1.742	0.07368	1.445	0.0737	13.937	0.0737	3.501		0.07372	5.602	0.07372	5.6	0.07371	-0.564	0.07371	-0.276	0.07371	-0.71	0.07371	0.207		0.07366	-0.032	0.07366	0.035	0.07372	14.89	0.07372	2.787		0.07371	-2.375	0.07371	-3.277	0.07373	30.853	0.07373	10.224		5.33333	0.013006
0.07396	-0.068	0.07396	-0.016	0.07391	1.765	0.07391	1.444	0.07394	13.937	0.07394	3.501		0.07395	5.644	0.07395	5.602	0.07395	-0.562	0.07395	-0.28	0.07394	-0.7	0.07394	0.217		0.07389	0.008	0.07389	0.03	0.07395	14.893	0.07395	2.785		0.07394	-2.375	0.07394	-3.277	0.07397	30.853	0.07397	10.224		5.35	0.012764
0.0742	-0.068	0.0742	-0.016	0.07414	1.763	0.07414	1.451	0.07417	13.929	0.07417	3.51		0.07418	5.644	0.07418	5.602	0.07418	-0.562	0.07418	-0.28	0.07418	-0.693	0.07418	0.227		0.07412	0	0.07412	0.03	0.07418	14.904	0.07418	2.77		0.07417	-2.364	0.07417	-3.293	0.0742	30.828	0.0742	10.228		5.36667	0.011265
0.07443	-0.108	0.07443	-0.017	0.07438	1.763	0.07438	1.451	0.0744	13.932	0.0744	3.505		0.07442	5.665	0.07442	5.606	0.07441	-0.539	0.07441	-0.26	0.07441	-0.693	0.07441	0.227		0.07436	0.008	0.07436	0.044	0.07442	14.904	0.07442	2.77		0.07441	-2.372	0.07441	-3.291	0.07443	30.838	0.07443	10.223		5.38333	0.009934
0.07467	-0.088	0.07467	-0.005	0.07461	1.774	0.07461	1.456	0.07464	13.948	0.07464	3.485		0.07465	5.702	0.07465	5.6	0.07465	-0.527	0.07465	-0.259	0.07464	-0.707	0.07464	0.218		0.07459	-0.029	0.07459	0.055	0.07465	14.9	0.07465	2.762		0.07464	-2.387	0.07464	-3.288	0.07467	30.858	0.07467	10.224		5.4	0.009672
0.0749	-0.082	0.0749	-0.008	0.07484	1.779	0.07484	1.436	0.07487	13.929	0.07487	3.481		0.07488	5.682	0.07488	5.591	0.07488	-0.562	0.07488	-0.266	0.07488	-0.695	0.07488	0.227		0.07482	-0.029	0.07482	0.055	0.07488	14.913	0.07488	2.758		0.07487	-2.376	0.07487	-3.27	0.0749	30.857	0.0749	10.232		5.41667	0.010362
0.07513	-0.11	0.07513	-0.024	0.07508	1.8	0.07508	1.447	0.0751	13.917	0.0751	3.466		0.07512	5.703	0.07512	5.593	0.07511	-0.583	0.07511	-0.263	0.07511	-0.678	0.07511	0.227		0.07506	-0.026	0.07506	0.089	0.07512	14.892	0.07512	2.749		0.07511	-2.361	0.07511	-3.257	0.07513	30.866	0.07513	10.25		5.43333	0.010382
0.07537	-0.11	0.07537	-0.024	0.07531	1.8	0.07531	1.447	0.07534	13.939	0.07534	3.46		0.07535	5.703	0.07535	5.593	0.07535	-0.583	0.07535	-0.263	0.07534	-0.678	0.07534	0.227		0.07529	0.003	0.07529	0.08	0.07535	14.889	0.07535	2.767		0.07534	-2.361	0.07534	-3.257	0.07537	30.866	0.07537	10.25		5.45	0.009104
0.0756	-0.11	0.0756	-0.042	0.07554	1.823	0.07554	1.453	0.07557	13.939	0.07557	3.46		0.07558	5.711	0.07558	5.592	0.07558	-0.548	0.07558	-0.259	0.07558	-0.685	0.07558	0.231		0.07552	0.002	0.07552	0.073	0.07558	14.887	0.07558	2.762		0.07557	-2.348	0.07557	-3.248	0.0756	30.833	0.0756	10.244		5.46667	0.006528
0.07583	-0.124	0.07583	-0.037	0.07578	1.846	0.07578	1.461	0.07581	13.946	0.07581	3.449		0.07582	5.728	0.07582	5.604	0.07581	-0.556	0.07581	-0.253	0.07581	-0.68	0.07581	0.243		0.07576	0.031	0.07576	0.06	0.07582	14.887	0.07582	2.762		0.07581	-2.335	0.07581	-3.242	0.07583	30.803	0.07583	10.25		5.48333	0.004162
0.07607	-0.148	0.07607	-0.034	0.07601	1.855	0.07601	1.465	0.07604	13.931	0.07604	3.449		0.07605	5.728	0.07605	5.596	0.07605	-0.556	0.07605	-0.256	0.07604	-0.689	0.07604	0.255		0.07599	0.044	0.07599	0.058	0.07605	14.877	0.07605	2.762		0.07604	-2.33	0.07604	-3.253	0.07607	30.803	0.07607	10.269		5.5	0.003023
0.0763	-0.163	0.0763	-0.039	0.07624	1.862	0.07624	1.454	0.07627	13.952	0.07627	3.428		0.07628	5.727	0.07628	5.602	0.07628	-0.544	0.07628	-0.248	0.07628	-0.688	0.07628	0.249		0.07622	0.044	0.07622	0.058	0.07628	14.892	0.07628	2.758		0.07627	-2.308	0.07627	-3.259	0.0763	30.803	0.0763	10.275		5.51667	0.002792
0.07653	-0.157	0.07653	-0.023	0.07648	1.862	0.07648	1.454	0.07651	13.941	0.07651	3.447		0.07652	5.727	0.07652	5.602	0.07651	-0.535	0.07651	-0.249	0.07651	-0.687	0.07651	0.239		0.07646	0.037	0.07646	0.071	0.07651	14.917	0.07651	2.758		0.07651	-2.308	0.07651	-3.262	0.07653	30.803	0.07653	10.275		5.53333	0.002561
0.07677	-0.157	0.07677	-0.023	0.07671	1.85	0.07671	1.467	0.07674	13.941	0.07674	3.447		0.07675	5.697	0.07675	5.599	0.07675	-0.535	0.07675	-0.249	0.07674	-0.687	0.07674	0.239		0.07669	0.044	0.07669	0.054	0.07675	14.899	0.07675	2.765		0.07674	-2.308	0.07674	-3.262	0.07677	30.807	0.07677	10.277		5.55	0.000655
0.077	-0.161	0.077	-0.016	0.07694	1.85	0.07694	1.467	0.07697	13.957	0.07697	3.434		0.07698	5.675	0.07698	5.618	0.07698	-0.566	0.07698	-0.245	0.07698	-0.637	0.07698	0.246		0.07692	0.052	0.07692	0.05	0.07698	14.899	0.07698	2.765		0.07697	-2.318	0.07697	-3.27	0.077	30.827	0.077	10.269		5.56667	0.000214
0.07723	-0.158	0.07723	-0.003	0.07718	1.844	0.07718	1.461	0.07721	13.943	0.07721	3.446		0.07722	5.662	0.07722	5.631	0.07721	-0.544	0.07721	-0.238	0.07721	-0.6	0.07721	0.251		0.07716	0.038	0.07716	0.05	0.07721	14.905	0.07721	2.783		0.07721	-2.31	0.07721	-3.277	0.07723	30.882	0.07723	10.26		5.58333	-0.000352
0.07747	-0.162	0.07747	-0.004	0.07741	1.854	0.07741	1.457	0.07744	13.93	0.07744	3.449		0.07745	5.692	0.07745	5.621	0.07745	-0.541	0.07745	-0.25	0.07744	-0.632	0.07744	0.257		0.07739	0.038	0.07739	0.05	0.07745	14.926	0.07745	2.801		0.07744	-2.312	0.07744	-3.288	0.07747	30.879	0.07747	10.262		5.6	-0.00126
0.0777	-0.171	0.0777	0.012	0.07764	1.851	0.07764	1.45	0.07767	13.916	0.07767	3.459		0.07768	5.714	0.07768	5.611	0.07768	-0.556	0.07768	-0.239	0.07768	-0.636	0.07768	0.246		0.07762	0.036	0.07762	0.071	0.07768	14.908	0.07768	2.814		0.07767	-2.33	0.07767	-3.28	0.0777	30.862	0.0777	10.285		5.61667	-0.002024
0.07793	-0.171	0.07793	0.012	0.07788	1.852	0.07788	1.458	0.07791	13.916	0.07791	3.459		0.07792	5.714	0.07792	5.611	0.07791	-0.556	0.07791	-0.239	0.07791	-0.636	0.07791	0.246		0.07786	0.039	0.07786	0.065	0.07791	14.91	0.07791	2.801		0.07791	-2.315	0.07791	-3.284	0.07793	30.869	0.07793	10.275		5.63333	-0.001867
0.07817	-0.221	0.07817	0.005	0.07811	1.852	0.07811	1.458	0.07814	13.931	0.07814	3.459		0.07815	5.697	0.07815	5.615	0.07815	-0.558	0.07815	-0.238	0.07814	-0.621	0.07814	0.243		0.07809	0.03	0.07809	0.051	0.07815	14.91	0.07815	2.801		0.07814	-2.315	0.07814	-3.284	0.07817	30.869	0.07817	10.275		5.65	-0.002631
0.0784	-0.22	0.0784	0	0.07834	1.863	0.07834	1.451	0.07837	13.942	0.07837	3.457		0.07838	5.711	0.07838	5.625	0.07838	-0.517	0.07838	-0.234	0.07838	-0.627	0.07838	0.247		0.07832	0.04	0.07832	0.061	0.07838	14.939	0.07838	2.818		0.07837	-2.348	0.07837	-3.273	0.0784	30.868	0.0784	10.274		5.66667	-0.002767
0.07863	-0.198	0.07863	0.004	0.07858	1.837	0.07858	1.451	0.07861	13.922	0.07861	3.465		0.07862	5.701	0.07862	5.617	0.07861	-0.516	0.07861	-0.23	0.07861	-0.609	0.07861	0.258		0.07856	0.016	0.07856	0.07	0.07861	14.966	0.07861	2.806		0.07861	-2.33	0.07861	-3.26	0.07863	30.855	0.07863	10.258		5.68333	-0.002945
0.07887	-0.188	0.07887	0.003	0.07881	1.838	0.07881	1.465	0.07884	13.909	0.07884	3.457		0.07885	5.69	0.07885	5.624	0.07885	-0.507	0.07885	-0.25	0.07884	-0.61	0.07884	0.256		0.07879	0.016	0.07879	0.07	0.07885	14.947	0.07885	2.828		0.07884	-2.318	0.07884	-3.252	0.07887	30.885	0.07887	10.258		5.7	-0.001642
0.0791	-0.187	0.0791	0.002	0.07904	1.873	0.07904	1.463	0.07907	13.923	0.07907	3.454		0.07908	5.66	0.07908	5.62	0.07908	-0.532	0.07908	-0.264	0.07908	-0.631	0.07908	0.254		0.07902	0.027	0.07902	0.073	0.07908	14.954	0.07908	2.81		0.07907	-2.312	0.07907	-3.259	0.0791	30.885	0.0791	10.258		5.71667	0.000506
0.07933	-0.187	0.07933	0.002	0.07928	1.873	0.07928	1.463	0.07931	13.923	0.07931	3.454		0.07932	5.66	0.07932	5.62	0.07931	-0.532	0.07931	-0.264	0.07931	-0.631	0.07931	0.254		0.07926	0.026	0.07926	0.068	0.07931	14.937	0.07931	2.802		0.07931	-2.312	0.07931	-3.259	0.07933	30.907	0.07933	10.273		5.73333	0.001357
0.07957	-0.193	0.07957	-0.009	0.07951	1.861	0.07951	1.472	0.07954	13.92	0.07954	3.456		0.07955	5.667	0.07955	5.626	0.07955	-0.547	0.07955	-0.265	0.07954	-0.629	0.07954	0.257		0.07949	0.039	0.07949	0.067	0.07955	14.916	0.07955	2.81		0.07954	-2.289	0.07954	-3.264	0.07957	30.902	0.07957	10.283		5.75	0.000282
0.0798	-0.182	0.0798	0.009	0.07974	1.862	0.07974	1.481	0.07977	13.936	0.07977	3.454		0.07978	5.682	0.07978	5.621	0.07978	-0.537	0.07978	-0.25	0.07978	-0.641	0.07978	0.244		0.07972	0.076	0.07972	0.054	0.07978	14.916	0.07978	2.81		0.07977	-2.268	0.07977	-3.257	0.0798	30.924	0.0798	10.272		5.76667	-0.000793
0.08003	-0.203	0.08003	0.009	0.07998	1.866	0.07998	1.483	0.08001	13.941	0.08001	3.439		0.08002	5.695	0.08002	5.616	0.08001	-0.573	0.08001	-0.237	0.08001	-0.63	0.08001	0.267		0.07996	0.076	0.07996	0.054	0.08001	14.901	0.08001	2.796		0.08001	-2.279	0.08001	-3.251	0.08003	30.935	0.08003	10.272		5.78333	-0.00124
0.08026	-0.204	0.08026	0.011	0.08021	1.865	0.08021	1.487	0.08024	13.93	0.08024	3.45		0.08025	5.688	0.08025	5.612	0.08025	-0.594	0.08025	-0.233	0.08024	-0.626	0.08024	0.249		0.08019	0.086	0.08019	0.064	0.08025	14.858	0.08025	2.801		0.08024	-2.276	0.08024	-3.256	0.08027	30.936	0.08027	10.282		5.8	-0.00106
0.0805	-0.204	0.0805	0.011	0.08044	1.851	0.08044	1.49	0.08047	13.938	0.08047	3.46		0.08048	5.713	0.08048	5.608	0.08048	-0.594	0.08048	-0.233	0.08048	-0.626	0.08048	0.249		0.08042	0.089	0.08042	0.059	0.08048	14.893	0.08048	2.804		0.08047	-2.233	0.08047	-3.264	0.0805	30.936	0.0805	10.282		5.81667	-0.001006
0.08073	0	0.08073	0	0.08068	1.851	0.08068	1.49	0.08071	13.938	0.08071	3.46		0.08072	5.713	0.08072	5.608	0.08071	-0.57	0.08071	-0.214	0.08071	-0.62	0.08071	0.247		0.08066	0.101	0.08066	0.062	0.08071	14.903	0.08071	2.802		0.08071	-2.233	0.08071	-3.264	0.08073	30.894	0.08073	10.299		5.83333	-0.001537
0.08096	0.006	0.08096	-0.002	0.08091	1.862	0.08091	1.49	0.08094	13.954	0.08094	3.475		0.08095	5.706	0.08095	5.631	0.08095	-0.569	0.08095	-0.22	0.08094	-0.605	0.08094	0.253		0.08089	0.101	0.08089	0.074	0.08095	14.898	0.08095	2.792		0.08094	-2.245	0.08094	-3.272	0.08097	30.879	0.08097	10.283		5.85	-0.002153
0.0812	0.03	0.0812	0.007	0.08114	1.857	0.08114	1.482	0.08117	13.944	0.08117	3.477		0.08118	5.737	0.08118	5.633	0.08118	-0.545	0.08118	-0.223	0.08118	-0.622	0.08118	0.245		0.08112	0.101	0.08112	0.074	0.08118	14.898	0.08118	2.792		0.08117	-2.252	0.08117	-3.28	0.0812	30.883	0.0812	10.27		5.86667	-0.004275
0.08143	0.017	0.08143	0.028	0.08138	1.869	0.08138	1.474	0.08141	13.902	0.08141	3.482		0.08142	5.739	0.08142	5.63	0.08141	-0.55	0.08141	-0.228	0.08141	-0.634	0.08141	0.244		0.08136	0.081	0.08136	0.089	0.08141	14.929	0.08141	2.8		0.08141	-2.226	0.08141	-3.283	0.08143	30.918	0.08143	10.262		5.88333	-0.004891
0.08166	0.017	0.08166	0.028	0.08161	1.869	0.08161	1.474	0.08164	13.909	0.08164	3.494		0.08165	5.733	0.08165	5.625	0.08165	-0.508	0.08165	-0.231	0.08164	-0.634	0.08164	0.244		0.08159	0.106	0.08159	0.089	0.08165	14.959	0.08165	2.797		0.08164	-2.209	0.08164	-3.274	0.08167	30.902	0.08167	10.263		5.9	-0.006357
0.0819	0.024	0.0819	0.033	0.08184	1.87	0.08184	1.485	0.08187	13.907	0.08187	3.494		0.08188	5.733	0.08188	5.625	0.08188	-0.508	0.08188	-0.231	0.08188	-0.614	0.08188	0.246		0.08182	0.085	0.08182	0.073	0.08188	14.968	0.08188	2.799		0.08187	-2.209	0.08187	-3.274	0.0819	30.902	0.0819	10.263		5.91667	-0.006783
0.08213	0.029	0.08213	0.036	0.08208	1.869	0.08208	1.514	0.08211	13.907	0.08211	3.494		0.08212	5.705	0.08212	5.605	0.08211	-0.495	0.08211	-0.223	0.08211	-0.571	0.08211	0.263		0.08206	0.093	0.08206	0.073	0.08211	14.961	0.08211	2.79		0.08211	-2.193	0.08211	-3.278	0.08213	30.947	0.08213	10.27		5.93333	-0.004237
0.08236	0.046	0.08236	0.035	0.08231	1.888	0.08231	1.511	0.08234	13.943	0.08234	3.495		0.08235	5.705	0.08235	5.605	0.08235	-0.512	0.08235	-0.215	0.08234	-0.562	0.08234	0.261		0.08229	0.086	0.08229	0.077	0.08235	14.981	0.08235	2.784		0.08234	-2.218	0.08234	-3.275	0.08237	30.936	0.08237	10.263		5.95	-0.005292
0.0826	0.048	0.0826	0.024	0.08254	1.89	0.08254	1.523	0.08257	13.943	0.08257	3.493		0.08258	5.697	0.08258	5.603	0.08258	-0.529	0.08258	-0.211	0.08258	-0.554	0.08258	0.256		0.08252	0.086	0.08252	0.077	0.08258	14.981	0.08258	2.784		0.08257	-2.228	0.08257	-3.271	0.0826	30.909	0.0826	10.26		5.96667	-0.007603
0.08283	0.025	0.08283	0.016	0.08278	1.879	0.08278	1.517	0.08281	13.955	0.08281	3.496		0.08282	5.677	0.08282	5.608	0.08281	-0.529	0.08281	-0.211	0.08281	-0.564	0.08281	0.258		0.08276	0.066	0.08276	0.066	0.08281	14.983	0.08281	2.774		0.08281	-2.192	0.08281	-3.276	0.08283	30.916	0.08283	10.265		5.98333	-0.001749
0.08306	0.025	0.08306	0.016	0.08301	1.879	0.08301	1.517	0.08304	13.953	0.08304	3.487		0.08305	5.713	0.08305	5.605	0.08305	-0.525	0.08305	-0.229	0.08304	-0.586	0.08304	0.24		0.08299	0.06	0.08299	0.073	0.08305	14.979	0.08305	2.791		0.08304	-2.187	0.08304	-3.28	0.08307	30.907	0.08307	10.267		6	0.005469
0.0833	-0.016	0.0833	0.012	0.08324	1.868	0.08324	1.523	0.08327	13.956	0.08327	3.485		0.08328	5.737	0.08328	5.595	0.08328	-0.495	0.08328	-0.237	0.08328	-0.586	0.08328	0.24		0.08322	0.062	0.08322	0.073	0.08328	14.999	0.08328	2.789		0.08327	-2.224	0.08327	-3.266	0.0833	30.924	0.0833	10.268		6.01667	0.004262
0.08353	-0.047	0.08353	0.012	0.08348	1.826	0.08348	1.514	0.08351	13.944	0.08351	3.49		0.08352	5.737	0.08352	5.595	0.08351	-0.494	0.08351	-0.236	0.08351	-0.555	0.08351	0.234		0.08346	0.062	0.08346	0.075	0.08351	14.999	0.08351	2.789		0.08351	-2.224	0.08351	-3.266	0.08353	30.924	0.08353	10.268		6.03333	-0.008208
0.08376	-0.058	0.08376	0.008	0.08371	1.834	0.08371	1.513	0.08374	13.944	0.08374	3.49		0.08375	5.724	0.08375	5.591	0.08375	-0.48	0.08375	-0.21	0.08374	-0.57	0.08374	0.23		0.08369	0.062	0.08369	0.075	0.08375	15.002	0.08375	2.802		0.08374	-2.232	0.08374	-3.261	0.08377	30.907	0.08377	10.278		6.05	-0.16529
0.084	-0.063	0.084	0	0.08394	1.831	0.08394	1.511	0.08397	13.933	0.08397	3.458		0.08398	5.722	0.08398	5.587	0.08398	-0.48	0.08398	-0.21	0.08398	-0.57	0.08398	0.23		0.08392	0.074	0.08392	0.086	0.08398	14.962	0.08398	2.783		0.08397	-2.215	0.08397	-3.27	0.084	30.879	0.084	10.279		6.06667	-0.587689
0.08423	-0.063	0.08423	0	0.08418	1.833	0.08418	1.509	0.08421	0	0.08421	3.46		0.08422	5.736	0.08422	5.59	0.08421	-0.488	0.08421	-0.202	0.08421	-0.577	0.08421	0.224		0.08416	0.074	0.08416	0.081	0.08421	14.993	0.08421	2.785		0.08421	-2.222	0.08421	-3.276	0.08423	30.917	0.08423	10.296		6.08333	-1.43191
0.08446	-0.054	0.08446	0.002	0.08441	1.833	0.08441	1.509	0.08444	0	0.08444	0		0.08445	5.711	0.08445	5.598	0.08445	-0.488	0.08445	-0.202	0.08444	-0.577	0.08444	0.224		0.08439	0.081	0.08439	0.081	0.08445	15.006	0.08445	2.779		0.08444	-2.233	0.08444	-3.254	0.08447	30.929	0.08447	10.298		6.1	-2.47619
0.0847	-0.074	0.0847	0.012	0.08464	0	0.08464	1.507	0.08467	0	0.08467	0		0.08468	5.711	0.08468	5.598	0.08468	-0.479	0.08468	-0.212	0.08468	-0.567	0.08468	0.219		0.08462	0.09	0.08462	0.06	0.08468	14.948	0.08468	2.761		0.08467	-2.248	0.08467	-3.264	0.0847	30.929	0.0847	10.298		6.11667	-3.489
0.08493	-0.129	0.08493	0.005	0.08488	0.012	0.08488	0	0.08491	0.006	0.08491	-0.042		0.08492	5.693	0.08492	5.599	0.08491	-0.485	0.08491	-0.223	0.08491	-0.551	0.08491	0.208		0.08486	0.075	0.08486	0.061	0.08491	14.937	0.08491	2.75		0.08491	-2.248	0.08491	-3.264	0.08493	30.926	0.08493	10.286		6.13333	-4.33492
0.08516	-0.143	0.08516	0.013	0.08511	0.008	0.08511	0.023	0.08514	-0.001	0.08514	-0.056		0.08515	5.682	0.08515	5.6	0.08515	-0.476	0.08515	-0.214	0.08514	-0.542	0.08514	0.204		0.08509	0.075	0.08509	0.061	0.08515	14.937	0.08515	2.75		0.08514	-2.252	0.08514	-3.252	0.08517	30.909	0.08517	10.283		6.15	-4.73482
0.0854	-0.152	0.0854	-0.01	0.08534	0.017	0.08534	0.041	0.08537	-0.012	0.08537	-0.072		0.08538	5.686	0.08538	5.595	0.08538	-0.515	0.08538	-0.224	0.08538	-0.533	0.08538	0.201		0.08532	0.081	0.08532	0.073	0.08538	14.986	0.08538	2.747		0.08537	-2.289	0.08537	-3.262	0.0854	30.911	0.0854	10.267		6.16667	-4.67606
0.08563	-0.152	0.08563	-0.001	0.08558	0.015	0.08558	0.045	0.08561	-0.003	0.08561	-0.081		0.08562	5.667	0.08562	5.6	0.08561	-0.515	0.08561	-0.224	0.08561	-0.541	0.08561	0.229		0.08556	0.12	0.08556	0.073	0.08561	14.98	0.08561	2.752		0.08561	-2.262	0.08561	-3.272	0.08563	30.9	0.08563	10.272		6.18333	-4.30199
0.08586	-0.152	0.08586	-0.001	0.08581	0.015	0.08581	0.045	0.08584	0.003	0.08584	-0.081		0.08585	5.649	0.08585	5.602	0.08585	-0.51	0.08585	-0.242	0.08584	-0.541	0.08584	0.229		0.08579	0.108	0.08579	0.073	0.08585	14.967	0.08585	2.751		0.08584	-2.265	0.08584	-3.279	0.08587	30.906	0.08587	10.284		6.2	-3.74142
0.0861	-0.186	0.0861	0.002	0.08604	0.015	0.08604	0.05	0.08607	0.003	0.08607	-0.081		0.08608	5.649	0.08608	5.602	0.08608	-0.531	0.08608	-0.247	0.08608	-0.56	0.08608	0.234		0.08602	0.086	0.08602	0.087	0.08608	14.932	0.08608	2.76		0.08607	-2.265	0.08607	-3.279	0.0861	30.906	0.0861	10.284		6.21667	-3.12425
0.08633	-0.192	0.08633	-0.012	0.08628	0.015	0.08628	0.072	0.08631	-0.01	0.08631	-0.079		0.08632	5.666	0.08632	5.61	0.08631	-0.543	0.08631	-0.26	0.08631	-0.567	0.08631	0.231		0.08626	0.086	0.08626	0.087	0.08631	14.921	0.08631	2.76		0.08631	-2.271	0.08631	-3.27	0.08633	30.912	0.08633	10.292		6.23333	-2.53107
0.08656	-0.181	0.08656	-0.027	0.08651	0.015	0.08651	0.068	0.08654	0.002	0.08654	-0.105		0.08655	5.681	0.08655	5.616	0.08655	-0.522	0.08655	-0.269	0.08654	-0.57	0.08654	0.226		0.08649	0.101	0.08649	0.082	0.08655	14.921	0.08655	2.76		0.08654	-2.274	0.08654	-3.283	0.08657	30.938	0.08657	10.297		6.25	-2.05973
0.0868	-0.181	0.0868	-0.027	0.08674	0.009	0.08674	0.078	0.08677	0.001	0.08677	-0.111		0.08678	5.661	0.08678	5.609	0.08678	-0.522	0.08678	-0.269	0.08678	-0.559	0.08678	0.23		0.08672	0.097	0.08672	0.06	0.08678	14.917	0.08678	2.758		0.08677	-2.257	0.08677	-3.279	0.0868	30.945	0.0868	10.285		6.26667	-1.7126
0.08703	-0.184	0.08703	-0.042	0.08698	0.009	0.08698	0.078	0.08701	-0.012	0.08701	-0.11		0.08702	5.682	0.08702	5.601	0.08701	-0.513	0.08701	-0.246	0.08701	-0.559	0.08701	0.23		0.08696	0.084	0.08696	0.053	0.08701	14.891	0.08701	2.767		0.08701	-2.284	0.08701	-3.275	0.08703	30.927	0.08703	10.293		6.28333	-1.45546
0.08726	-0.158	0.08726	-0.039	0.08721	-0.015	0.08721	0.091	0.08724	0.012	0.08724	-0.099		0.08725	5.663	0.08725	5.587	0.08725	-0.501	0.08725	-0.229	0.08724	-0.585	0.08724	0.252		0.08719	0.093	0.08719	0.071	0.08725	14.896	0.08725	2.764		0.08724	-2.284	0.08724	-3.275	0.08727	30.956	0.08727	10.312		6.3	-1.2466
0.0875	0	0.0875	-0.041	0.08744	-0.014	0.08744	0.084	0.08747	0.012	0.08747	-0.099		0.08748	5.663	0.08748	5.587	0.08748	-0.498	0.08748	-0.23	0.08748	-0.569	0.08748	0.242		0.08742	0.088	0.08742	0.056	0.08748	14.928	0.08748	2.757		0.08747	-2.292	0.08747	-3.291	0.0875	30.956	0.0875	10.312		6.31667	-1.08478
0.08773	-0.018	0.08773	0	0.08768	0.002	0.08768	0.079	0.08771	0.004	0.08771	-0.116		0.08772	5.685	0.08772	5.578	0.08771	-0.5	0.08771	-0.24	0.08771	-0.562	0.08771	0.23		0.08766	0.088	0.08766	0.056	0.08772	14.932	0.08772	2.755		0.08771	-2.31	0.08771	-3.302	0.08773	30.934	0.08773	10.299		6.33333	-0.955944
0.08796	0	0.08796	0	0.08791	-0.001	0.08791	0.079	0.08794	0.009	0.08794	-0.11		0.08795	5.702	0.08795	5.572	0.08795	-0.483	0.08795	-0.23	0.08794	-0.551	0.08794	0.232		0.08789	0.086	0.08789	0.079	0.08795	14.932	0.08795	2.755		0.08794	-2.293	0.08794	-3.292	0.08797	30.939	0.08797	10.295		6.35	-0.856167
0.0882	-0.004	0.0882	0	0.08814	-0.001	0.08814	0.079	0.08817	0.029	0.08817	-0.108		0.08818	5.715	0.08818	5.575	0.08818	-0.483	0.08818	-0.23	0.08818	-0.555	0.08818	0.226		0.08812	0.092	0.08812	0.06	0.08818	14.953	0.08818	2.766		0.08817	-2.282	0.08817	-3.3	0.0882	30.957	0.0882	10.296		6.36667	-0.756389
0.08843	-0.004	0.08843	0	0.08838	0	0.08838	0.085	0.08841	0.029	0.08841	-0.114		0.08842	5.683	0.08842	5.557	0.08841	-0.503	0.08841	-0.215	0.08841	-0.555	0.08841	0.226		0.08836	0.072	0.08836	0.051	0.08842	14.922	0.08842	2.75		0.08841	-2.236	0.08841	-3.305	0.08843	30.956	0.08843	10.302		6.38333	-0.666618
0.08866	0	0.08866	-0.012	0.08861	0.002	0.08861	0.083	0.08864	0.03	0.08864	-0.111		0.08865	5.683	0.08865	5.557	0.08865	-0.498	0.08865	-0.218	0.08864	-0.57	0.08864	0.226		0.08859	0.078	0.08859	0.042	0.08865	14.937	0.08865	2.746		0.08864	-2.236	0.08864	-3.305	0.08867	30.956	0.08867	10.302		6.4	-0.601232
0.0889	-0.035	0.0889	0	0.08884	0.008	0.08884	0.082	0.08887	0.03	0.08887	-0.111		0.08888	5.67	0.08888	5.56	0.08888	-0.515	0.08888	-0.218	0.08888	-0.574	0.08888	0.216		0.08882	0.078	0.08882	0.042	0.08888	14.996	0.08888	2.758		0.08887	-2.226	0.08887	-3.296	0.0889	30.936	0.0889	10.302		6.41667	-0.565709
0.08913	0	0.08913	0.011	0.08908	0.006	0.08908	0.09	0.08911	0.013	0.08911	-0.106		0.08912	5.649	0.08912	5.545	0.08911	-0.501	0.08911	-0.238	0.08911	-0.571	0.08911	0.21		0.08906	0.085	0.08906	0.044	0.08912	15	0.08912	2.757		0.08911	-2.207	0.08911	-3.306	0.08913	30.944	0.08913	10.291		6.43333	-0.510089
0.08936	0	0.08936	0.011	0.08931	-0.003	0.08931	0.081	0.08934	-0.008	0.08934	-0.103		0.08935	5.635	0.08935	5.559	0.08935	-0.501	0.08935	-0.238	0.08934	-0.571	0.08934	0.21		0.08929	0.065	0.08929	0.044	0.08935	15	0.08935	2.757		0.08934	-2.19	0.08934	-3.305	0.08937	30.938	0.08937	10.282		6.45	-0.440528
0.0896	0.004	0.0896	0	0.08954	-0.003	0.08954	0.081	0.08957	-0.03	0.08957	-0.115		0.08958	5.634	0.08958	5.564	0.08958	-0.495	0.08958	-0.242	0.08958	-0.543	0.08958	0.204		0.08952	0.073	0.08952	0.066	0.08958	14.964	0.08958	2.761		0.08957	-2.172	0.08957	-3.311	0.0896	30.967	0.0896	10.29		6.46667	-0.399311
0.08983	0.012	0.08983	-0.014	0.08978	0.015	0.08978	0.093	0.0898	-0.046	0.0898	-0.109		0.08982	5.629	0.08982	5.574	0.08981	-0.509	0.08981	-0.248	0.08981	-0.555	0.08981	0.194		0.08976	0.051	0.08976	0.056	0.08982	14.944	0.08982	2.762		0.08981	-2.183	0.08981	-3.295	0.08983	30.936	0.08983	10.288		6.48333	-0.357131
0.09006	0.037	0.09006	-0.027	0.09001	0.009	0.09001	0.091	0.09004	-0.039	0.09004	-0.107		0.09005	5.661	0.09005	5.574	0.09005	-0.526	0.09005	-0.242	0.09004	-0.556	0.09004	0.208		0.08999	0.078	0.08999	0.046	0.09005	14.933	0.09005	2.758		0.09004	-2.21	0.09004	-3.298	0.09007	30.936	0.09007	10.288		6.5	-0.316141
0.0903	0.031	0.0903	-0.035	0.09024	0.01	0.09024	0.088	0.09027	-0.039	0.09027	-0.107		0.09028	5.661	0.09028	5.574	0.09028	-0.533	0.09028	-0.237	0.09028	-0.531	0.09028	0.213		0.09022	0.055	0.09022	0.054	0.09028	14.956	0.09028	2.768		0.09027	-2.21	0.09027	-3.298	0.0903	30.952	0.0903	10.278		6.51667	-0.277382
0.09053	0.016	0.09053	-0.038	0.09048	0.01	0.09048	0.088	0.0905	-0.042	0.0905	-0.105		0.09052	5.681	0.09052	5.563	0.09051	-0.534	0.09051	-0.232	0.09051	-0.555	0.09051	0.2		0.09046	0.055	0.09046	0.054	0.09052	14.956	0.09052	2.768		0.09051	-2.239	0.09051	-3.294	0.09053	30.919	0.09053	10.28		6.53333	-0.246326
0.09076	0.016	0.09076	-0.038	0.09071	0.018	0.09071	0.085	0.09074	-0.048	0.09074	-0.095		0.09075	5.669	0.09075	5.558	0.09075	-0.534	0.09075	-0.232	0.09074	-0.567	0.09074	0.199		0.09069	0.06	0.09069	0.06	0.09075	14.963	0.09075	2.776		0.09074	-2.219	0.09074	-3.294	0.09077	30.9	0.09077	10.277		6.55	-0.220295
0.091	0.024	0.091	-0.048	0.09094	0.019	0.09094	0.091	0.09097	-0.016	0.09097	-0.097		0.09098	5.686	0.09098	5.569	0.09098	-0.54	0.09098	-0.219	0.09098	-0.567	0.09098	0.199		0.09092	0.034	0.09092	0.074	0.09098	14.992	0.09098	2.766		0.09097	-2.22	0.09097	-3.294	0.091	30.898	0.091	10.26		6.56667	-0.198534
0.09123	0.002	0.09123	-0.049	0.09118	0.026	0.09118	0.093	0.0912	-0.021	0.0912	-0.099		0.09122	5.678	0.09122	5.565	0.09121	-0.531	0.09121	-0.214	0.09121	-0.566	0.09121	0.209		0.09116	0.063	0.09116	0.073	0.09122	14.983	0.09122	2.768		0.09121	-2.22	0.09121	-3.298	0.09123	30.872	0.09123	10.255		6.58333	-0.178197
0.09146	0.014	0.09146	-0.08	0.09141	0.026	0.09141	0.097	0.09144	-0.028	0.09144	-0.11		0.09145	5.675	0.09145	5.561	0.09145	-0.517	0.09145	-0.225	0.09144	-0.586	0.09144	0.206		0.09139	0.077	0.09139	0.062	0.09145	14.941	0.09145	2.76		0.09144	-2.224	0.09144	-3.284	0.09147	30.871	0.09147	10.263		6.6	-0.157669
0.0917	0.048	0.0917	-0.083	0.09164	0.026	0.09164	0.09	0.09167	-0.028	0.09167	-0.126		0.09168	5.675	0.09168	5.561	0.09168	-0.517	0.09168	-0.225	0.09167	-0.608	0.09167	0.195		0.09162	0.077	0.09162	0.062	0.09168	14.963	0.09168	2.75		0.09167	-2.224	0.09167	-3.284	0.0917	30.871	0.0917	10.263		6.61667	-0.138115
0.09193	0.048	0.09193	-0.083	0.09188	0.026	0.09188	0.09	0.0919	-0.021	0.0919	-0.126		0.09192	5.697	0.09192	5.565	0.09191	-0.506	0.09191	-0.211	0.09191	-0.608	0.09191	0.195		0.09186	0.087	0.09186	0.061	0.09192	14.963	0.09192	2.75		0.09191	-2.195	0.09191	-3.291	0.09193	30.856	0.09193	10.264		6.63333	-0.122078
0.09216	0.05	0.09216	-0.086	0.09211	0.014	0.09211	0.09	0.09214	-0.029	0.09214	-0.16		0.09215	5.671	0.09215	5.56	0.09215	-0.484	0.09215	-0.21	0.09214	-0.623	0.09214	0.2		0.09209	0.085	0.09209	0.043	0.09215	14.949	0.09215	2.746		0.09214	-2.2	0.09214	-3.299	0.09217	30.851	0.09217	10.264		6.65	-0.10018
0.0924	0.047	0.0924	-0.095	0.09234	0.027	0.09234	0.096	0.09237	-0.02	0.09237	-0.155		0.09238	5.701	0.09238	5.571	0.09238	-0.465	0.09238	-0.213	0.09238	-0.628	0.09238	0.193		0.09232	0.077	0.09232	0.051	0.09238	14.907	0.09238	2.741		0.09237	-2.238	0.09237	-3.3	0.0924	30.87	0.0924	10.265		6.66667	-0.082846
0.09263	0.043	0.09263	-0.099	0.09258	0.015	0.09258	0.093	0.0926	-0.007	0.0926	-0.15		0.09262	5.672	0.09262	5.571	0.09261	-0.447	0.09261	-0.208	0.09261	-0.607	0.09261	0.184		0.09256	0.059	0.09256	0.055	0.09262	14.924	0.09262	2.74		0.09261	-2.23	0.09261	-3.303	0.09263	30.853	0.09263	10.269		6.68333	-0.065344
0.09286	0.012	0.09286	-0.1	0.09281	0.017	0.09281	0.102	0.09284	-0.007	0.09284	-0.15		0.09285	5.691	0.09285	5.572	0.09285	-0.447	0.09285	-0.208	0.09284	-0.618	0.09284	0.204		0.09279	0.059	0.09279	0.055	0.09285	14.928	0.09285	2.758		0.09284	-2.23	0.09284	-3.303	0.09287	30.865	0.09287	10.275		6.7	-0.050581
0.0931	0.012	0.0931	-0.1	0.09304	0.012	0.09304	0.105	0.09307	-0.022	0.09307	-0.16		0.09308	5.691	0.09308	5.572	0.09308	-0.476	0.09308	-0.212	0.09308	-0.619	0.09308	0.21		0.09302	0.064	0.09302	0.05	0.09308	14.928	0.09308	2.758		0.09307	-2.238	0.09307	-3.288	0.0931	30.865	0.0931	10.275		6.71667	-0.040562
0.09333	0.015	0.09333	-0.087	0.09328	0.012	0.09328	0.105	0.0933	-0.023	0.0933	-0.176		0.09332	5.719	0.09332	5.568	0.09331	-0.476	0.09331	-0.212	0.09331	-0.619	0.09331	0.21		0.09326	0.071	0.09326	0.063	0.09332	14.909	0.09332	2.74		0.09331	-2.236	0.09331	-3.281	0.09333	30.88	0.09333	10.271		6.73333	-0.035233
0.09357	0.043	0.09357	-0.096	0.09351	-0.008	0.09351	0.093	0.09354	-0.035	0.09354	-0.18		0.09355	5.704	0.09355	5.571	0.09355	-0.463	0.09355	-0.201	0.09354	-0.611	0.09354	0.225		0.09349	0.075	0.09349	0.055	0.09355	14.926	0.09355	2.743		0.09354	-2.235	0.09354	-3.287	0.09357	30.883	0.09357	10.271		6.75	-0.029149
0.0938	0.026	0.0938	-0.094	0.09374	0.002	0.09374	0.087	0.09377	-0.024	0.09377	-0.176		0.09378	5.713	0.09378	5.557	0.09378	-0.487	0.09378	-0.206	0.09378	-0.6	0.09378	0.226		0.09372	0.062	0.09372	0.055	0.09378	14.89	0.09378	2.758		0.09377	-2.221	0.09377	-3.292	0.0938	30.896	0.0938	10.269		6.76667	-0.023317
0.09403	0	0.09403	-0.1	0.09398	-0.011	0.09398	0.11	0.094	-0.036	0.094	-0.158		0.09402	5.706	0.09402	5.554	0.09401	-0.499	0.09401	-0.197	0.09401	-0.606	0.09401	0.221		0.09396	0.062	0.09396	0.055	0.09402	14.9	0.09402	2.758		0.09401	-2.252	0.09401	-3.298	0.09403	30.896	0.09403	10.269		6.78333	-0.017066
0.09427	-0.025	0.09427	-0.108	0.09421	0.009	0.09421	0.108	0.09424	-0.036	0.09424	-0.158		0.09425	5.706	0.09425	5.554	0.09425	-0.499	0.09425	-0.197	0.09424	-0.613	0.09424	0.226		0.09419	0.066	0.09419	0.069	0.09425	14.902	0.09425	2.758		0.09424	-2.252	0.09424	-3.298	0.09427	30.857	0.09427	10.268		6.8	-0.012006
0.0945	-0.025	0.0945	-0.108	0.09444	0.009	0.09444	0.108	0.09447	-0.037	0.09447	-0.167		0.09448	5.71	0.09448	5.542	0.09448	-0.483	0.09448	-0.204	0.09448	-0.591	0.09448	0.215		0.09442	0.063	0.09442	0.085	0.09448	14.902	0.09448	2.758		0.09447	-2.262	0.09447	-3.307	0.0945	30.857	0.0945	10.268		6.81667	-0.007712
0.09473	-0.017	0.09473	-0.121	0.09468	0.028	0.09468	0.109	0.0947	-0.039	0.0947	-0.15		0.09472	5.674	0.09472	5.541	0.09471	-0.5	0.09471	-0.229	0.09471	-0.591	0.09471	0.215		0.09466	0.064	0.09466	0.067	0.09472	14.906	0.09472	2.763		0.09471	-2.232	0.09471	-3.313	0.09473	30.86	0.09473	10.265		6.83333	-0.004465
0.09497	-0.03	0.09497	-0.136	0.09491	0.032	0.09491	0.121	0.09494	-0.028	0.09494	-0.151		0.09495	5.645	0.09495	5.55	0.09495	-0.505	0.09495	-0.23	0.09494	-0.591	0.09494	0.204		0.09489	0.076	0.09489	0.047	0.09495	14.879	0.09495	2.762		0.09494	-2.234	0.09494	-3.333	0.09497	30.838	0.09497	10.266		6.85	-0.002264
0.0952	-0.074	0.0952	-0.126	0.09514	0.032	0.09514	0.141	0.09517	-0.028	0.09517	-0.151		0.09518	5.636	0.09518	5.542	0.09518	-0.501	0.09518	-0.216	0.09518	-0.61	0.09518	0.21		0.09512	0.076	0.09512	0.047	0.09518	14.88	0.09518	2.772		0.09517	-2.241	0.09517	-3.337	0.0952	30.813	0.0952	10.236		6.86667	-0.000733
0.09543	-0.088	0.09543	-0.124	0.09538	0.027	0.09538	0.128	0.09541	-0.05	0.09541	-0.158		0.09542	5.631	0.09542	5.542	0.09541	-0.501	0.09541	-0.216	0.09541	-0.625	0.09541	0.208		0.09536	0.055	0.09536	0.034	0.09542	14.908	0.09542	2.772		0.09541	-2.209	0.09541	-3.335	0.09543	30.813	0.09543	10.236		6.88333	0.000127
0.09567	-0.088	0.09567	-0.124	0.09561	0.027	0.09561	0.128	0.09564	-0.05	0.09564	-0.158		0.09565	5.631	0.09565	5.542	0.09565	-0.485	0.09565	-0.225	0.09564	-0.633	0.09564	0.201		0.09559	0.061	0.09559	0.037	0.09565	14.916	0.09565	2.75		0.09564	-2.209	0.09564	-3.335	0.09567	30.828	0.09567	10.25		6.9	-0.000412
0.0959	-0.123	0.0959	-0.133	0.09584	0.016	0.09584	0.139	0.09587	-0.056	0.09587	-0.16		0.09588	5.625	0.09588	5.537	0.09588	-0.468	0.09588	-0.233	0.09588	-0.633	0.09588	0.201		0.09582	0.046	0.09582	0.042	0.09588	14.921	0.09588	2.771		0.09587	-2.241	0.09587	-3.345	0.0959	30.821	0.0959	10.275		6.91667	-0.001173
0.09613	-0.118	0.09613	-0.122	0.09608	0.018	0.09608	0.137	0.09611	-0.025	0.09611	-0.167		0.09612	5.621	0.09612	5.542	0.09611	-0.483	0.09611	-0.235	0.09611	-0.62	0.09611	0.193		0.09606	0.035	0.09606	0.052	0.09612	14.921	0.09612	2.771		0.09611	-2.251	0.09611	-3.339	0.09613	30.8	0.09613	10.288		6.93333	-0.001223
0.09637	-0.115	0.09637	-0.122	0.09631	0.014	0.09631	0.127	0.09634	-0.036	0.09634	-0.188		0.09635	5.63	0.09635	5.526	0.09635	-0.495	0.09635	-0.204	0.09634	-0.617	0.09634	0.185		0.09629	0.07	0.09629	0.042	0.09635	14.936	0.09635	2.77		0.09634	-2.253	0.09634	-3.341	0.09637	30.843	0.09637	10.284		6.95	-0.001064
0.0966	-0.136	0.0966	-0.129	0.09654	0.023	0.09654	0.123	0.09657	-0.012	0.09657	-0.173		0.09658	5.638	0.09658	5.524	0.09658	-0.529	0.09658	-0.217	0.09658	-0.605	0.09658	0.176		0.09652	0.07	0.09652	0.042	0.09658	14.955	0.09658	2.766		0.09657	-2.251	0.09657	-3.342	0.0966	30.824	0.0966	10.277		6.96667	-0.000318
0.09683	-0.147	0.09683	-0.109	0.09678	0.023	0.09678	0.123	0.09681	-0.009	0.09681	-0.174		0.09682	5.638	0.09682	5.524	0.09681	-0.554	0.09681	-0.212	0.09681	-0.608	0.09681	0.167		0.09676	0.082	0.09676	0.046	0.09681	14.899	0.09681	2.766		0.09681	-2.266	0.09681	-3.336	0.09683	30.824	0.09683	10.277		6.98333	-0.0002
0.09707	-0.147	0.09707	-0.109	0.09701	0.022	0.09701	0.132	0.09704	-0.009	0.09704	-0.174		0.09705	5.63	0.09705	5.517	0.09705	-0.554	0.09705	-0.212	0.09704	-0.608	0.09704	0.167		0.09699	0.087	0.09699	0.035	0.09705	14.884	0.09705	2.763		0.09704	-2.266	0.09704	-3.336	0.09707	30.802	0.09707	10.264		7	0.000779
0.0973	-0.154	0.0973	-0.112	0.09724	0.025	0.09724	0.116	0.09727	-0.019	0.09727	-0.176		0.09728	5.598	0.09728	5.5	0.09728	-0.572	0.09728	-0.215	0.09728	-0.625	0.09728	0.187		0.09722	0.104	0.09722	0.034	0.09728	14.827	0.09728	2.765		0.09727	-2.26	0.09727	-3.319	0.0973	30.806	0.0973	10.284		7.01667	0.002038
0.09753	-0.153	0.09753	-0.112	0.09748	0.038	0.09748	0.113	0.09751	-0.006	0.09751	-0.172		0.09752	5.604	0.09752	5.505	0.09751	-0.559	0.09751	-0.223	0.09751	-0.624	0.09751	0.187		0.09746	0.079	0.09746	0.034	0.09751	14.827	0.09751	2.765		0.09751	-2.276	0.09751	-3.314	0.09753	30.822	0.09753	10.296		7.03333	0.00267
0.09777	-0.155	0.09777	-0.116	0.09771	0.011	0.09771	0.106	0.09774	-0.034	0.09774	-0.174		0.09775	5.591	0.09775	5.528	0.09775	-0.542	0.09775	-0.224	0.09774	-0.606	0.09774	0.194		0.09769	0.079	0.09769	0.034	0.09775	14.822	0.09775	2.767		0.09774	-2.287	0.09774	-3.316	0.09777	30.857	0.09777	10.299		7.05	0.002129
0.098	-0.171	0.098	-0.112	0.09794	0.011	0.09794	0.106	0.09797	-0.027	0.09797	-0.156		0.09798	5.588	0.09798	5.539	0.09798	-0.533	0.09798	-0.226	0.09798	-0.581	0.09798	0.199		0.09792	0.062	0.09792	0.039	0.09798	14.862	0.09798	2.755		0.09797	-2.278	0.09797	-3.32	0.098	30.873	0.098	10.285		7.06667	0.001462
0.09823	-0.171	0.09823	-0.112	0.09818	0.011	0.09818	0.106	0.09821	-0.024	0.09821	-0.159		0.09822	5.588	0.09822	5.539	0.09821	-0.533	0.09821	-0.226	0.09821	-0.581	0.09821	0.199		0.09816	0.07	0.09816	0.055	0.09821	14.844	0.09821	2.754		0.09821	-2.279	0.09821	-3.327	0.09823	30.873	0.09823	10.285		7.08333	0.001047
0.09847	-0.182	0.09847	-0.109	0.09841	0.014	0.09841	0.106	0.09844	-0.024	0.09844	-0.159		0.09845	5.573	0.09845	5.534	0.09845	-0.532	0.09845	-0.229	0.09844	-0.575	0.09844	0.202		0.09839	0.072	0.09839	0.055	0.09845	14.828	0.09845	2.756		0.09844	-2.279	0.09844	-3.327	0.09847	30.842	0.09847	10.277		7.1	0.000948
0.0987	-0.195	0.0987	-0.115	0.09864	0.023	0.09864	0.106	0.09867	-0.026	0.09867	-0.156		0.09868	5.577	0.09868	5.536	0.09868	-0.527	0.09868	-0.222	0.09868	-0.601	0.09868	0.2		0.09862	0.047	0.09862	0.052	0.09868	14.828	0.09868	2.756		0.09867	-2.315	0.09867	-3.332	0.0987	30.871	0.0987	10.267		7.11667	0.001171
0.09893	-0.211	0.09893	-0.103	0.09888	0	0.09888	0.108	0.09891	-0.037	0.09891	-0.153		0.09892	5.594	0.09892	5.549	0.09891	-0.556	0.09891	-0.24	0.09891	-0.609	0.09891	0.199		0.09886	0.077	0.09886	0.061	0.09891	14.799	0.09891	2.75		0.09891	-2.283	0.09891	-3.338	0.09893	30.869	0.09893	10.258		7.13333	0.001352
0.09917	-0.193	0.09917	-0.112	0.09911	0.005	0.09911	0.116	0.09914	-0.028	0.09914	-0.176		0.09915	5.611	0.09915	5.554	0.09915	-0.564	0.09915	-0.218	0.09914	-0.578	0.09914	0.208		0.09909	0.077	0.09909	0.061	0.09915	14.839	0.09915	2.761		0.09914	-2.271	0.09914	-3.333	0.09917	30.819	0.09917	10.271		7.15	0.000947
0.0994	-0.19	0.0994	-0.11	0.09934	0.005	0.09934	0.116	0.09937	-0.033	0.09937	-0.167		0.09938	5.59	0.09938	5.562	0.09938	-0.564	0.09938	-0.218	0.09938	-0.602	0.09938	0.201		0.09932	0.116	0.09932	0.043	0.09938	14.848	0.09938	2.773		0.09937	-2.278	0.09937	-3.309	0.0994	30.822	0.0994	10.288		7.16667	0.001881
0.09963	-0.2	0.09963	-0.116	0.09958	-0.008	0.09958	0.116	0.09961	-0.068	0.09961	-0.191		0.09962	5.582	0.09962	5.552	0.09961	-0.58	0.09961	-0.21	0.09961	-0.584	0.09961	0.201		0.09956	0.104	0.09956	0.038	0.09961	14.827	0.09961	2.771		0.09961	-2.261	0.09961	-3.323	0.09963	30.822	0.09963	10.293		7.18333	0.002565
0.09987	-0.2	0.09987	-0.116	0.09981	-0.012	0.09981	0.116	0.09984	-0.068	0.09984	-0.191		0.09985	5.582	0.09985	5.552	0.09985	-0.572	0.09985	-0.224	0.09984	-0.584	0.09984	0.201		0.09979	0.103	0.09979	0.037	0.09985	14.844	0.09985	2.771		0.09984	-2.261	0.09984	-3.323	0.09987	30.822	0.09987	10.293		7.2	0.003771
0.1001	-0.202	0.1001	-0.128	0.10004	0.005	0.10004	0.108	0.10007	-0.034	0.10007	-0.2		0.10008	5.549	0.10008	5.542	0.10008	-0.549	0.10008	-0.216	0.10008	-0.57	0.10008	0.186		0.10002	0.116	0.10002	0.045	0.10008	14.844	0.10008	2.771		0.10007	-2.301	0.10007	-3.334	0.1001	30.819	0.1001	10.292		7.21667	0.005043
0.10045	-0.202	0.10045	-0.128	0.10042	0.005	0.10042	0.108	0.10045	-0.034	0.10045	-0.2		0.10045	5.549	0.10045	5.542	0.10045	-0.549	0.10045	-0.216	0.10045	-0.57	0.10045	0.186		0.10039	0.116	0.10039	0.045	0.10045	14.844	0.10045	2.771		0.10042	-2.301	0.10042	-3.334	0.10047	30.819	0.10047	10.292		7.23333	0.006148
0.10045	-0.202	0.10045	-0.128	0.10042	0.005	0.10042	0.108	0.10045	-0.034	0.10045	-0.2		0.10045	5.549	0.10045	5.542	0.10045	-0.549	0.10045	-0.216	0.10045	-0.57	0.10045	0.186		0.10039	0.116	0.10039	0.045	0.10045	14.844	0.10045	2.771		0.10042	-2.301	0.10042	-3.334	0.10047	30.819	0.10047	10.292		7.25	0.006542
0.10045	-0.202	0.10045	-0.128	0.10042	0.005	0.10042	0.108	0.10045	-0.034	0.10045	-0.2		0.10045	5.549	0.10045	5.542	0.10045	-0.549	0.10045	-0.216	0.10045	-0.57	0.10045	0.186		0.10039	0.116	0.10039	0.045	0.10045	14.844	0.10045	2.771		0.10042	-2.301	0.10042	-3.334	0.10047	30.819	0.10047	10.292		7.26667	0.005135
0.10045	-0.202	0.10045	-0.128	0.10042	0.005	0.10042	0.108	0.10045	-0.034	0.10045	-0.2		0.10045	5.549	0.10045	5.542	0.10045	-0.549	0.10045	-0.216	0.10045	-0.57	0.10045	0.186		0.10039	0.116	0.10039	0.045	0.10045	14.844	0.10045	2.771		0.10042	-2.301	0.10042	-3.334	0.10047	30.819	0.10047	10.292		7.28333	0.003686
0.10045	-0.245	0.10045	-0.144	0.10042	-0.052	0.10042	0.098	0.10045	-0.03	0.10045	-0.201		0.10045	5.54	0.10045	5.536	0.10045	-0.52	0.10045	-0.257	0.10045	-0.594	0.10045	0.21		0.10039	0.069	0.10039	0.027	0.10045	14.875	0.10045	2.757		0.10042	-2.256	0.10042	-3.317	0.10047	30.788	0.10047	10.27		7.3	0.002498
0.1008	-0.243	0.1008	-0.15	0.10065	-0.051	0.10065	0.064	0.10062	-0.04	0.10062	-0.213		0.10079	5.554	0.10079	5.518	0.1008	-0.511	0.1008	-0.273	0.1008	-0.562	0.1008	0.187		0.10074	0.068	0.10074	0.01	0.10079	14.847	0.10079	2.756		0.10077	-2.281	0.10077	-3.32	0.10071	30.788	0.10071	10.267		7.31667	0.002038
0.1008	-0.243	0.1008	-0.15	0.10065	-0.051	0.10065	0.064	0.10074	-0.047	0.10074	-0.206		0.10079	5.554	0.10079	5.518	0.10092	-0.511	0.10092	-0.273	0.1008	-0.562	0.1008	0.187		0.10074	0.067	0.10074	0.006	0.10091	14.847	0.10091	2.756		0.10089	-2.281	0.10089	-3.32	0.10071	30.788	0.10071	10.267		7.33333	0.001452
0.10103	-0.243	0.10103	-0.15	0.10089	-0.082	0.10089	0.053	0.10085	-0.047	0.10085	-0.206		0.10103	5.568	0.10103	5.516	0.10104	-0.536	0.10104	-0.271	0.10103	-0.537	0.10103	0.191		0.10097	0.067	0.10097	0.006	0.10102	14.86	0.10102	2.757		0.10101	-2.261	0.10101	-3.301	0.10094	30.773	0.10094	10.273		7.35	-0.000222
0.10126	-0.255	0.10126	-0.145	0.10112	-0.082	0.10112	0.053	0.10103	-0.067	0.10103	-0.198		0.10126	5.592	0.10126	5.505	0.10127	-0.536	0.10127	-0.271	0.10126	-0.535	0.10126	0.207		0.10121	0.035	0.10121	0.014	0.10126	14.832	0.10126	2.766		0.10124	0	0.10124	-3.32	0.10117	30.773	0.10117	10.273		7.36667	-0.002482
0.1015	-0.275	0.1015	-0.138	0.10135	-0.095	0.10135	0.059	0.10126	-0.067	0.10126	-0.198		0.10149	5.607	0.10149	5.52	0.1015	-0.553	0.1015	-0.273	0.1015	-0.535	0.1015	0.207		0.10144	0.034	0.10144	0.01	0.10149	14.871	0.10149	2.769		0.10147	0	0.10147	-3.32	0.10141	30.798	0.10141	10.259		7.38333	-0.004324
0.10173	-0.25	0.10173	-0.139	0.10159	-0.086	0.10159	0.048	0.1015	-0.07	0.1015	-0.194		0.10173	5.607	0.10173	5.52	0.10174	-0.541	0.10174	-0.257	0.10173	-0.545	0.10173	0.207		0.10167	0.038	0.10167	-0.001	0.10172	14.839	0.10172	2.764		0.10171	0	0.10171	0	0.10164	30.817	0.10164	10.269		7.4	-0.006589
0.10196	-0.265	0.10196	-0.153	0.10182	-0.083	0.10182	0.045	0.10173	-0.092	0.10173	-0.187		0.10196	0	0.10196	0	0.10197	-0.52	0.10197	-0.264	0.10196	-0.569	0.10196	0.213		0.10191	0.038	0.10191	-0.001	0.10196	14.839	0.10196	2.764		0.10194	0.021	0.10194	-0.003	0.10187	30.815	0.10187	10.25		7.41667	-0.008434
0.1022	-0.3	0.1022	-0.162	0.10205	-0.071	0.10205	0.052	0.10196	-0.114	0.10196	-0.184		0.10219	0.043	0.10219	0.016	0.1022	-0.528	0.1022	-0.266	0.1022	-0.606	0.1022	0.224		0.10214	0.056	0.10214	0	0.10219	14.811	0.10219	2.759		0.10217	0.025	0.10217	-0.007	0.10211	30.837	0.10211	10.245		7.43333	-0.010026
0.10243	-0.3	0.10243	-0.162	0.10229	-0.07	0.10229	0.039	0.1022	-0.116	0.1022	-0.192		0.10243	0.056	0.10243	0.008	0.10244	-0.528	0.10244	-0.266	0.10243	-0.606	0.10243	0.224		0.10237	0.052	0.10237	0.006	0.10242	14.782	0.10242	2.756		0.10241	0.022	0.10241	-0.006	0.10234	30.798	0.10234	10.244		7.45	-0.011619
0.10266	-0.281	0.10266	-0.173	0.10252	-0.07	0.10252	0.039	0.10243	-0.108	0.10243	-0.189		0.10266	0.04	0.10266	0.008	0.10267	-0.537	0.10267	-0.253	0.10266	-0.613	0.10266	0.227		0.10261	0.038	0.10261	-0.008	0.10266	14.76	0.10266	2.748		0.10264	0.026	0.10264	-0.018	0.10257	30.798	0.10257	10.244		7.46667	-0.013673
0.1029	-0.296	0.1029	-0.176	0.10275	-0.057	0.10275	0.042	0.10266	-0.108	0.10266	-0.189		0.10289	0.04	0.10289	0.008	0.1029	-0.553	0.1029	-0.257	0.1029	-0.6	0.1029	0.227		0.10284	0.024	0.10284	-0.012	0.10289	14.755	0.10289	2.762		0.10287	0.026	0.10287	-0.018	0.10281	30.82	0.10281	10.24		7.48333	-0.013926
0.10313	-0.292	0.10313	-0.171	0.10299	-0.061	0.10299	0.04	0.1029	-0.107	0.1029	-0.177		0.10313	0.054	0.10313	0.011	0.10314	-0.562	0.10314	-0.262	0.10313	-0.607	0.10313	0.213		0.10307	0.024	0.10307	-0.012	0.10312	14.755	0.10312	2.762		0.10311	0.037	0.10311	-0.01	0.10304	0	0.10304	0		7.5	-0.015402
0.10336	-0.291	0.10336	-0.159	0.10322	0	0.10322	0.04	0.10313	-0.103	0.10313	-0.171		0.10336	0.076	0.10336	0.02	0.10337	-0.556	0.10337	-0.265	0.10336	-0.598	0.10336	0.215		0.10331	0.043	0.10331	-0.012	0.10336	14.773	0.10336	2.751		0.10334	0.021	0.10334	-0.017	0.10327	0.023	0.10327	0.014		7.51667	-0.016043
0.1036	-0.291	0.1036	-0.159	0.10345	0.008	0.10345	0	0.10336	-0.105	0.10336	-0.164		0.10359	0.066	0.10359	0.021	0.1036	-0.556	0.1036	-0.265	0.1036	-0.593	0.1036	0.217		0.10354	0.018	0.10354	-0.017	0.10359	14.753	0.10359	2.733		0.10357	0.01	0.10357	-0.018	0.10351	-0.008	0.10351	0.026		7.53333	-0.016391
0.10383	-0.314	0.10383	-0.143	0.10369	0.008	0.10369	0	0.1036	-0.102	0.1036	-0.166		0.10383	0.086	0.10383	0.019	0.10384	-0.569	0.10384	-0.289	0.10383	-0.593	0.10383	0.217		0.10377	0.007	0.10377	-0.015	0.10382	14.774	0.10382	2.75		0.10381	0.028	0.10381	-0.02	0.10374	0	0.10374	0.023		7.55	-0.017785
0.10406	-0.287	0.10406	-0.151	0.10392	0.012	0.10392	-0.012	0.10383	-0.086	0.10383	-0.175		0.10406	0.086	0.10406	0.019	0.10407	-0.59	0.10407	-0.286	0.10406	-0.579	0.10406	0.211		0.10401	0.013	0.10401	-0.014	0.10406	14.753	0.10406	2.747		0.10404	0.044	0.10404	-0.02	0.10397	-0.017	0.10397	0.03		7.56667	-0.018468
0.1043	-0.288	0.1043	-0.172	0.10415	0.012	0.10415	-0.016	0.10406	-0.086	0.10406	-0.175		0.10429	0.093	0.10429	0.015	0.1043	-0.577	0.1043	-0.266	0.1043	-0.585	0.1043	0.207		0.10424	0.022	0.10424	-0.018	0.10429	14.745	0.10429	2.75		0.10427	0.044	0.10427	-0.02	0.10421	-0.017	0.10421	0.03		7.58333	-0.018313
0.10453	-0.294	0.10453	-0.164	0.10439	0.008	0.10439	-0.028	0.1043	-0.082	0.1043	-0.179		0.10453	0.093	0.10453	-0.001	0.10454	-0.591	0.10454	-0.27	0.10453	-0.585	0.10453	0.205		0.10447	0.022	0.10447	-0.018	0.10452	14.757	0.10452	2.764		0.10451	0.04	0.10451	-0.019	0.10444	-0.012	0.10444	0.031		7.6	-0.016596
0.10476	-0.293	0.10476	-0.162	0.10462	0.008	0.10462	-0.028	0.10453	-0.12	0.10453	-0.163		0.10476	0.095	0.10476	-0.001	0.10477	-0.591	0.10477	-0.27	0.10476	-0.595	0.10476	0.197		0.10471	0.033	0.10471	-0.018	0.10476	14.757	0.10476	2.764		0.10474	0.039	0.10474	-0.023	0.10467	-0.019	0.10467	0.038		7.61667	-0.014107
0.105	-0.293	0.105	-0.162	0.10485	0.012	0.10485	-0.035	0.10476	-0.12	0.10476	-0.163		0.10499	0.128	0.10499	0.002	0.105	-0.591	0.105	-0.252	0.105	-0.595	0.105	0.197		0.10494	0.022	0.10494	-0.016	0.10499	14.734	0.10499	2.748		0.10497	0.032	0.10497	-0.005	0.10491	-0.004	0.10491	0.04		7.63333	-0.012497
0.10523	-0.293	0.10523	-0.149	0.10509	0.008	0.10509	-0.022	0.105	-0.105	0.105	-0.148		0.10523	0.105	0.10523	0.018	0.10524	-0.589	0.10524	-0.233	0.10523	-0.605	0.10523	0.2		0.10517	0.015	0.10517	0.002	0.10522	14.761	0.10522	2.757		0.10521	0.038	0.10521	0.003	0.10514	0.026	0.10514	0.065		7.65	-0.011515
0.10546	-0.279	0.10546	-0.16	0.10532	0.006	0.10532	-0.014	0.10523	-0.099	0.10523	-0.147		0.10546	0.105	0.10546	0.018	0.10547	-0.584	0.10547	-0.24	0.10546	-0.578	0.10546	0.195		0.10541	0.011	0.10541	-0.009	0.10546	14.801	0.10546	2.743		0.10544	-0.007	0.10544	-0.007	0.10537	0.026	0.10537	0.065		7.66667	-0.010659
0.1057	0	0.1057	-0.171	0.10555	0.026	0.10555	-0.019	0.10546	-0.099	0.10546	-0.147		0.10569	0.111	0.10569	0.034	0.1057	-0.583	0.1057	-0.234	0.1057	-0.61	0.1057	0.203		0.10564	0.001	0.10564	0.006	0.10569	14.782	0.10569	2.733		0.10567	-0.007	0.10567	-0.007	0.1056	0.04	0.1056	0.078		7.68333	-0.009008
0.10593	-0.01	0.10593	0	0.10579	0.012	0.10579	-0.019	0.1057	-0.095	0.1057	-0.16		0.10593	0.135	0.10593	0.043	0.10594	-0.583	0.10594	-0.234	0.10593	-0.614	0.10593	0.196		0.10587	0.001	0.10587	0.006	0.10592	14.782	0.10592	2.733		0.10591	0.019	0.10591	0	0.10584	0.048	0.10584	0.074		7.7	-0.006579
0.10616	-0.01	0.10616	0	0.10602	0.012	0.10602	-0.01	0.10593	-0.098	0.10593	-0.173		0.10616	0.126	0.10616	0.056	0.10617	-0.618	0.10617	-0.24	0.10616	-0.614	0.10616	0.196		0.10611	0.019	0.10611	-0.008	0.10616	14.78	0.10616	2.733		0.10614	-0.013	0.10614	-0.001	0.10607	-0.008	0.10607	0.061		7.71667	-0.004379
0.1064	-0.022	0.1064	0.013	0.10625	0.012	0.10625	-0.01	0.10616	-0.121	0.10616	-0.166		0.10639	0.149	0.10639	0.048	0.1064	-0.604	0.1064	-0.236	0.1064	-0.615	0.1064	0.197		0.10634	-0.007	0.10634	0.01	0.10639	14.785	0.10639	2.725		0.10637	-0.009	0.10637	-0.013	0.1063	0.001	0.1063	0.05		7.73333	-0.002724
0.10663	0.017	0.10663	0.01	0.10649	0.014	0.10649	-0.002	0.1064	-0.136	0.1064	-0.176		0.10663	0.106	0.10663	0.027	0.10664	-0.61	0.10664	-0.249	0.10663	-0.591	0.10663	0.21		0.10657	-0.001	0.10657	0.002	0.10662	14.763	0.10662	2.707		0.10661	-0.025	0.10661	-0.016	0.10654	0.006	0.10654	0.03		7.75	-0.001864
0.10686	0.032	0.10686	0.022	0.10672	0.012	0.10672	-0.006	0.10663	-0.155	0.10663	-0.171		0.10686	0.121	0.10686	0.025	0.10687	-0.589	0.10687	-0.256	0.10686	-0.604	0.10686	0.202		0.10681	-0.011	0.10681	0.02	0.10686	14.77	0.10686	2.705		0.10684	-0.038	0.10684	-0.011	0.10677	0.026	0.10677	0.029		7.76667	-0.000544
0.1071	0.021	0.1071	0.03	0.10695	0.011	0.10695	-0.005	0.10686	-0.155	0.10686	-0.171		0.10709	0.121	0.10709	0.025	0.1071	-0.607	0.1071	-0.25	0.1071	-0.616	0.1071	0.216		0.10704	-0.011	0.10704	0.02	0.10709	14.8	0.10709	2.7		0.10707	-0.038	0.10707	-0.011	0.107	0.026	0.107	0.029		7.78333	0.00086
0.10733	0.008	0.10733	0.035	0.10719	0.011	0.10719	-0.005	0.1071	-0.155	0.1071	-0.179		0.10733	0.12	0.10733	0.025	0.10734	-0.607	0.10734	-0.25	0.10733	-0.643	0.10733	0.225		0.10727	0.008	0.10727	0.014	0.10732	14.8	0.10732	2.706		0.10731	-0.048	0.10731	-0.003	0.10724	0.044	0.10724	0.05		7.8	0.003861
0.10756	0.008	0.10756	0.035	0.10742	0.016	0.10742	0.007	0.10733	-0.166	0.10733	-0.203		0.10756	0.095	0.10756	0.016	0.10757	-0.62	0.10757	-0.25	0.10756	-0.659	0.10756	0.226		0.10751	0.008	0.10751	0.009	0.10756	14.805	0.10756	2.706		0.10754	-0.092	0.10754	0.001	0.10747	0.041	0.10747	0.045		7.81667	0.006692
0.1078	-0.014	0.1078	0.025	0.10765	0.023	0.10765	0	0.10756	-0.159	0.10756	-0.196		0.10779	0.068	0.10779	0.014	0.1078	-0.627	0.1078	-0.242	0.1078	-0.659	0.1078	0.226		0.10774	0.037	0.10774	0.006	0.10779	14.795	0.10779	2.712		0.10777	-0.065	0.10777	0.004	0.1077	0.023	0.1077	0.041		7.83333	0.010026
0.10803	0	0.10803	0.028	0.10789	0.011	0.10789	0.004	0.1078	-0.136	0.1078	-0.222		0.10803	0.084	0.10803	0.015	0.10804	-0.65	0.10804	-0.254	0.10803	-0.653	0.10803	0.232		0.10797	0.03	0.10797	-0.014	0.10802	14.795	0.10802	2.702		0.10801	-0.054	0.10801	-0.013	0.10794	0.019	0.10794	0.031		7.85	0.011936
0.10826	-0.039	0.10826	0.025	0.10812	0.011	0.10812	0.002	0.10803	-0.157	0.10803	-0.228		0.10826	0.084	0.10826	0.015	0.10827	-0.654	0.10827	-0.264	0.10826	-0.639	0.10826	0.235		0.10821	0.03	0.10821	-0.014	0.10826	14.78	0.10826	2.702		0.10824	-0.054	0.10824	-0.013	0.10817	0.019	0.10817	0.031		7.86667	0.012799
0.1085	-0.037	0.1085	0.019	0.10835	-0.007	0.10835	0.002	0.10826	-0.157	0.10826	-0.228		0.10849	0.13	0.10849	0.017	0.10851	-0.643	0.10851	-0.278	0.1085	-0.624	0.1085	0.238		0.10844	0.018	0.10844	-0.002	0.10849	14.764	0.10849	2.699		0.10847	-0.03	0.10847	-0.031	0.1084	0.009	0.1084	0.026		7.88333	0.013663
0.10873	-0.037	0.10873	0.019	0.10859	-0.007	0.10859	0.002	0.1085	-0.167	0.1085	-0.229		0.10873	0.119	0.10873	0.029	0.10874	-0.643	0.10874	-0.278	0.10873	-0.66	0.10873	0.24		0.10867	-0.008	0.10867	-0.006	0.10872	14.764	0.10872	2.699		0.10871	-0.001	0.10871	-0.016	0.10864	-0.009	0.10864	0.034		7.9	0.014338
0.10896	-0.027	0.10896	0.029	0.10882	0.007	0.10882	-0.008	0.10873	0	0.10873	-0.218		0.10896	0.12	0.10896	0.027	0.10897	-0.633	0.10897	-0.28	0.10896	-0.66	0.10896	0.24		0.10891	-0.021	0.10891	-0.016	0.10896	14.736	0.10896	2.696		0.10894	0.013	0.10894	-0.015	0.10887	-0.012	0.10887	0.042		7.91667	0.014774
0.1092	-0.029	0.1092	0.025	0.10905	0.007	0.10905	-0.012	0.10896	0.025	0.10896	0		0.10919	0.119	0.10919	0.023	0.1092	-0.642	0.1092	-0.268	0.1092	-0.641	0.1092	0.247		0.10914	-0.044	0.10914	-0.015	0.10919	14.765	0.10919	2.693		0.10917	0.007	0.10917	-0.003	0.1091	-0.006	0.1091	0.037		7.93333	0.014834
0.10943	-0.01	0.10943	0.03	0.10929	0.006	0.10929	-0.013	0.10919	0.035	0.10919	-0.008		0.10943	0.11	0.10943	0.02	0.10944	-0.605	0.10944	-0.26	0.10943	-0.67	0.10943	0.248		0.10937	-0.044	0.10937	-0.015	0.10942	14.762	0.10942	2.692		0.10941	-0.007	0.10941	0	0.10934	-0.006	0.10934	0.037		7.95	0.014139
0.10966	0.006	0.10966	0.029	0.10952	0.01	0.10952	-0.006	0.10943	0.035	0.10943	-0.008		0.10966	0.083	0.10966	0.033	0.10967	-0.6	0.10967	-0.284	0.10966	-0.687	0.10966	0.235		0.10961	-0.034	0.10961	-0.004	0.10966	14.77	0.10966	2.695		0.10964	-0.007	0.10964	0	0.10957	-0.024	0.10957	0.052		7.96667	0.01311
0.1099	0.006	0.1099	0.029	0.10975	0.01	0.10975	-0.006	0.10966	0.03	0.10966	-0.031		0.10989	0.083	0.10989	0.033	0.1099	-0.6	0.1099	-0.284	0.1099	-0.687	0.1099	0.235		0.10984	-0.032	0.10984	0.009	0.10989	14.77	0.10989	2.695		0.10987	0.014	0.10987	0.01	0.1098	0.005	0.1098	0.069		7.98333	0.013421
0.11013	-0.01	0.11013	0.021	0.10999	0.014	0.10999	-0.009	0.10989	0.066	0.10989	-0.036		0.11013	0.076	0.11013	0.035	0.11014	-0.626	0.11014	-0.271	0.11013	-0.686	0.11013	0.232		0.11007	-0.026	0.11007	0.008	0.11012	14.732	0.11012	2.698		0.11011	-0.003	0.11011	0.003	0.11004	0.016	0.11004	0.063		8	0.013828
0.11036	-0.034	0.11036	0.007	0.11022	0.016	0.11022	-0.017	0.11013	0.071	0.11013	-0.043		0.11036	0.048	0.11036	0.044	0.11037	-0.638	0.11037	-0.278	0.11036	-0.688	0.11036	0.234		0.11031	-0.031	0.11031	0.02	0.11036	14.736	0.11036	2.698		0.11034	-0.001	0.11034	-0.016	0.11027	0.02	0.11027	0.068		8.01667	0.014114
0.1106	-0.045	0.1106	0.007	0.11045	0.016	0.11045	-0.01	0.11036	0.098	0.11036	-0.036		0.11059	0.032	0.11059	0.033	0.1106	-0.631	0.1106	-0.278	0.1106	-0.681	0.1106	0.235		0.11054	-0.006	0.11054	0.023	0.11059	14.736	0.11059	2.694		0.11057	-0.001	0.11057	-0.027	0.1105	0.023	0.1105	0.079		8.03333	0.01415
0.11083	-0.076	0.11083	0.008	0.11069	0.022	0.11069	0.005	0.11059	0.085	0.11059	-0.057		0.11083	0.038	0.11083	0.031	0.11084	-0.646	0.11084	-0.282	0.11083	-0.665	0.11083	0.242		0.11077	-0.006	0.11077	0.023	0.11082	14.73	0.11082	2.698		0.11081	-0.012	0.11081	-0.044	0.11074	0.023	0.11074	0.079		8.05	0.013683
0.11106	-0.073	0.11106	0.014	0.11092	0.027	0.11092	-0.009	0.11083	0.085	0.11083	-0.057		0.11106	0.038	0.11106	0.031	0.11107	-0.646	0.11107	-0.282	0.11106	-0.666	0.11106	0.253		0.11101	-0.02	0.11101	0.038	0.11106	14.738	0.11106	2.692		0.11104	-0.012	0.11104	-0.044	0.11097	0.024	0.11097	0.087		8.06667	0.013299
0.1113	-0.073	0.1113	0.014	0.11115	0.027	0.11115	-0.009	0.11106	0.104	0.11106	-0.056		0.11129	0.004	0.11129	0.021	0.1113	-0.658	0.1113	-0.285	0.11129	-0.651	0.11129	0.244		0.11124	-0.039	0.11124	0.025	0.11129	14.723	0.11129	2.683		0.11127	-0.001	0.11127	-0.029	0.1112	0.032	0.1112	0.075		8.08333	0.013251
0.11153	-0.062	0.11153	0.024	0.11139	0.018	0.11139	0.001	0.11129	0.1	0.11129	-0.039		0.11153	0.032	0.11153	0.018	0.11154	-0.643	0.11154	-0.277	0.11153	-0.651	0.11153	0.244		0.11147	-0.036	0.11147	0.015	0.11152	14.723	0.11152	2.683		0.11151	-0.01	0.11151	-0.006	0.11144	0.018	0.11144	0.073		8.1	0.012971
0.11176	-0.061	0.11176	0.032	0.11162	0.02	0.11162	0	0.11153	0.083	0.11153	-0.047		0.11176	0.015	0.11176	0.008	0.11177	-0.624	0.11177	-0.271	0.11176	-0.641	0.11176	0.245		0.11171	-0.049	0.11171	0.005	0.11176	14.738	0.11176	2.676		0.11174	-0.015	0.11174	-0.012	0.11167	0.018	0.11167	0.059		8.11667	0.012916
0.112	-0.062	0.112	0.029	0.11185	0.019	0.11185	-0.012	0.11176	0.067	0.11176	-0.061		0.11199	0.041	0.11199	0.008	0.112	0	0.112	-0.271	0.11199	-0.659	0.11199	0.266		0.11194	-0.049	0.11194	0.005	0.11199	14.722	0.11199	2.678		0.11197	-0.043	0.11197	-0.007	0.11191	-0.012	0.11191	0.052		8.13333	0.012443
0.11223	-0.073	0.11223	0.021	0.11209	0.031	0.11209	-0.002	0.11199	0.074	0.11199	-0.051		0.11223	0.041	0.11223	0.008	0.11224	-0.007	0.11224	0	0.11223	-0.662	0.11223	0.277		0.11217	-0.046	0.11217	0.019	0.11222	14.688	0.11222	2.675		0.11221	-0.043	0.11221	-0.007	0.11214	-0.012	0.11214	0.052		8.15	0.011383
0.11246	-0.073	0.11246	0.021	0.11232	0.032	0.11232	-0.014	0.11223	0.074	0.11223	-0.051		0.11246	0.028	0.11246	0.006	0.11247	-0.007	0.11247	0	0.11246	-0.665	0.11246	0.271		0.11241	-0.053	0.11241	0.025	0.11246	14.688	0.11246	2.675		0.11244	-0.025	0.11244	0.005	0.11237	-0.003	0.11237	0.056		8.16667	0.009361
0.1127	-0.073	0.1127	0.015	0.11255	0.032	0.11255	-0.014	0.11246	0.082	0.11246	-0.064		0.11269	0.08	0.11269	0.021	0.1127	0	0.1127	-0.026	0.11269	-0.665	0.11269	0.271		0.11264	-0.051	0.11264	0.021	0.11269	14.639	0.11269	2.682		0.11267	-0.065	0.11267	-0.003	0.11261	0.007	0.11261	0.054		8.18333	0.007631
0.11293	-0.076	0.11293	0.03	0.11279	0.023	0.11279	-0.014	0.11269	0.079	0.11269	-0.079		0.11293	0.089	0.11293	0.013	0.11294	-0.014	0.11294	0	0.11293	-0.695	0.11293	0.258		0.11287	-0.052	0.11287	0.008	0.11292	14.639	0.11292	2.682		0.11291	-0.067	0.11291	-0.005	0.11284	0.006	0.11284	0.054		8.2	0.006533
0.11316	-0.089	0.11316	0.032	0.11302	0.002	0.11302	-0.014	0.11293	0.05	0.11293	-0.081		0.11316	0.078	0.11316	0.003	0.11317	0	0.11317	-0.003	0.11316	-0.694	0.11316	0.269		0.11311	-0.05	0.11311	0	0.11316	14.675	0.11316	2.667		0.11314	-0.045	0.11314	-0.005	0.11307	0.01	0.11307	0.056		8.21667	0.006318
0.1134	-0.06	0.1134	0.02	0.11325	0.016	0.11325	-0.022	0.11316	0.048	0.11316	-0.07		0.11339	0.062	0.11339	-0.001	0.1134	0.015	0.1134	0	0.1134	-0.665	0.1134	0.284		0.11334	-0.05	0.11334	0	0.11339	14.676	0.11339	2.664		0.11337	-0.061	0.11337	0.002	0.11331	0.012	0.11331	0.041		8.23333	0.006438
0.11363	-0.054	0.11363	0.037	0.11349	0.015	0.11349	-0.035	0.11339	0.041	0.11339	-0.067		0.11363	0.062	0.11363	-0.001	0.11364	0.008	0.11364	0.006	0.11363	-0.661	0.11363	0.29		0.11357	-0.034	0.11357	-0.007	0.11362	14.658	0.11362	2.668		0.11361	-0.062	0.11361	-0.019	0.11354	0.02	0.11354	0.031		8.25	0.005887
0.11386	-0.054	0.11386	0.037	0.11372	0.011	0.11372	-0.036	0.11363	0.041	0.11363	-0.067		0.11386	0.056	0.11386	0.013	0.11387	0.008	0.11387	0.006	0.11386	-0.676	0.11386	0.286		0.11381	-0.053	0.11381	-0.013	0.11386	14.642	0.11386	2.667		0.11384	-0.062	0.11384	-0.019	0.11377	0.02	0.11377	0.031		8.26667	0.004835
0.1141	-0.06	0.1141	0.042	0.11395	0.011	0.11395	-0.036	0.11386	0.037	0.11386	-0.066		0.1141	0.045	0.1141	0	0.1141	0.008	0.1141	0.016	0.1141	-0.676	0.1141	0.286		0.11404	-0.036	0.11404	-0.016	0.11409	14.68	0.11409	2.663		0.11407	-0.061	0.11407	-0.038	0.11401	0.017	0.11401	0.031		8.28333	0.003448
0.11433	-0.049	0.11433	0.062	0.11419	0	0.11419	-0.032	0.11409	0.04	0.11409	-0.098		0.11433	0.029	0.11433	-0.001	0.11434	-0.012	0.11434	0.006	0.11433	-0.688	0.11433	0.28		0.11427	-0.025	0.11427	-0.005	0.11432	14.68	0.11432	2.663		0.11431	-0.094	0.11431	-0.029	0.11424	0.024	0.11424	0.036		8.3	0.002493
0.11457	-0.039	0.11457	0.046	0.11442	0.012	0.11442	-0.042	0.11433	0.029	0.11433	-0.092		0.11456	-0.001	0.11456	-0.008	0.11457	-0.011	0.11457	0.003	0.11456	-0.69	0.11456	0.29		0.11451	-0.025	0.11451	-0.005	0.11456	14.637	0.11456	2.66		0.11454	-0.122	0.11454	-0.037	0.11447	0.01	0.11447	0.043		8.31667	0.001389
0.1148	-0.024	0.1148	0.051	0.11465	0.007	0.11465	-0.033	0.11456	0	0.11456	-0.079		0.1148	-0.015	0.1148	-0.008	0.1148	-0.032	0.1148	0.029	0.1148	-0.686	0.1148	0.288		0.11474	-0.02	0.11474	0.001	0.11479	14.665	0.11479	2.663		0.11477	-0.122	0.11477	-0.037	0.11471	-0.018	0.11471	0.041		8.33333	0.000328
0.11503	-0.056	0.11503	0.052	0.11489	0.03	0.11489	-0.035	0.11479	-0.071	0.11479	0		0.11503	-0.017	0.11503	0.003	0.11504	-0.032	0.11504	0.029	0.11503	-0.695	0.11503	0.275		0.11497	-0.032	0.11497	0	0.11502	14.655	0.11502	2.681		0.11501	-0.129	0.11501	-0.037	0.11494	-0.014	0.11494	0.047		8.35	-0.001362
0.11527	-0.056	0.11527	0.052	0.11512	0.03	0.11512	-0.035	0.11503	-0.071	0.11503	0		0.11526	-0.017	0.11526	0.003	0.11527	-0.044	0.11527	0.005	0.11526	-0.695	0.11526	0.275		0.11521	-0.026	0.11521	-0.003	0.11526	14.655	0.11526	2.681		0.11524	-0.129	0.11524	-0.037	0.11517	-0.014	0.11517	0.047		8.36667	-0.002047
0.1155	-0.057	0.1155	0.059	0.11535	0.015	0.11535	-0.029	0.11526	0	0.11526	-0.003		0.1155	-0.03	0.1155	0.006	0.1155	-0.043	0.1155	0.005	0.1155	-0.682	0.1155	0.27		0.11544	-0.024	0.11544	0	0.11549	14.664	0.11549	2.675		0.11547	-0.109	0.11547	-0.032	0.11541	0.003	0.11541	0.035		8.38333	-0.001601
0.11573	-0.031	0.11573	0.05	0.11559	0.035	0.11559	-0.023	0.1155	0.022	0.1155	0		0.11573	-0.055	0.11573	0.004	0.11574	-0.039	0.11574	-0.002	0.11573	-0.719	0.11573	0.26		0.11567	-0.012	0.11567	-0.006	0.11572	14.663	0.11572	2.678		0.11571	-0.067	0.11571	-0.025	0.11564	0	0.11564	0.037		8.4	-0.001931
0.11597	-0.053	0.11597	0.055	0.11582	0.024	0.11582	-0.008	0.11573	0.016	0.11573	-0.035		0.11596	-0.086	0.11596	-0.008	0.11597	-0.013	0.11597	-0.007	0.11596	-0.73	0.11596	0.255		0.11591	-0.012	0.11591	-0.006	0.11596	14.636	0.11596	2.668		0.11594	-0.083	0.11594	-0.027	0.11587	-0.02	0.11587	0.033		8.41667	-0.002651
0.1162	-0.079	0.1162	0.065	0.11605	0.009	0.11605	-0.011	0.11596	0.043	0.11596	-0.04		0.1162	-0.074	0.1162	-0.014	0.1162	-0.003	0.1162	0	0.1162	-0.72	0.1162	0.248		0.11614	-0.011	0.11614	-0.018	0.11619	14.66	0.11619	2.665		0.11617	-0.057	0.11617	-0.037	0.11611	-0.008	0.11611	0.034		8.43333	-0.001823
0.11643	-0.079	0.11643	0.065	0.11629	-0.008	0.11629	-0.012	0.1162	0.007	0.1162	-0.048		0.11643	-0.074	0.11643	-0.014	0.11644	-0.003	0.11644	0.002	0.11643	-0.72	0.11643	0.248		0.11637	0.022	0.11637	-0.006	0.11642	14.661	0.11642	2.672		0.11641	-0.057	0.11641	-0.037	0.11634	-0.008	0.11634	0.034		8.45	-0.001036
0.11667	-0.071	0.11667	0.076	0.11652	-0.008	0.11652	-0.012	0.11643	0.007	0.11643	-0.048		0.11666	-0.048	0.11666	-0.005	0.11667	-0.025	0.11667	0.002	0.11666	-0.72	0.11666	0.257		0.11661	0.011	0.11661	-0.022	0.11666	14.694	0.11666	2.656		0.11664	-0.04	0.11664	-0.035	0.11657	-0.013	0.11657	0.044		8.46667	-0.003767
0.1169	-0.087	0.1169	0.075	0.11675	0.015	0.11675	0	0.11666	0.024	0.11666	-0.061		0.1169	0.01	0.1169	-0.003	0.1169	-0.036	0.1169	-0.008	0.1169	-0.696	0.1169	0.259		0.11684	0.027	0.11684	-0.015	0.11689	14.694	0.11689	2.656		0.11687	-0.04	0.11687	-0.036	0.11681	-0.018	0.11681	0.039		8.48333	-0.004404
0.11713	-0.086	0.11713	0.072	0.11698	0.007	0.11698	0	0.1169	0.078	0.1169	-0.089		0.11713	0.007	0.11713	0.008	0.11714	-0.024	0.11714	-0.003	0.11713	-0.711	0.11713	0.26		0.11707	0.027	0.11707	-0.015	0.11712	14.68	0.11712	2.659		0.11711	-0.032	0.11711	-0.04	0.11704	-0.062	0.11704	0.048		8.5	-0.005262
0.11737	-0.103	0.11737	0.074	0.11722	0	0.11722	-0.003	0.11713	0.081	0.11713	-0.097		0.11736	0.02	0.11736	0.013	0.11737	-0.028	0.11737	0.014	0.11736	-0.717	0.11736	0.264		0.11731	0.012	0.11731	0.008	0.11736	14.668	0.11736	2.656		0.11734	-0.02	0.11734	-0.036	0.11727	-0.055	0.11727	0.042		8.51667	-0.012363
0.1176	-0.1	0.1176	0.08	0.11745	0.024	0.11745	0	0.11736	0.075	0.11736	-0.089		0.1176	0.022	0.1176	0.01	0.1176	-0.028	0.1176	0.014	0.1176	-0.718	0.1176	0.261		0.11754	-0.021	0.11754	0	0.11759	14.651	0.11759	2.648		0.11757	-0.02	0.11757	-0.036	0.11751	-0.037	0.11751	0.029		8.53333	-0.023777
0.11783	-0.1	0.11783	0.08	0.11768	0.024	0.11768	0	0.1176	0.075	0.1176	-0.089		0.11783	0.022	0.11783	0.01	0.11784	-0.034	0.11784	0.014	0.11783	-0.718	0.11783	0.261		0.11777	-0.02	0.11777	-0.019	0.11782	14.644	0.11782	2.656		0.11781	-0.008	0.11781	-0.041	0.11774	-0.037	0.11774	0.029		8.55	-0.178841
0.11807	-0.096	0.11807	0.077	0.11792	0.03	0.11792	0.003	0.11783	0.097	0.11783	-0.113		0.11806	-0.009	0.11806	0.006	0.11807	-0.001	0.11807	0.032	0.11806	-0.708	0.11806	0.261		0.11801	-0.037	0.11801	-0.012	0.11806	14.636	0.11806	2.648		0.11804	-0.04	0.11804	-0.038	0.11797	-0.057	0.11797	0.029		8.56667	-0.569076
0.1183	-0.111	0.1183	0.091	0.11815	0.041	0.11815	-0.031	0.11806	0.089	0.11806	-0.103		0.1183	-0.022	0.1183	0.018	0.1183	-0.005	0.1183	0.043	0.1183	-0.717	0.1183	0.28		0.11824	-0.02	0.11824	-0.044	0.11829	14.636	0.11829	2.648		0.11827	-0.04	0.11827	-0.035	0.11821	-0.063	0.11821	0.032		8.58333	-1.26143
0.11853	-0.127	0.11853	0.09	0.11839	0.055	0.11839	-0.041	0.1183	0.078	0.1183	-0.122		0.11853	-0.035	0.11853	0.011	0.11854	-0.007	0.11854	0.033	0.11853	-0.72	0.11853	0.281		0.11847	-0.02	0.11847	-0.044	0.11852	14.657	0.11852	2.658		0.11851	-0.015	0.11851	-0.027	0.11844	-0.055	0.11844	0.041		8.6	-2.12825
0.11877	-0.127	0.11877	0.09	0.11862	0.055	0.11862	-0.041	0.11853	0.07	0.11853	-0.108		0.11876	-0.031	0.11876	0.019	0.11877	-0.01	0.11877	0.033	0.11876	-0.754	0.11876	0.282		0.11871	0	0.11871	-0.041	0.11876	14.634	0.11876	2.654		0.11874	-0.019	0.11874	-0.031	0.11867	-0.038	0.11867	0.039		8.61667	-2.97844
0.119	-0.13	0.119	0.086	0.11885	0.051	0.11885	-0.052	0.11876	0.058	0.11876	-0.098		0.119	-0.031	0.119	0.019	0.119	-0.01	0.119	0.033	0.119	-0.742	0.119	0.277		0.11894	-0.007	0.11894	0	0.11899	14.649	0.11899	2.66		0.11897	-0.032	0.11897	-0.027	0.11891	0.003	0.11891	0.033		8.63333	-3.64928
0.11923	-0.136	0.11923	0.095	0.11909	0.042	0.11909	-0.063	0.119	0.058	0.119	-0.098		0.11923	-0.071	0.11923	0.009	0.11924	0.019	0.11924	0.015	0.11923	-0.742	0.11923	0.277		0.11917	-0.002	0.11917	-0.007	0.11922	14.632	0.11922	2.657		0.11921	-0.032	0.11921	-0.027	0.11914	0.003	0.11914	0.033		8.65	-3.93961
0.11946	-0.12	0.11946	0.097	0.11932	0.042	0.11932	-0.047	0.11923	0.031	0.11923	-0.108		0.11946	-0.057	0.11946	-0.002	0.11947	0	0.11947	0.02	0.11946	-0.764	0.11946	0.266		0.11941	-0.017	0.11941	-0.006	0.11946	14.632	0.11946	2.657		0.11944	-0.025	0.11944	-0.035	0.11937	0.012	0.11937	0.019		8.66667	-3.87867
0.1197	-0.126	0.1197	0.098	0.11955	0.064	0.11955	-0.063	0.11946	0.056	0.11946	-0.119		0.1197	-0.053	0.1197	0.003	0.1197	0.001	0.1197	0	0.1197	-0.769	0.1197	0.275		0.11964	-0.017	0.11964	-0.006	0.11969	14.648	0.11969	2.651		0.11967	-0.046	0.11967	-0.047	0.11961	0.028	0.11961	0.03		8.68333	-3.57406
0.11993	-0.13	0.11993	0.084	0.11979	0.086	0.11979	-0.069	0.1197	0.043	0.1197	-0.118		0.11993	-0.016	0.11993	0.01	0.11994	0	0.11994	0.01	0.11993	-0.748	0.11993	0.282		0.11987	-0.025	0.11987	0.007	0.11992	14.648	0.11992	2.649		0.11991	-0.076	0.11991	-0.048	0.11984	-0.01	0.11984	0.037		8.7	-3.10565
0.12016	-0.13	0.12016	0.074	0.12002	0.071	0.12002	-0.064	0.11993	0.046	0.11993	-0.115		0.12016	-0.051	0.12016	-0.001	0.12017	0	0.12017	0.01	0.12016	-0.748	0.12016	0.282		0.12011	-0.02	0.12011	0.008	0.12016	14.64	0.12016	2.646		0.12014	-0.057	0.12014	-0.062	0.12007	-0.005	0.12007	0.035		8.71667	-2.58724
0.1204	-0.131	0.1204	0.074	0.12025	0.071	0.12025	-0.064	0.12016	0.055	0.12016	-0.133		0.1204	-0.051	0.1204	-0.001	0.1204	0.017	0.1204	0	0.1204	-0.756	0.1204	0.262		0.12034	-0.053	0.12034	0.02	0.12039	14.609	0.12039	2.641		0.12037	-0.066	0.12037	-0.054	0.12031	-0.005	0.12031	0.035		8.73333	-2.11928
0.12063	-0.129	0.12063	0.086	0.12049	0.062	0.12049	-0.048	0.1204	0.055	0.1204	-0.133		0.12063	-0.03	0.12063	0.01	0.12064	0	0.12064	-0.002	0.12063	-0.725	0.12063	0.239		0.12057	-0.068	0.12057	0.021	0.12062	14.609	0.12062	2.641		0.12061	-0.066	0.12061	-0.054	0.12054	0.003	0.12054	0.03		8.75	-1.73179
0.12086	-0.1	0.12086	0.089	0.12072	0.085	0.12072	-0.041	0.12063	0.045	0.12063	-0.131		0.12086	-0.044	0.12086	0.015	0.12087	-0.002	0.12087	0	0.12086	-0.741	0.12086	0.257		0.12081	-0.083	0.12081	0.014	0.12086	14.555	0.12086	2.632		0.12084	-0.092	0.12084	-0.049	0.12077	-0.026	0.12077	0.046		8.76667	-1.43691
0.1211	-0.087	0.1211	0.09	0.12095	0.081	0.12095	-0.036	0.12086	0.012	0.12086	-0.114		0.12109	-0.051	0.12109	0.021	0.1211	0.002	0.1211	0.016	0.1211	-0.735	0.1211	0.258		0.12104	-0.083	0.12104	0.014	0.12109	14.555	0.12109	2.632		0.12107	-0.103	0.12107	-0.056	0.12101	-0.013	0.12101	0.042		8.78333	-1.22304
0.12133	-0.087	0.12133	0.09	0.12119	0.081	0.12119	-0.036	0.1211	0.013	0.1211	-0.146		0.12133	-0.037	0.12133	0.013	0.12134	0	0.12134	0	0.12133	-0.735	0.12133	0.258		0.12127	-0.112	0.12127	0.005	0.12132	14.58	0.12132	2.635		0.12131	-0.148	0.12131	-0.057	0.12124	-0.041	0.12124	0.035		8.8	-1.0331
0.12156	-0.092	0.12156	0.096	0.12142	0.099	0.12142	-0.052	0.12133	0.009	0.12133	-0.146		0.12156	-0.056	0.12156	0.003	0.12157	0	0.12157	0	0.12156	-0.742	0.12156	0.253		0.12151	-0.103	0.12151	-0.004	0.12156	14.573	0.12156	2.637		0.12154	-0.156	0.12154	-0.064	0.12147	-0.066	0.12147	0.035		8.81667	-0.908039
0.1218	-0.072	0.1218	0.103	0.12165	0.104	0.12165	-0.055	0.12156	0.033	0.12156	-0.131		0.12179	-0.056	0.12179	0.003	0.1218	-0.02	0.1218	0	0.1218	-0.757	0.1218	0.263		0.12174	-0.135	0.12174	-0.011	0.12179	14.562	0.12179	2.634		0.12177	-0.156	0.12177	-0.064	0.12171	-0.07	0.12171	0.043		8.83333	-0.794444
0.12203	-0.074	0.12203	0.113	0.12189	0.115	0.12189	-0.052	0.1218	0.033	0.1218	-0.131		0.12203	-0.027	0.12203	-0.012	0.12204	-0.002	0.12204	-0.012	0.12203	-0.771	0.12203	0.268		0.12197	-0.134	0.12197	-0.022	0.12202	14.589	0.12202	2.638		0.12201	-0.157	0.12201	-0.065	0.12194	-0.07	0.12194	0.043		8.85	-0.707352
0.12226	-0.068	0.12226	0.109	0.12212	0.097	0.12212	-0.058	0.12203	0.03	0.12203	-0.135		0.12226	-0.032	0.12226	-0.015	0.12227	-0.012	0.12227	-0.003	0.12226	-0.781	0.12226	0.26		0.12221	-0.134	0.12221	-0.022	0.12226	14.589	0.12226	2.638		0.12224	-0.189	0.12224	-0.069	0.12217	-0.07	0.12217	0.048		8.86667	-0.626749
0.1225	-0.069	0.1225	0.104	0.12235	0.098	0.12235	-0.048	0.12226	0.044	0.12226	-0.139		0.12249	-0.04	0.12249	-0.014	0.1225	-0.012	0.1225	-0.003	0.1225	-0.756	0.1225	0.255		0.12244	-0.114	0.12244	-0.012	0.12249	14.6	0.12249	2.652		0.12247	-0.197	0.12247	-0.069	0.12241	-0.041	0.12241	0.026		8.88333	-0.557828
0.12273	-0.069	0.12273	0.104	0.12259	0.098	0.12259	-0.048	0.1225	0.03	0.1225	-0.135		0.12273	-0.045	0.12273	-0.009	0.12274	-0.031	0.12274	-0.014	0.12273	-0.756	0.12273	0.255		0.12267	-0.112	0.12267	0.011	0.12272	14.581	0.12272	2.637		0.12271	-0.17	0.12271	-0.07	0.12264	-0.065	0.12264	0.042		8.9	-0.506286
0.12296	-0.068	0.12296	0.088	0.12282	0.079	0.12282	-0.057	0.12273	0.027	0.12273	-0.14		0.12296	-0.028	0.12296	-0.009	0.12297	-0.024	0.12297	-0.001	0.12296	-0.763	0.12296	0.246		0.12291	-0.108	0.12291	0.012	0.12296	14.559	0.12296	2.635		0.12294	-0.157	0.12294	-0.082	0.12287	-0.059	0.12287	0.033		8.91667	-0.469117
0.1232	-0.089	0.1232	0.092	0.12305	0.077	0.12305	-0.057	0.12296	0.033	0.12296	-0.123		0.12319	-0.033	0.12319	0.003	0.1232	-0.046	0.1232	0.014	0.1232	-0.767	0.1232	0.261		0.12314	-0.104	0.12314	0.005	0.12319	14.507	0.12319	2.628		0.12317	-0.159	0.12317	-0.084	0.12311	-0.073	0.12311	0.04		8.93333	-0.426004
0.12343	-0.089	0.12343	0.091	0.12329	0.06	0.12329	-0.062	0.1232	0.033	0.1232	-0.123		0.12343	-0.033	0.12343	0.003	0.12344	-0.06	0.12344	-0.003	0.12343	-0.751	0.12343	0.233		0.12337	-0.104	0.12337	0.005	0.12342	14.535	0.12342	2.614		0.12341	-0.159	0.12341	-0.084	0.12334	-0.073	0.12334	0.04		8.95	-0.385486
0.12366	-0.09	0.12366	0.078	0.12352	0.051	0.12352	-0.07	0.12343	-0.007	0.12343	-0.115		0.12366	-0.074	0.12366	0.007	0.12367	-0.06	0.12367	-0.003	0.12366	-0.772	0.12366	0.231		0.12361	0	0.12361	0	0.12366	14.535	0.12366	2.614		0.12364	-0.134	0.12364	-0.083	0.12357	-0.083	0.12357	0.039		8.96667	-0.347187
0.1239	-0.09	0.1239	0.078	0.12375	0.051	0.12375	-0.07	0.12366	-0.001	0.12366	-0.125		0.12389	-0.083	0.12389	0.003	0.1239	-0.079	0.1239	-0.005	0.1239	-0.772	0.1239	0.231		0.12384	0.001	0.12384	-0.009	0.12389	14.564	0.12389	2.612		0.12387	-0.116	0.12387	-0.072	0.12381	-0.075	0.12381	0.035		8.98333	-0.318225
0.12413	-0.092	0.12413	0.091	0.12399	0.039	0.12399	-0.063	0.1239	-0.025	0.1239	-0.12		0.12413	-0.055	0.12413	0	0.12414	-0.075	0.12414	0.008	0.12413	-0.769	0.12413	0.236		0.12407	-0.021	0.12407	0	0.12412	14.592	0.12412	2.618		0.12411	-0.124	0.12411	-0.072	0.12404	-0.053	0.12404	0.032		9	-0.288834
0.12436	-0.113	0.12436	0.097	0.12422	0.035	0.12422	-0.051	0.12413	-0.025	0.12413	-0.138		0.12436	-0.025	0.12436	-0.003	0.12437	-0.076	0.12437	0.002	0.12436	-0.757	0.12436	0.223		0.12431	0.005	0.12431	0.012	0.12436	14.613	0.12436	2.6		0.12434	-0.145	0.12434	-0.063	0.12427	-0.051	0.12427	0.033		9.01667	-0.261794
0.1246	-0.115	0.1246	0.091	0.12445	0.039	0.12445	-0.054	0.12436	-0.002	0.12436	-0.125		0.12459	-0.025	0.12459	-0.003	0.1246	-0.034	0.1246	0.03	0.1246	-0.762	0.1246	0.224		0.12454	-0.005	0.12454	0.002	0.12459	14.597	0.12459	2.597		0.12457	-0.145	0.12457	-0.063	0.12451	-0.066	0.12451	0.019		9.03333	-0.235591
0.12483	-0.11	0.12483	0.091	0.12469	0.04	0.12469	-0.049	0.1246	-0.002	0.1246	-0.125		0.12483	-0.009	0.12483	-0.011	0.12484	-0.053	0.12484	0.033	0.12483	-0.767	0.12483	0.228		0.12477	-0.005	0.12477	0.002	0.12482	14.597	0.12482	2.597		0.12481	-0.146	0.12481	-0.074	0.12474	-0.066	0.12474	0.019		9.05	-0.210812
0.12506	-0.102	0.12506	0.087	0.12492	0.04	0.12492	-0.049	0.12483	-0.015	0.12483	-0.131		0.12506	0.005	0.12506	-0.023	0.12507	-0.085	0.12507	0.031	0.12506	-0.767	0.12506	0.243		0.12501	0.008	0.12501	0.001	0.12506	14.579	0.12506	2.607		0.12504	-0.17	0.12504	-0.075	0.12497	-0.107	0.12497	0.029		9.06667	-0.198049
0.1253	-0.102	0.1253	0.087	0.12515	0.049	0.12515	-0.06	0.12506	0.002	0.12506	-0.139		0.12529	0.005	0.12529	-0.027	0.1253	-0.085	0.1253	0.031	0.1253	-0.767	0.1253	0.243		0.12524	0.004	0.12524	0.009	0.12529	14.533	0.12529	2.601		0.12527	-0.154	0.12527	-0.068	0.12521	-0.086	0.12521	0.012		9.08333	-0.184951
0.12553	-0.114	0.12553	0.098	0.12539	0.049	0.12539	-0.06	0.1253	-0.02	0.1253	-0.129		0.12553	-0.002	0.12553	-0.032	0.12554	-0.071	0.12554	0.036	0.12553	-0.817	0.12553	0.234		0.12547	0.026	0.12547	-0.012	0.12552	14.525	0.12552	2.608		0.12551	-0.158	0.12551	-0.069	0.12544	-0.1	0.12544	0.017		9.1	-0.171534
0.12576	-0.076	0.12576	0.109	0.12562	0.044	0.12562	-0.065	0.12553	0.011	0.12553	-0.143		0.12576	-0.014	0.12576	-0.035	0.12577	-0.059	0.12577	0.028	0.12576	-0.801	0.12576	0.219		0.12571	0.027	0.12571	-0.013	0.12576	14.476	0.12576	2.584		0.12574	-0.156	0.12574	-0.078	0.12567	-0.076	0.12567	0.008		9.11667	-0.160086
0.126	-0.08	0.126	0.08	0.12585	0.05	0.12585	-0.062	0.12576	0.011	0.12576	-0.143		0.12599	-0.014	0.12599	-0.035	0.12601	-0.066	0.12601	0.016	0.126	-0.81	0.126	0.219		0.12594	0.027	0.12594	-0.013	0.12599	14.473	0.12599	2.598		0.12597	-0.156	0.12597	-0.078	0.1259	-0.076	0.1259	0.008		9.13333	-0.146545
0.12623	-0.043	0.12623	0.085	0.12609	0.057	0.12609	-0.061	0.126	0.014	0.126	-0.149		0.12623	-0.032	0.12623	-0.048	0.12624	-0.066	0.12624	0.016	0.12623	-0.837	0.12623	0.222		0.12617	0.022	0.12617	-0.015	0.12622	14.473	0.12622	2.598		0.12621	-0.145	0.12621	-0.073	0.12614	-0.098	0.12614	0.028		9.15	-0.133255
0.12646	-0.043	0.12646	0.085	0.12632	0.077	0.12632	-0.069	0.12623	-0.005	0.12623	-0.136		0.12646	-0.027	0.12646	-0.052	0.12647	-0.067	0.12647	0.013	0.12646	-0.824	0.12646	0.24		0.12641	0.035	0.12641	-0.014	0.12646	14.485	0.12646	2.597		0.12644	-0.11	0.12644	-0.074	0.12637	-0.087	0.12637	0.033		9.16667	-0.121221
0.1267	-0.066	0.1267	0.071	0.12655	0.077	0.12655	-0.069	0.12646	0.003	0.12646	-0.135		0.12669	-0.02	0.12669	-0.05	0.12671	-0.081	0.12671	0.008	0.1267	-0.824	0.1267	0.24		0.12664	0.025	0.12664	-0.007	0.12669	14.485	0.12669	2.597		0.12667	-0.113	0.12667	-0.079	0.1266	-0.086	0.1266	0.022		9.18333	-0.11061
0.12693	-0.081	0.12693	0.066	0.12679	0.07	0.12679	-0.072	0.1267	-0.018	0.1267	-0.127		0.12693	-0.041	0.12693	-0.059	0.12694	-0.078	0.12694	-0.005	0.12693	-0.807	0.12693	0.238		0.12687	-0.006	0.12687	-0.003	0.12692	14.432	0.12692	2.595		0.12691	-0.138	0.12691	-0.086	0.12684	-0.1	0.12684	0.026		9.2	-0.100963
0.12716	-0.086	0.12716	0.07	0.12702	0.073	0.12702	-0.069	0.12693	-0.012	0.12693	-0.113		0.12716	-0.041	0.12716	-0.059	0.12717	-0.095	0.12717	-0.017	0.12716	-0.804	0.12716	0.22		0.12711	-0.001	0.12711	-0.008	0.12716	14.453	0.12716	2.599		0.12714	-0.138	0.12714	-0.086	0.12707	-0.1	0.12707	0.026		9.21667	-0.092986
0.1274	-0.087	0.1274	0.05	0.12725	0.077	0.12725	-0.073	0.12716	-0.012	0.12716	-0.113		0.12739	-0.074	0.12739	-0.068	0.1274	-0.088	0.1274	-0.024	0.1274	-0.813	0.1274	0.216		0.12734	-0.001	0.12734	-0.008	0.12739	14.491	0.12739	2.594		0.12737	-0.15	0.12737	-0.087	0.1273	-0.106	0.1273	0.035		9.23333	-0.086307
0.12763	-0.085	0.12763	0.044	0.12749	0.077	0.12749	-0.073	0.1274	-0.004	0.1274	-0.108		0.12763	-0.064	0.12763	-0.054	0.12764	-0.087	0.12764	-0.015	0.12763	-0.824	0.12763	0.213		0.12757	0.006	0.12757	-0.017	0.12762	14.443	0.12762	2.59		0.12761	-0.149	0.12761	-0.093	0.12754	-0.113	0.12754	0.016		9.25	-0.079964
0.12786	-0.085	0.12786	0.044	0.12772	0.078	0.12772	-0.073	0.12763	-0.006	0.12763	-0.111		0.12786	-0.061	0.12786	-0.051	0.12787	-0.087	0.12787	-0.015	0.12786	-0.81	0.12786	0.219		0.12781	0.01	0.12781	-0.017	0.12786	14.443	0.12786	2.59		0.12784	-0.133	0.12784	-0.098	0.12777	-0.111	0.12777	0.009		9.26667	-0.07362
0.1281	-0.1	0.1281	0.053	0.12795	0.068	0.12795	-0.076	0.12786	-0.006	0.12786	-0.13		0.12809	-0.053	0.12809	-0.051	0.1281	-0.108	0.1281	-0.007	0.1281	-0.81	0.1281	0.219		0.12804	0.003	0.12804	-0.042	0.12809	14.453	0.12809	2.586		0.12807	-0.114	0.12807	-0.093	0.128	-0.087	0.128	0.019		9.28333	-0.068155
0.12833	-0.088	0.12833	0.047	0.12819	0.071	0.12819	-0.072	0.1281	-0.016	0.1281	-0.148		0.12833	-0.074	0.12833	-0.072	0.12834	-0.094	0.12834	-0.009	0.12833	-0.805	0.12833	0.219		0.12827	0.012	0.12827	-0.054	0.12832	14.449	0.12832	2.58		0.12831	-0.135	0.12831	-0.088	0.12824	-0.078	0.12824	0.011		9.3	-0.063805
0.12856	-0.106	0.12856	0.068	0.12842	0.092	0.12842	-0.067	0.12833	-0.035	0.12833	-0.158		0.12856	-0.074	0.12856	-0.072	0.12857	-0.13	0.12857	-0.001	0.12856	-0.803	0.12856	0.213		0.12851	0.012	0.12851	-0.054	0.12856	14.433	0.12856	2.586		0.12854	-0.125	0.12854	-0.082	0.12847	-0.076	0.12847	0.017		9.31667	-0.058567
0.1288	-0.085	0.1288	0.071	0.12865	0.092	0.12865	-0.056	0.12856	-0.035	0.12856	-0.158		0.12879	-0.091	0.12879	-0.072	0.1288	-0.13	0.1288	-0.001	0.1288	-0.809	0.1288	0.22		0.12874	0.014	0.12874	-0.031	0.12879	14.442	0.12879	2.597		0.12877	-0.125	0.12877	-0.082	0.1287	-0.076	0.1287	0.017		9.33333	-0.05245
0.12903	-0.085	0.12903	0.071	0.12889	0.083	0.12889	-0.062	0.1288	-0.025	0.1288	-0.174		0.12903	-0.102	0.12903	-0.066	0.12904	-0.085	0.12904	-0.011	0.12903	-0.799	0.12903	0.206		0.12897	0.022	0.12897	-0.036	0.12902	14.419	0.12902	2.603		0.12901	-0.118	0.12901	-0.075	0.12894	-0.071	0.12894	0.012		9.35	-0.046249
0.12926	-0.091	0.12926	0.07	0.12912	0.083	0.12912	-0.062	0.12903	-0.01	0.12903	-0.173		0.12926	-0.126	0.12926	-0.066	0.12927	-0.078	0.12927	-0.006	0.12926	-0.799	0.12926	0.206		0.12921	0.034	0.12921	-0.035	0.12926	14.419	0.12926	2.603		0.12924	-0.128	0.12924	-0.077	0.12917	-0.059	0.12917	0.01		9.36667	-0.041053
0.1295	-0.091	0.1295	0.074	0.12935	0.081	0.12935	-0.079	0.12926	-0.031	0.12926	-0.17		0.12949	-0.149	0.12949	-0.067	0.1295	-0.089	0.1295	0.009	0.1295	-0.81	0.1295	0.192		0.12944	0.006	0.12944	-0.042	0.12949	14.44	0.12949	2.6		0.12947	-0.122	0.12947	-0.088	0.1294	-0.074	0.1294	0.004		9.38333	-0.03615
0.12973	-0.074	0.12973	0.072	0.12959	0.095	0.12959	-0.082	0.12949	-0.048	0.12949	-0.176		0.12973	-0.127	0.12973	-0.064	0.12974	-0.112	0.12974	0.002	0.12973	-0.791	0.12973	0.183		0.12967	0.006	0.12967	-0.042	0.12972	14.435	0.12972	2.606		0.12971	-0.127	0.12971	-0.112	0.12964	-0.116	0.12964	-0.002		9.4	-0.031875
0.12996	-0.081	0.12996	0.089	0.12982	0.11	0.12982	-0.074	0.12973	-0.082	0.12973	-0.177		0.12996	-0.127	0.12996	-0.064	0.12997	-0.112	0.12997	0.002	0.12996	-0.773	0.12996	0.174		0.12991	0.008	0.12991	-0.027	0.12996	14.429	0.12996	2.611		0.12994	-0.148	0.12994	-0.115	0.12987	-0.116	0.12987	-0.002		9.41667	-0.028249
0.1302	-0.07	0.1302	0.087	0.13005	0.114	0.13005	-0.078	0.12996	-0.082	0.12996	-0.177		0.13019	-0.159	0.13019	-0.07	0.1302	-0.13	0.1302	0.022	0.1302	-0.796	0.1302	0.154		0.13014	0.008	0.13014	-0.038	0.13019	14.46	0.13019	2.605		0.13017	-0.148	0.13017	-0.115	0.13011	-0.142	0.13011	0.001		9.43333	-0.025627
0.13043	-0.07	0.13043	0.087	0.13029	0.114	0.13029	-0.078	0.13019	-0.084	0.13019	-0.182		0.13043	-0.176	0.13043	-0.082	0.13044	-0.13	0.13044	0.019	0.13043	-0.788	0.13043	0.163		0.13037	-0.002	0.13037	-0.042	0.13042	14.46	0.13042	2.605		0.13041	-0.162	0.13041	-0.122	0.13034	-0.135	0.13034	0.012		9.45	-0.023172
0.13066	-0.062	0.13066	0.069	0.13052	0.114	0.13052	-0.052	0.13043	-0.087	0.13043	-0.189		0.13066	-0.158	0.13066	-0.074	0.13067	-0.104	0.13067	0.019	0.13066	-0.788	0.13066	0.163		0.13061	-0.007	0.13061	-0.053	0.13066	14.462	0.13066	2.619		0.13064	-0.162	0.13064	-0.124	0.13057	-0.142	0.13057	0.007		9.46667	-0.020969
0.1309	-0.055	0.1309	0.085	0.13075	0.121	0.13075	-0.063	0.13066	-0.08	0.13066	-0.188		0.13089	-0.136	0.13089	-0.074	0.1309	-0.095	0.1309	0.012	0.1309	-0.8	0.1309	0.167		0.13084	-0.021	0.13084	-0.056	0.13089	14.451	0.13089	2.619		0.13087	-0.185	0.13087	-0.126	0.13081	-0.16	0.13081	0.016		9.48333	-0.018933
0.13113	-0.044	0.13113	0.092	0.13099	0.11	0.13099	-0.066	0.13089	-0.059	0.13089	-0.18		0.13113	-0.146	0.13113	-0.062	0.13114	-0.106	0.13114	0	0.13113	-0.773	0.13113	0.153		0.13107	-0.021	0.13107	-0.056	0.13112	14.47	0.13112	2.616		0.13111	-0.185	0.13111	-0.126	0.13104	-0.16	0.13104	0.016		9.5	-0.016798
0.13136	-0.042	0.13136	0.088	0.13122	0.104	0.13122	-0.065	0.13113	-0.067	0.13113	-0.18		0.13136	-0.163	0.13136	-0.064	0.13137	-0.118	0.13137	-0.005	0.13136	-0.776	0.13136	0.18		0.13131	-0.054	0.13131	-0.044	0.13136	14.458	0.13136	2.618		0.13134	-0.153	0.13134	-0.121	0.13127	-0.13	0.13127	-0.008		9.51667	-0.014582
0.1316	-0.056	0.1316	0.095	0.13145	0.105	0.13145	-0.069	0.13136	-0.067	0.13136	-0.18		0.1316	-0.163	0.1316	-0.064	0.1316	-0.118	0.1316	-0.005	0.1316	-0.801	0.1316	0.156		0.13154	-0.047	0.13154	-0.021	0.13159	14.458	0.13159	2.618		0.13157	-0.153	0.13157	-0.121	0.13151	-0.13	0.13151	-0.008		9.53333	-0.011529
0.13183	-0.056	0.13183	0.122	0.13169	0.105	0.13169	-0.069	0.13159	-0.068	0.13159	-0.169		0.13183	-0.149	0.13183	-0.069	0.13184	-0.148	0.13184	0.015	0.13183	-0.801	0.13183	0.156		0.13177	-0.041	0.13177	-0.036	0.13182	14.474	0.13182	2.618		0.13181	-0.157	0.13181	-0.119	0.13174	-0.168	0.13174	-0.009		9.55	-0.008685
0.13206	-0.054	0.13206	0.122	0.13192	0.095	0.13192	-0.062	0.13183	-0.092	0.13183	-0.182		0.13206	-0.132	0.13206	-0.071	0.13207	-0.123	0.13207	0.016	0.13206	-0.83	0.13206	0.157		0.13201	-0.041	0.13201	-0.045	0.13206	14.434	0.13206	2.608		0.13204	-0.147	0.13204	-0.119	0.13197	-0.144	0.13197	-0.025		9.56667	-0.006218
0.1323	-0.043	0.1323	0.119	0.13215	0.081	0.13215	-0.027	0.13206	-0.085	0.13206	-0.179		0.1323	-0.13	0.1323	-0.082	0.1323	-0.118	0.1323	0.008	0.1323	-0.807	0.1323	0.165		0.13224	-0.041	0.13224	-0.045	0.13229	14.454	0.13229	2.593		0.13227	-0.176	0.13227	-0.12	0.13221	-0.157	0.13221	-0.011		9.58333	-0.004295
0.13253	-0.035	0.13253	0.139	0.13239	0.101	0.13239	-0.025	0.1323	-0.075	0.1323	-0.177		0.13253	-0.119	0.13253	-0.086	0.13254	-0.127	0.13254	0.002	0.13253	-0.841	0.13253	0.176		0.13247	-0.046	0.13247	-0.031	0.13252	14.42	0.13252	2.594		0.13251	-0.17	0.13251	-0.116	0.13244	-0.151	0.13244	-0.023		9.6	-0.003654
0.13277	-0.035	0.13277	0.139	0.13262	0.089	0.13262	-0.031	0.13253	-0.06	0.13253	-0.175		0.13276	-0.119	0.13276	-0.086	0.13277	-0.127	0.13277	0.002	0.13276	-0.845	0.13276	0.178		0.13271	-0.03	0.13271	-0.031	0.13276	14.431	0.13276	2.592		0.13274	-0.17	0.13274	-0.116	0.13267	-0.151	0.13267	-0.023		9.61667	-0.003003
0.133	-0.049	0.133	0.116	0.13285	0.089	0.13285	-0.031	0.13276	-0.06	0.13276	-0.175		0.133	-0.099	0.133	-0.075	0.133	-0.135	0.133	-0.01	0.133	-0.845	0.133	0.178		0.13294	-0.035	0.13294	-0.034	0.13299	14.436	0.13299	2.599		0.13297	-0.186	0.13297	-0.122	0.13291	-0.146	0.13291	-0.006		9.63333	-0.002143
0.13323	-0.044	0.13323	0.117	0.13309	0.091	0.13309	-0.019	0.133	-0.062	0.133	-0.157		0.13323	-0.108	0.13323	-0.084	0.13324	-0.149	0.13324	0.001	0.13323	-0.826	0.13323	0.176		0.13317	-0.046	0.13317	-0.048	0.13322	14.436	0.13322	2.599		0.13321	-0.2	0.13321	-0.114	0.13314	-0.133	0.13314	-0.008		9.65	-0.002664
0.13347	-0.055	0.13347	0.112	0.13332	0.077	0.13332	-0.023	0.13323	-0.075	0.13323	-0.162		0.13346	-0.098	0.13346	-0.085	0.13347	-0.165	0.13347	-0.004	0.13346	-0.809	0.13346	0.164		0.13341	-0.054	0.13341	-0.058	0.13346	14.458	0.13346	2.592		0.13344	-0.177	0.13344	-0.124	0.13337	-0.154	0.13337	-0.016		9.66667	-0.003939
0.1337	-0.074	0.1337	0.115	0.13355	0.079	0.13355	-0.029	0.13346	-0.078	0.13346	-0.182		0.1337	-0.104	0.1337	-0.08	0.1337	-0.145	0.1337	-0.021	0.1337	-0.8	0.1337	0.153		0.13364	-0.061	0.13364	-0.044	0.13369	14.417	0.13369	2.604		0.13367	-0.177	0.13367	-0.123	0.13361	-0.168	0.13361	-0.018		9.68333	-0.004628
0.13393	-0.109	0.13393	0.106	0.13379	0.082	0.13379	-0.051	0.1337	-0.087	0.1337	-0.192		0.13393	-0.134	0.13393	-0.073	0.13394	-0.133	0.13394	-0.019	0.13393	-0.828	0.13393	0.163		0.13387	-0.061	0.13387	-0.044	0.13392	14.411	0.13392	2.594		0.13391	-0.157	0.13391	-0.132	0.13384	-0.168	0.13384	-0.018		9.7	-0.004539
0.13417	-0.109	0.13417	0.106	0.13402	0.082	0.13402	-0.054	0.13393	-0.087	0.13393	-0.192		0.13416	-0.134	0.13416	-0.073	0.13417	-0.133	0.13417	-0.019	0.13416	-0.815	0.13416	0.165		0.13411	-0.072	0.13411	-0.026	0.13416	14.399	0.13416	2.586		0.13414	-0.157	0.13414	-0.132	0.13407	-0.168	0.13407	-0.016		9.71667	-0.003658
0.1344	-0.09	0.1344	0.087	0.13425	0.082	0.13425	-0.054	0.13416	-0.062	0.13416	-0.186		0.1344	-0.127	0.1344	-0.073	0.1344	-0.139	0.1344	-0.017	0.1344	-0.815	0.1344	0.165		0.13434	-0.083	0.13434	-0.048	0.13439	14.399	0.13439	2.586		0.13437	-0.148	0.13437	-0.128	0.13431	-0.144	0.13431	-0.021		9.73333	-0.001144
0.13463	-0.109	0.13463	0.105	0.13449	0.108	0.13449	-0.063	0.1344	-0.081	0.1344	-0.171		0.13463	-0.134	0.13463	-0.095	0.13464	-0.143	0.13464	-0.031	0.13463	-0.82	0.13463	0.179		0.13457	-0.09	0.13457	-0.042	0.13462	14.413	0.13462	2.578		0.13461	-0.21	0.13461	-0.126	0.13454	-0.119	0.13454	0.001		9.75	0.000825
0.13487	-0.094	0.13487	0.107	0.13472	0.104	0.13472	-0.06	0.13463	-0.081	0.13463	-0.185		0.13486	-0.159	0.13486	-0.098	0.13487	-0.134	0.13487	-0.011	0.13486	-0.843	0.13486	0.181		0.13481	-0.09	0.13481	-0.042	0.13486	14.42	0.13486	2.577		0.13484	-0.206	0.13484	-0.115	0.13477	-0.075	0.13477	0.012		9.76667	0.001915
0.1351	-0.074	0.1351	0.094	0.13495	0.108	0.13495	-0.064	0.13486	-0.066	0.13486	-0.187		0.1351	-0.16	0.1351	-0.083	0.1351	-0.114	0.1351	-0.016	0.1351	-0.839	0.1351	0.177		0.13504	-0.048	0.13504	-0.016	0.13509	14.395	0.13509	2.572		0.13507	-0.223	0.13507	-0.127	0.13501	-0.106	0.13501	0.028		9.78333	0.003383
0.13533	-0.074	0.13533	0.094	0.13519	0.108	0.13519	-0.064	0.1351	-0.054	0.1351	-0.185		0.13533	-0.16	0.13533	-0.083	0.13534	-0.114	0.13534	-0.016	0.13533	-0.839	0.13533	0.177		0.13527	-0.077	0.13527	-0.017	0.13533	14.432	0.13533	2.568		0.13531	-0.223	0.13531	-0.127	0.13524	-0.15	0.13524	0.005		9.8	0.005387
0.13557	-0.082	0.13557	0.12	0.13542	0.105	0.13542	-0.079	0.13533	-0.054	0.13533	-0.185		0.13556	-0.182	0.13556	-0.095	0.13557	-0.097	0.13557	-0.02	0.13556	-0.846	0.13556	0.166		0.13551	-0.082	0.13551	-0.019	0.13556	14.465	0.13556	2.571		0.13554	-0.201	0.13554	-0.127	0.13547	-0.15	0.13547	0.005		9.81667	0.007421
0.1358	-0.076	0.1358	0.107	0.13565	0.093	0.13565	-0.071	0.13556	-0.046	0.13556	-0.194		0.1358	-0.19	0.1358	-0.1	0.1358	-0.104	0.1358	-0.022	0.1358	-0.867	0.1358	0.156		0.13574	-0.067	0.13574	-0.024	0.13579	14.447	0.13579	2.555		0.13577	-0.218	0.13577	-0.136	0.13571	-0.197	0.13571	0.004		9.83333	0.009373
0.13603	-0.082	0.13603	0.088	0.13589	0.1	0.13589	-0.059	0.1358	-0.049	0.1358	-0.197		0.13603	-0.163	0.13603	-0.092	0.13604	-0.109	0.13604	-0.026	0.13603	-0.86	0.13603	0.168		0.13597	-0.073	0.13597	-0.016	0.13603	14.447	0.13603	2.555		0.13601	-0.248	0.13601	-0.144	0.13594	-0.19	0.13594	0.021		9.85	0.01057
0.13627	-0.082	0.13627	0.099	0.13612	0.088	0.13612	-0.043	0.13603	-0.056	0.13603	-0.2		0.13626	-0.168	0.13626	-0.085	0.13627	-0.136	0.13627	-0.026	0.13626	-0.857	0.13626	0.15		0.13621	-0.073	0.13621	-0.016	0.13626	14.404	0.13626	2.545		0.13624	-0.208	0.13624	-0.148	0.13617	-0.168	0.13617	0.017		9.86667	0.011977
0.1365	-0.089	0.1365	0.083	0.13635	0.088	0.13635	-0.043	0.13626	-0.065	0.13626	-0.205		0.1365	-0.175	0.1365	-0.099	0.1365	-0.136	0.1365	-0.026	0.1365	-0.888	0.1365	0.143		0.13644	-0.088	0.13644	-0.033	0.13649	14.407	0.13649	2.56		0.13647	-0.232	0.13647	-0.136	0.13641	-0.151	0.13641	0.014		9.88333	0.013886
0.13673	-0.089	0.13673	0.083	0.13659	0.09	0.13659	-0.048	0.1365	-0.072	0.1365	-0.192		0.13673	-0.175	0.13673	-0.099	0.13674	-0.128	0.13674	-0.022	0.13673	-0.888	0.13673	0.143		0.13667	-0.064	0.13667	-0.026	0.13672	14.398	0.13672	2.559		0.13671	-0.232	0.13671	-0.136	0.13664	-0.151	0.13664	0.014		9.9	0.014031
0.13697	-0.099	0.13697	0.1	0.13682	0.077	0.13682	-0.055	0.13673	-0.072	0.13673	-0.192		0.13696	-0.175	0.13696	-0.093	0.13697	-0.114	0.13697	-0.016	0.13696	-0.867	0.13696	0.154		0.13691	-0.057	0.13691	-0.021	0.13696	14.37	0.13696	2.569		0.13694	-0.203	0.13694	-0.129	0.13687	-0.13	0.13687	0		9.91667	0.014399
0.1372	-0.076	0.1372	0.099	0.13705	0.083	0.13705	-0.043	0.13696	-0.091	0.13696	-0.198		0.1372	-0.198	0.1372	-0.107	0.1372	-0.136	0.1372	-0.003	0.1372	-0.863	0.1372	0.152		0.13714	-0.07	0.13714	-0.035	0.13719	14.396	0.13719	2.575		0.13717	-0.237	0.13717	-0.136	0.13711	-0.139	0.13711	0		9.93333	0.014977
0.13743	-0.06	0.13743	0.089	0.13729	0.091	0.13729	-0.029	0.1372	-0.092	0.1372	-0.2		0.13743	-0.208	0.13743	-0.116	0.13744	-0.157	0.13744	-0.007	0.13743	-0.873	0.13743	0.161		0.13737	-0.032	0.13737	-0.029	0.13742	14.396	0.13742	2.575		0.13741	-0.25	0.13741	-0.144	0.13734	-0.195	0.13734	-0.007		9.95	0.014424
0.13767	-0.035	0.13767	0.103	0.13752	0.103	0.13752	-0.027	0.13743	-0.097	0.13743	-0.197		0.13766	-0.217	0.13766	-0.109	0.13767	-0.157	0.13767	-0.007	0.13766	-0.898	0.13766	0.163		0.13761	-0.032	0.13761	-0.029	0.13766	14.362	0.13766	2.572		0.13764	-0.216	0.13764	-0.144	0.13757	-0.174	0.13757	-0.019		9.96667	0.014206
0.1379	-0.035	0.1379	0.103	0.13775	0.103	0.13775	-0.027	0.13766	-0.108	0.13766	-0.2		0.1379	-0.218	0.1379	-0.142	0.1379	-0.159	0.1379	-0.016	0.1379	-0.898	0.1379	0.163		0.13784	-0.036	0.13784	-0.015	0.13789	14.349	0.13789	2.574		0.13787	-0.231	0.13787	-0.143	0.13781	-0.189	0.13781	-0.038		9.98333	0.015244
0.13813	-0.039	0.13813	0.09	0.13799	0.086	0.13799	-0.049	0.1379	-0.111	0.1379	-0.194		0.13813	-0.218	0.13813	-0.142	0.13814	-0.172	0.13814	-0.016	0.13813	-0.922	0.13813	0.155		0.13807	-0.065	0.13807	-0.038	0.13812	14.382	0.13812	2.569		0.13811	-0.223	0.13811	-0.142	0.13804	-0.189	0.13804	-0.038		10	0.017137
0.13837	-0.031	0.13837	0.1	0.13822	0.093	0.13822	-0.034	0.13813	-0.111	0.13813	-0.194		0.13836	-0.193	0.13836	-0.134	0.13837	-0.165	0.13837	-0.006	0.13836	-0.905	0.13836	0.17		0.13831	-0.086	0.13831	-0.04	0.13836	14.389	0.13836	2.559		0.13834	-0.223	0.13834	-0.142	0.13827	-0.195	0.13827	-0.061		10.0167	0.018247
0.1386	-0.013	0.1386	0.092	0.13845	0.104	0.13845	-0.044	0.13836	-0.105	0.13836	-0.181		0.1386	-0.207	0.1386	-0.139	0.1386	-0.177	0.1386	-0.002	0.1386	-0.89	0.1386	0.167		0.13854	-0.103	0.13854	-0.044	0.13859	14.389	0.13859	2.559		0.13857	-0.267	0.13857	-0.144	0.13851	-0.219	0.13851	-0.08		10.0333	0.018226
0.13883	-0.023	0.13883	0.102	0.13869	0.121	0.13869	-0.04	0.1386	-0.123	0.1386	-0.176		0.13883	-0.194	0.13883	-0.146	0.13884	-0.152	0.13884	-0.025	0.13883	-0.912	0.13883	0.16		0.13877	-0.103	0.13877	-0.044	0.13882	14.398	0.13882	2.554		0.13881	-0.28	0.13881	-0.145	0.13874	-0.224	0.13874	-0.072		10.05	0.017996
0.13907	-0.023	0.13907	0.102	0.13892	0.121	0.13892	-0.04	0.13883	-0.135	0.13883	-0.176		0.13906	-0.197	0.13906	-0.146	0.13907	-0.152	0.13907	-0.025	0.13906	-0.912	0.13906	0.16		0.13901	-0.093	0.13901	-0.042	0.13906	14.4	0.13906	2.558		0.13904	-0.245	0.13904	-0.146	0.13897	-0.215	0.13897	-0.067		10.0667	0.015841
0.1393	-0.041	0.1393	0.099	0.13915	0.116	0.13915	-0.042	0.13906	-0.154	0.13906	-0.194		0.1393	-0.186	0.1393	-0.149	0.1393	-0.153	0.1393	-0.034	0.1393	-0.931	0.1393	0.168		0.13924	-0.098	0.13924	-0.046	0.13929	14.359	0.13929	2.554		0.13927	-0.245	0.13927	-0.146	0.13921	-0.215	0.13921	-0.067		10.0833	0.01314
0.13953	-0.031	0.13953	0.101	0.13939	0.126	0.13939	-0.03	0.1393	-0.169	0.1393	-0.195		0.13953	-0.191	0.13953	-0.141	0.13954	-0.165	0.13954	-0.048	0.13953	-0.925	0.13953	0.167		0.13947	-0.113	0.13947	-0.045	0.13952	14.369	0.13952	2.546		0.13951	-0.261	0.13951	-0.148	0.13944	-0.232	0.13944	-0.053		10.1	0.011339
0.13977	-0.038	0.13977	0.096	0.13962	0.101	0.13962	-0.04	0.13953	-0.162	0.13953	-0.211		0.13976	-0.191	0.13976	-0.141	0.13977	-0.146	0.13977	-0.049	0.13976	-0.936	0.13976	0.169		0.13971	-0.126	0.13971	-0.033	0.13976	14.37	0.13976	2.544		0.13974	-0.261	0.13974	-0.148	0.13967	-0.232	0.13967	-0.053		10.1167	0.009344
0.14	-0.062	0.14	0.098	0.13985	0.116	0.13985	-0.032	0.13976	-0.162	0.13976	-0.211		0.14	-0.181	0.14	-0.131	0.14	-0.175	0.14	-0.038	0.14	-0.932	0.14	0.157		0.13994	-0.126	0.13994	-0.033	0.13999	14.37	0.13999	2.544		0.13997	-0.259	0.13997	-0.162	0.13991	-0.207	0.13991	-0.051		10.1333	0.007224
0.14023	-0.07	0.14023	0.1	0.14009	0.097	0.14009	-0.032	0.14	-0.178	0.14	-0.209		0.14023	-0.191	0.14023	-0.134	0.14024	-0.175	0.14024	-0.038	0.14023	-0.954	0.14023	0.168		0.14017	-0.136	0.14017	-0.019	0.14022	14.386	0.14022	2.551		0.14021	-0.272	0.14021	-0.163	0.14014	-0.195	0.14014	-0.057		10.15	0.005355
0.14046	-0.07	0.14046	0.1	0.14032	0.097	0.14032	-0.032	0.14023	-0.185	0.14023	-0.203		0.14046	-0.178	0.14046	-0.134	0.14047	-0.2	0.14047	-0.054	0.14046	-0.953	0.14046	0.174		0.14041	-0.134	0.14041	-0.032	0.14046	14.378	0.14046	2.56		0.14044	-0.294	0.14044	-0.155	0.14037	-0.187	0.14037	-0.046		10.1667	0.003402
0.1407	-0.065	0.1407	0.093	0.14055	0.093	0.14055	-0.026	0.14046	-0.188	0.14046	-0.209		0.1407	-0.198	0.1407	-0.145	0.1407	-0.189	0.1407	-0.043	0.1407	-0.953	0.1407	0.174		0.14064	-0.133	0.14064	-0.032	0.14069	14.386	0.14069	2.568		0.14067	-0.308	0.14067	-0.154	0.14061	-0.182	0.14061	-0.045		10.1833	0.00057
0.14093	-0.089	0.14093	0.096	0.14079	0.074	0.14079	-0.026	0.1407	-0.19	0.1407	-0.232		0.14093	-0.198	0.14093	-0.145	0.14094	-0.161	0.14094	-0.03	0.14093	-0.934	0.14093	0.153		0.14087	-0.136	0.14087	-0.048	0.14092	14.408	0.14092	2.569		0.14091	-0.308	0.14091	-0.154	0.14084	-0.182	0.14084	-0.045		10.2	-0.001168
0.14116	-0.102	0.14116	0.083	0.14102	0.083	0.14102	-0.041	0.14093	-0.19	0.14093	-0.232		0.14116	-0.227	0.14116	-0.146	0.14117	-0.163	0.14117	-0.041	0.14116	-0.954	0.14116	0.172		0.14111	-0.136	0.14111	-0.048	0.14116	14.369	0.14116	2.571		0.14114	-0.321	0.14114	-0.167	0.14107	-0.208	0.14107	-0.061		10.2167	-0.002284
0.1414	-0.118	0.1414	0.076	0.14125	0.086	0.14125	-0.031	0.14116	-0.198	0.14116	-0.22		0.14139	-0.233	0.14139	-0.145	0.1414	-0.163	0.1414	-0.041	0.1414	-0.944	0.1414	0.174		0.14134	-0.149	0.14134	-0.064	0.14139	14.369	0.14139	2.571		0.14137	-0.306	0.14137	-0.174	0.14131	-0.195	0.14131	-0.046		10.2333	-0.002311
0.14163	-0.118	0.14163	0.076	0.14149	0.086	0.14149	-0.031	0.1414	-0.191	0.1414	-0.218		0.14163	-0.271	0.14163	-0.143	0.14164	-0.191	0.14164	-0.038	0.14163	-0.944	0.14163	0.174		0.14157	-0.183	0.14157	-0.047	0.14162	14.349	0.14162	2.551		0.14161	-0.326	0.14161	-0.168	0.14154	-0.243	0.14154	-0.06		10.25	-0.002882
0.14186	-0.113	0.14186	0.076	0.14172	0.095	0.14172	-0.031	0.14163	-0.171	0.14163	-0.207		0.14186	-0.273	0.14186	-0.157	0.14187	-0.216	0.14187	-0.032	0.14186	-0.947	0.14186	0.156		0.14181	-0.174	0.14181	-0.028	0.14186	14.364	0.14186	2.538		0.14184	-0.296	0.14184	-0.16	0.14177	-0.238	0.14177	-0.039		10.2667	-0.003411
0.1421	-0.081	0.1421	0.082	0.14195	0.114	0.14195	-0.028	0.14186	-0.162	0.14186	-0.21		0.14209	-0.273	0.14209	-0.157	0.14211	-0.214	0.14211	-0.032	0.1421	-0.944	0.1421	0.133		0.14204	-0.151	0.14204	-0.029	0.14209	14.34	0.14209	2.531		0.14207	-0.296	0.14207	-0.16	0.14201	-0.204	0.14201	-0.058		10.2833	-0.003396
0.14233	-0.058	0.14233	0.086	0.14219	0.145	0.14219	-0.034	0.1421	-0.162	0.1421	-0.21		0.14233	-0.264	0.14233	-0.143	0.14234	-0.19	0.14234	-0.032	0.14233	-0.946	0.14233	0.132		0.14227	-0.132	0.14227	-0.033	0.14232	14.34	0.14232	2.529		0.14231	-0.294	0.14231	-0.163	0.14224	-0.204	0.14224	-0.058		10.3	-0.003811
0.14256	-0.05	0.14256	0.102	0.14242	0.134	0.14242	-0.028	0.14233	-0.182	0.14233	-0.22		0.14256	-0.242	0.14256	-0.13	0.14257	-0.18	0.14257	-0.039	0.14256	-0.959	0.14256	0.118		0.14251	-0.132	0.14251	-0.033	0.14256	14.327	0.14256	2.531		0.14254	-0.269	0.14254	-0.162	0.14247	-0.174	0.14247	-0.052		10.3167	-0.004843
0.1428	-0.056	0.1428	0.111	0.14265	0.144	0.14265	-0.023	0.14256	-0.17	0.14256	-0.24		0.14279	-0.253	0.14279	-0.134	0.14281	-0.18	0.14281	-0.039	0.1428	-0.963	0.1428	0.103		0.14274	-0.128	0.14274	-0.048	0.14279	14.327	0.14279	2.531		0.14277	-0.275	0.14277	-0.154	0.14271	-0.176	0.14271	-0.086		10.3333	-0.006251
0.14303	-0.056	0.14303	0.111	0.14289	0.142	0.14289	-0.037	0.1428	-0.167	0.1428	-0.245		0.14303	-0.235	0.14303	-0.133	0.14304	-0.18	0.14304	-0.039	0.14303	-0.954	0.14303	0.115		0.14297	-0.147	0.14297	-0.063	0.14302	14.314	0.14302	2.545		0.14301	-0.252	0.14301	-0.147	0.14294	-0.177	0.14294	-0.071		10.35	-0.006822
0.14326	-0.078	0.14326	0.119	0.14312	0.142	0.14312	-0.037	0.14303	-0.169	0.14303	-0.245		0.14326	-0.248	0.14326	-0.136	0.14327	-0.183	0.14327	-0.048	0.14326	-0.954	0.14326	0.115		0.14321	-0.146	0.14321	-0.041	0.14326	14.316	0.14326	2.524		0.14324	-0.238	0.14324	-0.154	0.14317	-0.209	0.14317	-0.078		10.3667	-0.007016
0.1435	-0.073	0.1435	0.099	0.14335	0.126	0.14335	-0.02	0.14326	-0.155	0.14326	-0.228		0.14349	-0.248	0.14349	-0.136	0.14351	-0.203	0.14351	-0.044	0.1435	-0.97	0.1435	0.119		0.14344	-0.14	0.14344	-0.063	0.14349	14.332	0.14349	2.522		0.14347	-0.241	0.14347	-0.15	0.14341	-0.264	0.14341	-0.087		10.3833	-0.007377
0.14373	-0.046	0.14373	0.099	0.14359	0.131	0.14359	-0.024	0.1435	-0.155	0.1435	-0.228		0.14373	-0.24	0.14373	-0.133	0.14374	-0.217	0.14374	-0.033	0.14373	-0.96	0.14373	0.11		0.14367	-0.14	0.14367	-0.063	0.14372	14.332	0.14372	2.522		0.14371	-0.241	0.14371	-0.15	0.14364	-0.264	0.14364	-0.087		10.4	-0.006545
0.14396	-0.067	0.14396	0.088	0.14382	0.123	0.14382	-0.023	0.14373	-0.154	0.14373	-0.231		0.14396	-0.279	0.14396	-0.154	0.14397	-0.226	0.14397	-0.034	0.14396	-0.956	0.14396	0.107		0.14391	-0.118	0.14391	-0.07	0.14396	14.312	0.14396	2.513		0.14394	-0.246	0.14394	-0.16	0.14387	-0.271	0.14387	-0.089		10.4167	-0.004713
0.1442	-0.06	0.1442	0.085	0.14405	0.116	0.14405	-0.012	0.14396	-0.143	0.14396	-0.229		0.14419	-0.284	0.14419	-0.167	0.14421	-0.226	0.14421	-0.034	0.1442	-0.944	0.1442	0.096		0.14414	-0.148	0.14414	-0.06	0.14419	14.325	0.14419	2.516		0.14417	-0.261	0.14417	-0.163	0.14411	-0.25	0.14411	-0.1		10.4333	-0.003174
0.14443	-0.06	0.14443	0.085	0.14429	0.116	0.14429	-0.012	0.1442	-0.156	0.1442	-0.219		0.14443	-0.286	0.14443	-0.179	0.14444	-0.213	0.14444	-0.055	0.14443	-0.944	0.14443	0.096		0.14437	-0.146	0.14437	-0.06	0.14442	14.277	0.14442	2.526		0.14441	-0.254	0.14441	-0.155	0.14434	-0.226	0.14434	-0.094		10.45	-0.001259
0.14466	-0.048	0.14466	0.084	0.14452	0.094	0.14452	-0.019	0.14443	-0.166	0.14443	-0.225		0.14466	-0.258	0.14466	-0.177	0.14467	-0.195	0.14467	-0.081	0.14466	-0.946	0.14466	0.087		0.14461	-0.166	0.14461	-0.079	0.14466	14.31	0.14466	2.531		0.14464	-0.256	0.14464	-0.158	0.14457	-0.25	0.14457	-0.102		10.4667	-0.000264
0.1449	-0.063	0.1449	0.101	0.14475	0.069	0.14475	-0.025	0.14466	-0.159	0.14466	-0.222		0.14489	-0.258	0.14489	-0.177	0.14491	-0.186	0.14491	-0.074	0.1449	-0.982	0.1449	0.09		0.14484	-0.181	0.14484	-0.083	0.14489	14.303	0.14489	2.523		0.14487	-0.256	0.14487	-0.158	0.14481	-0.238	0.14481	-0.117		10.4833	0.000145
0.14513	-0.09	0.14513	0.105	0.14499	0.083	0.14499	-0.012	0.1449	-0.159	0.1449	-0.222		0.14513	-0.253	0.14513	-0.19	0.14514	-0.219	0.14514	-0.079	0.14513	-0.972	0.14513	0.084		0.14507	-0.181	0.14507	-0.083	0.14512	14.303	0.14512	2.523		0.14511	-0.26	0.14511	-0.15	0.14504	-0.238	0.14504	-0.117		10.5	6.8e-05
0.14536	-0.069	0.14536	0.102	0.14522	0.083	0.14522	-0.012	0.14513	-0.145	0.14513	-0.227		0.14536	-0.245	0.14536	-0.174	0.14537	-0.237	0.14537	-0.056	0.14536	-0.975	0.14536	0.093		0.14531	-0.194	0.14531	-0.062	0.14536	14.295	0.14536	2.526		0.14534	-0.256	0.14534	-0.153	0.14527	-0.221	0.14527	-0.122		10.5167	0.00015
0.1456	-0.069	0.1456	0.102	0.14545	0.114	0.14545	-0.021	0.14536	-0.125	0.14536	-0.233		0.14559	-0.24	0.14559	-0.166	0.14561	-0.237	0.14561	-0.056	0.1456	-0.958	0.1456	0.101		0.14554	-0.193	0.14554	-0.062	0.14559	14.295	0.14559	2.526		0.14557	-0.247	0.14557	-0.162	0.14551	-0.215	0.14551	-0.106		10.5333	0.000189
0.14583	-0.083	0.14583	0.109	0.14569	0.098	0.14569	-0.031	0.1456	-0.139	0.1456	-0.212		0.14583	-0.279	0.14583	-0.174	0.14584	-0.212	0.14584	-0.071	0.14583	-0.958	0.14583	0.101		0.14578	-0.202	0.14578	-0.069	0.14582	14.308	0.14582	2.531		0.14581	-0.251	0.14581	-0.162	0.14574	-0.218	0.14574	-0.098		10.55	0.000103
0.14606	-0.072	0.14606	0.109	0.14592	0.102	0.14592	-0.033	0.14583	-0.147	0.14583	-0.211		0.14606	-0.25	0.14606	-0.172	0.14607	-0.234	0.14607	-0.054	0.14606	-0.992	0.14606	0.114		0.14601	-0.217	0.14601	-0.082	0.14606	14.287	0.14606	2.528		0.14604	-0.251	0.14604	-0.162	0.14597	-0.212	0.14597	-0.089		10.5667	-0.000276
0.1463	-0.046	0.1463	0.125	0.14615	0.098	0.14615	-0.029	0.14606	-0.181	0.14606	-0.217		0.14629	-0.25	0.14629	-0.172	0.14631	-0.267	0.14631	-0.069	0.1463	-0.999	0.1463	0.095		0.14624	-0.217	0.14624	-0.082	0.14629	14.27	0.14629	2.532		0.14627	-0.236	0.14627	-0.155	0.14621	-0.239	0.14621	-0.092		10.5833	0.000266
0.14653	-0.057	0.14653	0.131	0.14639	0.116	0.14639	-0.03	0.1463	-0.181	0.1463	-0.217		0.14653	-0.267	0.14653	-0.169	0.14654	-0.26	0.14654	-0.076	0.14653	-0.996	0.14653	0.093		0.14648	-0.235	0.14648	-0.075	0.14652	14.316	0.14652	2.539		0.14651	-0.227	0.14651	-0.178	0.14644	-0.239	0.14644	-0.092		10.6	0.000698
0.14676	-0.057	0.14676	0.131	0.14662	0.107	0.14662	-0.042	0.14653	-0.2	0.14653	-0.231		0.14676	-0.265	0.14676	-0.178	0.14677	-0.26	0.14677	-0.076	0.14676	-0.996	0.14676	0.093		0.14671	-0.213	0.14671	-0.077	0.14676	14.316	0.14676	2.539		0.14674	-0.24	0.14674	-0.17	0.14667	-0.2	0.14667	-0.085		10.6167	0.000657
0.147	-0.061	0.147	0.112	0.14685	0.107	0.14685	-0.042	0.14676	-0.198	0.14676	-0.229		0.147	-0.275	0.147	-0.159	0.14701	-0.237	0.14701	-0.065	0.147	-0.994	0.147	0.086		0.14694	-0.214	0.14694	-0.075	0.14699	14.304	0.14699	2.541		0.14697	-0.224	0.14697	-0.159	0.14691	-0.215	0.14691	-0.096		10.6333	0.000993
0.14723	-0.036	0.14723	0.097	0.14709	0.123	0.14709	-0.041	0.147	-0.198	0.147	-0.225		0.14723	-0.273	0.14723	-0.17	0.14724	-0.259	0.14724	-0.065	0.14723	-0.986	0.14723	0.091		0.14718	-0.203	0.14718	-0.073	0.14722	14.32	0.14722	2.533		0.14721	-0.226	0.14721	-0.169	0.14714	-0.208	0.14714	-0.084		10.65	0.002041
0.14746	-0.078	0.14746	0.09	0.14732	0.101	0.14732	-0.044	0.14723	-0.18	0.14723	-0.242		0.14746	-0.271	0.14746	-0.16	0.14747	-0.252	0.14747	-0.07	0.14746	-0.971	0.14746	0.091		0.14741	-0.206	0.14741	-0.064	0.14746	14.324	0.14746	2.539		0.14744	-0.226	0.14744	-0.169	0.14737	-0.208	0.14737	-0.084		10.6667	0.002753
0.1477	-0.086	0.1477	0.088	0.14755	0.093	0.14755	-0.055	0.14746	-0.205	0.14746	-0.243		0.1477	-0.263	0.1477	-0.152	0.14771	-0.261	0.14771	-0.084	0.1477	-0.982	0.1477	0.1		0.14764	-0.206	0.14764	-0.064	0.14769	14.332	0.14769	2.531		0.14767	-0.262	0.14767	-0.146	0.14761	-0.207	0.14761	-0.097		10.6833	0.003843
0.14793	-0.077	0.14793	0.089	0.14779	0.099	0.14779	-0.066	0.1477	-0.204	0.1477	-0.24		0.14793	-0.263	0.14793	-0.152	0.14794	-0.267	0.14794	-0.08	0.14793	-0.983	0.14793	0.095		0.14788	-0.188	0.14788	-0.07	0.14792	14.332	0.14792	2.531		0.14791	-0.262	0.14791	-0.146	0.14784	-0.207	0.14784	-0.097		10.7	0.004819
0.14817	-0.077	0.14817	0.089	0.14802	0.099	0.14802	-0.066	0.14793	-0.204	0.14793	-0.24		0.14816	-0.293	0.14816	-0.163	0.14817	-0.267	0.14817	-0.08	0.14816	-1.003	0.14816	0.099		0.14811	-0.178	0.14811	-0.058	0.14816	14.32	0.14816	2.544		0.14814	-0.252	0.14814	-0.158	0.14807	-0.208	0.14807	-0.092		10.7167	0.005359
0.1484	-0.102	0.1484	0.092	0.14825	0.079	0.14825	-0.059	0.14816	-0.19	0.14816	-0.239		0.1484	-0.29	0.1484	-0.167	0.1484	-0.25	0.1484	-0.097	0.1484	-1.003	0.1484	0.099		0.14834	-0.189	0.14834	-0.059	0.14839	14.324	0.14839	2.553		0.14837	-0.264	0.14837	-0.163	0.14831	-0.235	0.14831	-0.094		10.7333	0.004434
0.14863	-0.106	0.14863	0.077	0.14849	0.09	0.14849	-0.048	0.1484	-0.19	0.1484	-0.239		0.14863	-0.323	0.14863	-0.181	0.14864	-0.227	0.14864	-0.09	0.14863	-1.006	0.14863	0.087		0.14858	-0.185	0.14858	-0.078	0.14862	14.337	0.14862	2.544		0.14861	-0.293	0.14861	-0.163	0.14854	-0.249	0.14854	-0.102		10.75	0.00309
0.14887	-0.089	0.14887	0.065	0.14872	0.085	0.14872	-0.05	0.14863	-0.188	0.14863	-0.245		0.14886	-0.307	0.14886	-0.188	0.14887	-0.253	0.14887	-0.095	0.14886	-0.973	0.14886	0.073		0.14881	-0.185	0.14881	-0.078	0.14886	14.324	0.14886	2.545		0.14884	-0.319	0.14884	-0.16	0.14877	-0.258	0.14877	-0.1		10.7667	0.001746
0.1491	-0.096	0.1491	0.069	0.14895	0.079	0.14895	-0.03	0.14886	-0.199	0.14886	-0.262		0.1491	-0.307	0.1491	-0.188	0.1491	-0.253	0.1491	-0.095	0.1491	-0.952	0.1491	0.093		0.14904	-0.201	0.14904	-0.09	0.14909	14.302	0.14909	2.552		0.14907	-0.319	0.14907	-0.16	0.14901	-0.258	0.14901	-0.1		10.7833	-0.000184
0.14933	-0.096	0.14933	0.069	0.14919	0.079	0.14919	-0.03	0.1491	-0.199	0.1491	-0.262		0.14933	-0.282	0.14933	-0.176	0.14934	-0.235	0.14934	-0.105	0.14933	-0.952	0.14933	0.093		0.14928	-0.199	0.14928	-0.08	0.14932	14.302	0.14932	2.552		0.14931	-0.335	0.14931	-0.173	0.14924	-0.261	0.14924	-0.101		10.8	-0.00081
0.14957	-0.077	0.14957	0.079	0.14942	0.09	0.14942	-0.035	0.14933	-0.2	0.14933	-0.271		0.14956	-0.323	0.14956	-0.189	0.14957	-0.232	0.14957	-0.099	0.14956	-0.959	0.14956	0.085		0.14951	-0.196	0.14951	-0.087	0.14956	14.307	0.14956	2.547		0.14954	-0.349	0.14954	-0.172	0.14947	-0.241	0.14947	-0.106		10.8167	-0.001759
0.1498	-0.083	0.1498	0.087	0.14965	0.118	0.14965	-0.021	0.14956	-0.203	0.14956	-0.265		0.1498	-0.326	0.1498	-0.189	0.1498	-0.227	0.1498	-0.108	0.1498	-0.96	0.1498	0.091		0.14974	-0.21	0.14974	-0.086	0.14979	14.31	0.14979	2.519		0.14977	-0.344	0.14977	-0.168	0.14971	-0.216	0.14971	-0.114		10.8333	-0.002038
0.15003	-0.079	0.15003	0.079	0.14989	0.145	0.14989	-0.024	0.1498	-0.197	0.1498	-0.234		0.15003	-0.321	0.15003	-0.192	0.15004	-0.236	0.15004	-0.089	0.15003	-0.957	0.15003	0.089		0.14998	-0.21	0.14998	-0.086	0.15002	14.27	0.15002	2.516		0.15001	-0.33	0.15001	-0.176	0.14994	-0.231	0.14994	-0.127		10.85	-0.001605
0.15027	-0.094	0.15027	0.084	0.15012	0.135	0.15012	-0.027	0.15003	-0.208	0.15003	-0.242		0.15026	-0.321	0.15026	-0.192	0.15027	-0.236	0.15027	-0.089	0.15026	-0.969	0.15026	0.091		0.15021	-0.187	0.15021	-0.095	0.15026	14.283	0.15026	2.528		0.15024	-0.329	0.15024	-0.174	0.15017	-0.265	0.15017	-0.129		10.8667	-0.000962
0.1505	-0.094	0.1505	0.084	0.15035	0.137	0.15035	-0.029	0.15026	-0.208	0.15026	-0.242		0.1505	-0.355	0.1505	-0.192	0.1505	-0.232	0.1505	-0.098	0.1505	-0.969	0.1505	0.091		0.15044	-0.195	0.15044	-0.089	0.15049	14.308	0.15049	2.524		0.15047	-0.329	0.15047	-0.174	0.15041	-0.265	0.15041	-0.129		10.8833	-0.001451
0.15073	-0.106	0.15073	0.083	0.15059	0.137	0.15059	-0.029	0.1505	-0.2	0.1505	-0.249		0.15073	-0.358	0.15073	-0.201	0.15074	-0.286	0.15074	-0.099	0.15073	-0.937	0.15073	0.084		0.15068	-0.213	0.15068	-0.077	0.15073	14.308	0.15073	2.524		0.15071	-0.316	0.15071	-0.172	0.15064	-0.259	0.15064	-0.13		10.9	-0.002023
0.15097	-0.112	0.15097	0.095	0.15082	0.142	0.15082	-0.033	0.15073	-0.206	0.15073	-0.237		0.15096	-0.379	0.15096	-0.21	0.15097	-0.273	0.15097	-0.086	0.15096	-0.966	0.15096	0.095		0.15091	-0.202	0.15091	-0.084	0.15096	14.327	0.15096	2.513		0.15094	-0.293	0.15094	-0.175	0.15087	-0.251	0.15087	-0.13		10.9167	-0.002387
0.1512	-0.106	0.1512	0.09	0.15105	0.144	0.15105	-0.015	0.15096	-0.189	0.15096	-0.26		0.1512	-0.422	0.1512	-0.202	0.1512	-0.27	0.1512	-0.1	0.1512	-1.012	0.1512	0.091		0.15114	-0.193	0.15114	-0.076	0.15119	14.333	0.15119	2.512		0.15117	-0.3	0.15117	-0.173	0.15111	-0.252	0.15111	-0.132		10.9333	-0.004342
0.15143	-0.132	0.15143	0.073	0.15129	0.156	0.15129	-0.028	0.1512	-0.22	0.1512	-0.271		0.15143	-0.427	0.15143	-0.208	0.15144	-0.264	0.15144	-0.095	0.15143	-1.005	0.15143	0.087		0.15138	-0.193	0.15138	-0.076	0.15143	14.292	0.15143	2.522		0.15141	-0.307	0.15141	-0.186	0.15134	-0.28	0.15134	-0.134		10.95	-0.008683
0.15167	-0.143	0.15167	0.071	0.15152	0.142	0.15152	-0.02	0.15143	-0.239	0.15143	-0.28		0.15166	-0.427	0.15166	-0.208	0.15167	-0.264	0.15167	-0.095	0.15166	-1.01	0.15166	0.086		0.15161	-0.208	0.15161	-0.089	0.15166	14.321	0.15166	2.525		0.15164	-0.307	0.15164	-0.186	0.15157	-0.3	0.15157	-0.142		10.9667	-0.010722
0.1519	-0.143	0.1519	0.071	0.15175	0.142	0.15175	-0.02	0.15166	-0.239	0.15166	-0.28		0.1519	-0.461	0.1519	-0.203	0.1519	-0.225	0.1519	-0.1	0.1519	-1.033	0.1519	0.092		0.15184	-0.234	0.15184	-0.074	0.15189	14.321	0.15189	2.525		0.15187	-0.322	0.15187	-0.196	0.15181	-0.3	0.15181	-0.142		10.9833	-0.009077
0.15213	-0.131	0.15213	0.06	0.15199	0.154	0.15199	-0.024	0.1519	-0.237	0.1519	-0.286		0.15213	-0.402	0.15213	-0.217	0.15214	-0.239	0.15214	-0.097	0.15213	-1.033	0.15213	0.092		0.15208	-0.215	0.15208	-0.053	0.15213	14.322	0.15213	2.521		0.15211	-0.303	0.15211	-0.186	0.15204	-0.315	0.15204	-0.145		11	-0.007142
0.15237	-0.124	0.15237	0.079	0.15222	0.145	0.15222	-0.022	0.15213	-0.209	0.15213	-0.267		0.15236	-0.391	0.15236	-0.209	0.15237	-0.255	0.15237	-0.095	0.15236	-1.048	0.15236	0.094		0.15231	-0.222	0.15231	-0.038	0.15236	14.332	0.15236	2.53		0.15234	-0.322	0.15234	-0.174	0.15227	-0.307	0.15227	-0.145		11.0167	0.000602
0.1526	-0.119	0.1526	0.08	0.15245	0.133	0.15245	-0.009	0.15236	-0.241	0.15236	-0.278		0.1526	-0.403	0.1526	-0.191	0.1526	-0.237	0.1526	-0.074	0.1526	-1.039	0.1526	0.11		0.15254	-0.222	0.15254	-0.038	0.15259	14.32	0.15259	2.513		0.15257	-0.318	0.15257	-0.172	0.15251	-0.307	0.15251	-0.153		11.0333	-0.026738
0.15283	-0.123	0.15283	0.072	0.15269	0.131	0.15269	-0.017	0.1526	-0.216	0.1526	-0.268		0.15283	-0.368	0.15283	-0.203	0.15284	-0.237	0.15284	-0.074	0.15283	-1.032	0.15283	0.108		0.15278	-0.226	0.15278	-0.043	0.15283	14.338	0.15283	2.503		0.15281	-0.306	0.15281	-0.164	0.15274	-0.303	0.15274	-0.14		11.05	-0.147151
0.15307	-0.123	0.15307	0.072	0.15292	0.131	0.15292	-0.017	0.15283	-0.218	0.15283	-0.281		0.15306	-0.368	0.15306	-0.203	0.15307	-0.232	0.15307	-0.078	0.15306	-1.032	0.15306	0.108		0.15301	-0.216	0.15301	-0.056	0.15306	14.329	0.15306	2.499		0.15304	-0.305	0.15304	-0.164	0.15297	-0.303	0.15297	-0.14		11.0667	-0.468154
0.1533	-0.152	0.1533	0.085	0.15315	0.157	0.15315	-0.016	0.15306	-0.218	0.15306	-0.281		0.1533	-0.34	0.1533	-0.223	0.1533	-0.222	0.1533	-0.085	0.1533	-1.024	0.1533	0.095		0.15324	-0.194	0.15324	-0.072	0.15329	14.294	0.15329	2.493		0.15327	-0.305	0.15327	-0.164	0.15321	-0.322	0.15321	-0.146		11.0833	-1.017
0.15353	-0.158	0.15353	0.085	0.15339	0.155	0.15339	-0.009	0.1533	-0.22	0.1533	-0.28		0.15353	-0.339	0.15353	-0.224	0.15354	-0.22	0.15354	-0.093	0.15353	-1.037	0.15353	0.091		0.15348	-0.185	0.15348	-0.088	0.15353	14.294	0.15353	2.493		0.15351	-0.311	0.15351	-0.163	0.15344	-0.326	0.15344	-0.151		11.1	-1.71047
0.15377	-0.156	0.15377	0.088	0.15362	0.146	0.15362	-0.015	0.15353	-0.225	0.15353	-0.289		0.15376	-0.341	0.15376	-0.21	0.15377	-0.248	0.15377	-0.097	0.15376	-1.067	0.15376	0.083		0.15371	-0.217	0.15371	-0.092	0.15376	14.256	0.15376	2.5		0.15374	-0.319	0.15374	-0.161	0.15367	-0.304	0.15367	-0.156		11.1167	-2.39394
0.154	-0.151	0.154	0.099	0.15385	0.144	0.15385	0.004	0.15376	-0.258	0.15376	-0.295		0.154	-0.397	0.154	-0.23	0.154	-0.283	0.154	-0.097	0.154	-1.066	0.154	0.095		0.15394	-0.217	0.15394	-0.092	0.15399	14.257	0.15399	2.505		0.15397	-0.318	0.15397	-0.172	0.15391	-0.298	0.15391	-0.143		11.1333	-2.92837
0.15423	-0.123	0.15423	0.113	0.15409	0.144	0.15409	0.004	0.154	-0.252	0.154	-0.295		0.15423	-0.391	0.15423	-0.222	0.15424	-0.283	0.15424	-0.097	0.15423	-1.066	0.15423	0.108		0.15418	-0.215	0.15418	-0.092	0.15423	14.258	0.15423	2.505		0.15421	-0.311	0.15421	-0.179	0.15414	-0.303	0.15414	-0.135		11.15	-3.18877
0.15447	-0.123	0.15447	0.113	0.15432	0.144	0.15432	-0.006	0.15423	-0.251	0.15423	-0.297		0.15446	-0.391	0.15446	-0.222	0.15447	-0.292	0.15447	-0.101	0.15446	-1.066	0.15446	0.108		0.15441	-0.233	0.15441	-0.091	0.15446	14.25	0.15446	2.496		0.15444	-0.294	0.15444	-0.182	0.15437	-0.296	0.15437	-0.131		11.1667	-3.13227
0.1547	-0.14	0.1547	0.109	0.15455	0.168	0.15455	0	0.15446	-0.251	0.15446	-0.297		0.1547	-0.414	0.1547	-0.226	0.1547	-0.291	0.1547	-0.1	0.1547	-1.044	0.1547	0.093		0.15464	-0.252	0.15464	-0.08	0.15469	14.255	0.15469	2.49		0.15467	-0.294	0.15467	-0.182	0.15461	-0.296	0.15461	-0.131		11.1833	-2.87937
0.15493	-0.14	0.15493	0.094	0.15479	0.152	0.15479	-0.005	0.1547	-0.255	0.1547	-0.298		0.15493	-0.435	0.15493	-0.22	0.15494	-0.287	0.15494	-0.098	0.15493	-1.041	0.15493	0.093		0.15488	-0.275	0.15488	-0.073	0.15493	14.255	0.15493	2.49		0.15491	-0.305	0.15491	-0.173	0.15484	-0.288	0.15484	-0.132		11.2	-2.49915
0.15517	-0.151	0.15517	0.084	0.15502	0.147	0.15502	0.003	0.15493	-0.258	0.15493	-0.285		0.15516	-0.439	0.15516	-0.222	0.15517	-0.289	0.15517	-0.116	0.15516	-1.056	0.15516	0.083		0.15511	-0.275	0.15511	-0.073	0.15516	14.255	0.15516	2.493		0.15514	-0.316	0.15514	-0.194	0.15507	-0.321	0.15507	-0.128		11.2167	-2.07709
0.1554	-0.162	0.1554	0.084	0.15525	0.145	0.15525	0.013	0.15516	-0.273	0.15516	-0.286		0.1554	-0.474	0.1554	-0.227	0.1554	-0.289	0.1554	-0.116	0.1554	-1.068	0.1554	0.091		0.15534	-0.268	0.15534	-0.076	0.15539	14.279	0.15539	2.495		0.15537	-0.358	0.15537	-0.191	0.15531	-0.371	0.15531	-0.128		11.2333	-1.69011
0.15563	-0.162	0.15563	0.084	0.15549	0.145	0.15549	0.013	0.1554	-0.277	0.1554	-0.29		0.15563	-0.483	0.15563	-0.214	0.15564	-0.267	0.15564	-0.12	0.15563	-1.068	0.15563	0.091		0.15558	-0.244	0.15558	-0.093	0.15563	14.244	0.15563	2.492		0.15561	-0.358	0.15561	-0.191	0.15554	-0.327	0.15554	-0.123		11.25	-1.38142
0.15587	-0.142	0.15587	0.095	0.15572	0.146	0.15572	0.025	0.15563	-0.274	0.15563	-0.277		0.15586	-0.48	0.15586	-0.211	0.15587	-0.277	0.15587	-0.126	0.15586	-1.081	0.15586	0.085		0.15581	-0.248	0.15581	-0.068	0.15586	14.266	0.15586	2.484		0.15584	-0.345	0.15584	-0.19	0.15577	-0.315	0.15577	-0.122		11.2667	-1.11457
0.1561	-0.163	0.1561	0.084	0.15595	0.149	0.15595	0.025	0.15586	-0.251	0.15586	-0.275		0.1561	-0.48	0.1561	-0.211	0.1561	-0.275	0.1561	-0.14	0.1561	-1.082	0.1561	0.075		0.15604	-0.233	0.15604	-0.068	0.15609	14.264	0.15609	2.488		0.15607	-0.337	0.15607	-0.202	0.15601	-0.315	0.15601	-0.122		11.2833	-0.931988
0.15633	-0.181	0.15633	0.092	0.15619	0.143	0.15619	0.034	0.1561	-0.251	0.1561	-0.275		0.15633	-0.458	0.15633	-0.213	0.15634	-0.29	0.15634	-0.13	0.15633	-1.079	0.15633	0.059		0.15628	-0.232	0.15628	-0.079	0.15633	14.264	0.15633	2.488		0.15631	-0.329	0.15631	-0.203	0.15624	-0.329	0.15624	-0.112		11.3	-0.793047
0.15657	-0.19	0.15657	0.094	0.15642	0.138	0.15642	0.027	0.15633	-0.255	0.15633	-0.269		0.15656	-0.483	0.15656	-0.234	0.15657	-0.294	0.15657	-0.11	0.15656	-1.112	0.15656	0.046		0.15651	-0.232	0.15651	-0.079	0.15656	14.273	0.15656	2.484		0.15654	-0.342	0.15654	-0.204	0.15647	-0.372	0.15647	-0.109		11.3167	-0.68101
0.1568	-0.162	0.1568	0.093	0.15665	0.138	0.15665	0.027	0.15656	-0.246	0.15656	-0.276		0.1568	-0.477	0.1568	-0.234	0.1568	-0.301	0.1568	-0.1	0.1568	-1.112	0.1568	0.084		0.15674	-0.253	0.15674	-0.084	0.15679	14.287	0.15679	2.477		0.15677	-0.316	0.15677	-0.196	0.15671	-0.375	0.15671	-0.11		11.3333	-0.596605
0.15703	-0.162	0.15703	0.093	0.15689	0.138	0.15689	0.057	0.1568	-0.246	0.1568	-0.277		0.15703	-0.501	0.15703	-0.241	0.15704	-0.301	0.15704	-0.1	0.15703	-1.09	0.15703	0.096		0.15698	-0.254	0.15698	-0.078	0.15702	14.237	0.15702	2.459		0.15701	-0.306	0.15701	-0.197	0.15694	-0.349	0.15694	-0.117		11.35	-0.527566
0.15727	-0.148	0.15727	0.097	0.15712	0.156	0.15712	0.041	0.15703	-0.253	0.15703	-0.296		0.15726	-0.501	0.15726	-0.241	0.15727	-0.298	0.15727	-0.106	0.15726	-1.09	0.15726	0.096		0.15721	-0.243	0.15721	-0.07	0.15726	14.224	0.15726	2.465		0.15724	-0.306	0.15724	-0.199	0.15717	-0.349	0.15717	-0.117		11.3667	-0.481681
0.1575	-0.149	0.1575	0.09	0.15735	0.148	0.15735	0.045	0.15726	-0.253	0.15726	-0.296		0.1575	-0.52	0.1575	-0.232	0.15751	-0.284	0.15751	-0.094	0.1575	-1.085	0.1575	0.073		0.15744	-0.241	0.15744	-0.079	0.15749	14.224	0.15749	2.465		0.15747	-0.289	0.15747	-0.199	0.15741	-0.378	0.15741	-0.124		11.3833	-0.435795
0.15773	-0.151	0.15773	0.092	0.15759	0.16	0.15759	0.033	0.1575	-0.249	0.1575	-0.317		0.15773	-0.47	0.15773	-0.225	0.15774	-0.261	0.15774	-0.098	0.15773	-1.076	0.15773	0.049		0.15768	-0.241	0.15768	-0.079	0.15772	14.233	0.15772	2.462		0.15771	-0.298	0.15771	-0.199	0.15764	-0.362	0.15764	-0.132		11.4	-0.396076
0.15797	-0.118	0.15797	0.098	0.15782	0.157	0.15782	0.042	0.15773	-0.24	0.15773	-0.319		0.15796	-0.494	0.15796	-0.244	0.15797	-0.256	0.15797	-0.106	0.15796	-1.073	0.15796	0.049		0.15791	-0.235	0.15791	-0.1	0.15796	14.193	0.15796	2.469		0.15794	-0.285	0.15794	-0.196	0.15787	-0.332	0.15787	-0.138		11.4167	-0.361411
0.1582	-0.118	0.1582	0.098	0.15805	0.157	0.15805	0.042	0.15796	-0.245	0.15796	-0.322		0.1582	-0.436	0.1582	-0.234	0.15821	-0.256	0.15821	-0.106	0.1582	-1.061	0.1582	0.037		0.15814	-0.218	0.15814	-0.099	0.15819	14.24	0.15819	2.477		0.15817	-0.3	0.15817	-0.195	0.15811	-0.339	0.15811	-0.141		11.4333	-0.331603
0.15843	-0.142	0.15843	0.104	0.15829	0.152	0.15829	0.047	0.1582	-0.271	0.1582	-0.31		0.15843	-0.436	0.15843	-0.234	0.15844	-0.244	0.15844	-0.116	0.15843	-1.061	0.15843	0.037		0.15838	-0.22	0.15838	-0.114	0.15842	14.281	0.15842	2.476		0.15841	-0.337	0.15841	-0.192	0.15834	-0.363	0.15834	-0.141		11.45	-0.304098
0.15867	-0.14	0.15867	0.097	0.15852	0.163	0.15852	0.05	0.15843	-0.271	0.15843	-0.31		0.15866	-0.434	0.15866	-0.234	0.15867	-0.261	0.15867	-0.111	0.15866	-1.047	0.15866	0.021		0.15861	-0.242	0.15861	-0.109	0.15866	14.226	0.15866	2.473		0.15864	-0.337	0.15864	-0.192	0.15857	-0.363	0.15857	-0.141		11.4667	-0.277723
0.1589	-0.132	0.1589	0.09	0.15875	0.14	0.15875	0.046	0.15866	-0.26	0.15866	-0.3		0.1589	-0.424	0.1589	-0.236	0.15891	-0.242	0.15891	-0.118	0.1589	-1.064	0.1589	0.007		0.15884	-0.242	0.15884	-0.109	0.15889	14.226	0.15889	2.473		0.15887	-0.333	0.15887	-0.193	0.15881	-0.324	0.15881	-0.145		11.4833	-0.252981
0.15913	-0.128	0.15913	0.086	0.15899	0.17	0.15899	0.074	0.1589	-0.26	0.1589	-0.298		0.15913	-0.439	0.15913	-0.242	0.15914	-0.242	0.15914	-0.118	0.15913	-1.047	0.15913	-0.005		0.15908	-0.252	0.15908	-0.126	0.15912	14.219	0.15912	2.468		0.15911	-0.369	0.15911	-0.185	0.15904	-0.288	0.15904	-0.145		11.5	-0.226077
0.15937	-0.128	0.15937	0.086	0.15922	0.154	0.15922	0.073	0.15913	-0.255	0.15913	-0.294		0.15936	-0.418	0.15936	-0.243	0.15937	-0.256	0.15937	-0.112	0.15936	-1.043	0.15936	0.001		0.15931	-0.261	0.15931	-0.132	0.15936	14.224	0.15936	2.464		0.15934	-0.36	0.15934	-0.167	0.15927	-0.292	0.15927	-0.151		11.5167	-0.20151
0.1596	-0.113	0.1596	0.085	0.15945	0.154	0.15945	0.073	0.15936	-0.248	0.15936	-0.28		0.1596	-0.415	0.1596	-0.257	0.15961	-0.256	0.15961	-0.112	0.1596	-1.043	0.1596	0.001		0.15954	-0.272	0.15954	-0.156	0.15959	14.221	0.15959	2.452		0.15957	-0.356	0.15957	-0.171	0.15951	-0.308	0.15951	-0.136		11.5333	-0.179539
0.15983	-0.115	0.15983	0.089	0.15969	0.155	0.15969	0.059	0.1596	-0.253	0.1596	-0.281		0.15983	-0.415	0.15983	-0.257	0.15984	-0.274	0.15984	-0.107	0.15983	-1.03	0.15983	0.014		0.15978	-0.25	0.15978	-0.171	0.15982	14.228	0.15982	2.447		0.15981	-0.35	0.15981	-0.182	0.15974	-0.342	0.15974	-0.136		11.55	-0.162509
0.16007	-0.127	0.16007	0.082	0.15992	0.163	0.15992	0.046	0.15983	-0.253	0.15983	-0.281		0.16006	-0.403	0.16006	-0.247	0.16007	-0.278	0.16007	-0.111	0.16006	-1.035	0.16006	0.011		0.16001	-0.276	0.16001	-0.169	0.16006	14.228	0.16006	2.447		0.16004	-0.35	0.16004	-0.182	0.15997	-0.342	0.15997	-0.136		11.5667	-0.143385
0.1603	-0.129	0.1603	0.086	0.16015	0.143	0.16015	0.035	0.16006	-0.243	0.16006	-0.291		0.1603	-0.43	0.1603	-0.243	0.16031	-0.294	0.16031	-0.106	0.1603	-1.04	0.1603	0.016		0.16024	-0.276	0.16024	-0.169	0.16029	14.224	0.16029	2.441		0.16027	-0.385	0.16027	-0.201	0.16021	-0.368	0.16021	-0.122		11.5833	-0.128071
0.16053	-0.13	0.16053	0.082	0.16039	0.145	0.16039	0.034	0.1603	-0.246	0.1603	-0.298		0.16053	-0.474	0.16053	-0.235	0.16054	-0.28	0.16054	-0.096	0.16053	-1.052	0.16053	-0.011		0.16048	-0.234	0.16048	-0.155	0.16052	14.231	0.16052	2.449		0.16051	-0.394	0.16051	-0.209	0.16044	-0.358	0.16044	-0.119		11.6	-0.120812
0.16076	-0.13	0.16076	0.082	0.16062	0.143	0.16062	0.045	0.16053	-0.272	0.16053	-0.291		0.16076	-0.474	0.16076	-0.241	0.16077	-0.28	0.16077	-0.096	0.16076	-1.052	0.16076	-0.011		0.16071	-0.238	0.16071	-0.157	0.16076	14.156	0.16076	2.444		0.16074	-0.39	0.16074	-0.212	0.16067	-0.34	0.16067	-0.118		11.6167	-0.113007
0.161	-0.127	0.161	0.085	0.16085	0.143	0.16085	0.045	0.16076	-0.291	0.16076	-0.284		0.161	-0.481	0.161	-0.228	0.16101	-0.29	0.16101	-0.102	0.161	-1.044	0.161	-0.014		0.16094	-0.258	0.16094	-0.138	0.16099	14.161	0.16099	2.445		0.16098	-0.391	0.16098	-0.211	0.16091	-0.329	0.16091	-0.127		11.6333	-0.103109
0.16123	-0.148	0.16123	0.082	0.16109	0.139	0.16109	0.037	0.161	-0.27	0.161	-0.273		0.16123	-0.481	0.16123	-0.228	0.16124	-0.31	0.16124	-0.116	0.16123	-1.046	0.16123	0.006		0.16118	-0.257	0.16118	-0.162	0.16122	14.159	0.16122	2.439		0.16121	-0.406	0.16121	-0.215	0.16114	-0.358	0.16114	-0.135		11.65	-0.091662
0.16146	-0.174	0.16146	0.095	0.16132	0.131	0.16132	0.049	0.16123	-0.27	0.16123	-0.273		0.16146	-0.458	0.16146	-0.234	0.16147	-0.306	0.16147	-0.121	0.16146	-1.09	0.16146	-0.003		0.16141	-0.257	0.16141	-0.162	0.16146	14.165	0.16146	2.428		0.16144	-0.406	0.16144	-0.215	0.16137	-0.358	0.16137	-0.135		11.6667	-0.080633
0.1617	-0.184	0.1617	0.095	0.16155	0.128	0.16155	0.045	0.16146	-0.298	0.16146	-0.295		0.16169	-0.442	0.16169	-0.243	0.16171	-0.329	0.16171	-0.122	0.1617	-1.108	0.1617	-0.015		0.16164	-0.263	0.16164	-0.145	0.16169	14.165	0.16169	2.428		0.16167	-0.391	0.16167	-0.22	0.16161	-0.346	0.16161	-0.124		11.6833	-0.069563
0.16193	-0.184	0.16193	0.095	0.16179	0.128	0.16179	0.045	0.1617	-0.304	0.1617	-0.306		0.16193	-0.462	0.16193	-0.25	0.16194	-0.329	0.16194	-0.122	0.16193	-1.108	0.16193	-0.015		0.16188	-0.28	0.16188	-0.139	0.16192	14.163	0.16192	2.427		0.16191	-0.39	0.16191	-0.226	0.16184	-0.354	0.16184	-0.116		11.7	-0.060227
0.16216	-0.159	0.16216	0.113	0.16202	0.132	0.16202	0.054	0.16193	-0.313	0.16193	-0.29		0.16216	-0.456	0.16216	-0.249	0.16217	-0.336	0.16217	-0.116	0.16216	-1.093	0.16216	-0.009		0.16211	-0.276	0.16211	-0.122	0.16216	14.159	0.16216	2.442		0.16214	-0.388	0.16214	-0.231	0.16207	-0.333	0.16207	-0.118		11.7167	-0.05211
0.1624	-0.128	0.1624	0.118	0.16225	0.142	0.16225	0.063	0.16216	-0.325	0.16216	-0.308		0.1624	-0.448	0.1624	-0.244	0.16241	-0.344	0.16241	-0.109	0.1624	-1.084	0.1624	0.005		0.16234	-0.253	0.16234	-0.135	0.16239	14.167	0.16239	2.45		0.16237	-0.388	0.16237	-0.231	0.16231	-0.339	0.16231	-0.127		11.7333	-0.044704
0.16263	-0.128	0.16263	0.098	0.16249	0.162	0.16249	0.062	0.1624	-0.319	0.1624	-0.3		0.16263	-0.448	0.16263	-0.244	0.16264	-0.328	0.16264	-0.105	0.16263	-1.077	0.16263	-0.001		0.16258	-0.255	0.16258	-0.112	0.16262	14.164	0.16262	2.453		0.16261	-0.364	0.16261	-0.244	0.16254	-0.335	0.16254	-0.131		11.75	-0.037926
0.16286	-0.158	0.16286	0.085	0.16272	0.157	0.16272	0.051	0.16263	-0.319	0.16263	-0.3		0.16286	-0.456	0.16286	-0.243	0.16287	-0.326	0.16287	-0.091	0.16286	-1.055	0.16286	0.01		0.16281	-0.255	0.16281	-0.117	0.16286	14.176	0.16286	2.444		0.16284	-0.364	0.16284	-0.244	0.16277	-0.335	0.16277	-0.131		11.7667	-0.033075
0.1631	-0.132	0.1631	0.086	0.16295	0.165	0.16295	0.063	0.16286	-0.314	0.16286	-0.308		0.1631	-0.477	0.1631	-0.243	0.16311	-0.326	0.16311	-0.091	0.1631	-1.08	0.1631	0		0.16304	-0.255	0.16304	-0.117	0.16309	14.176	0.16309	2.444		0.16307	-0.328	0.16307	-0.229	0.16301	-0.352	0.16301	-0.131		11.7833	-0.029814
0.16333	-0.132	0.16333	0.086	0.16319	0.165	0.16319	0.063	0.1631	-0.304	0.1631	-0.316		0.16333	-0.484	0.16333	-0.253	0.16334	-0.308	0.16334	-0.083	0.16333	-1.08	0.16333	0		0.16328	-0.263	0.16328	-0.131	0.16332	14.149	0.16332	2.437		0.16331	-0.337	0.16331	-0.23	0.16324	-0.349	0.16324	-0.138		11.8	-0.026238
0.16356	-0.151	0.16356	0.076	0.16342	0.159	0.16342	0.062	0.16333	-0.304	0.16333	-0.314		0.16356	-0.466	0.16356	-0.256	0.16357	-0.303	0.16357	-0.089	0.16356	-1.096	0.16356	0.005		0.16351	-0.282	0.16351	-0.125	0.16356	14.177	0.16356	2.433		0.16354	-0.343	0.16354	-0.235	0.16347	-0.363	0.16347	-0.139		11.8167	-0.023257
0.1638	-0.124	0.1638	0.083	0.16365	0.152	0.16365	0.05	0.16356	-0.295	0.16356	-0.321		0.1638	-0.461	0.1638	-0.27	0.16381	-0.305	0.16381	-0.1	0.1638	-1.091	0.1638	-0.004		0.16374	-0.303	0.16374	-0.114	0.16379	14.18	0.16379	2.43		0.16377	-0.395	0.16377	-0.232	0.16371	-0.342	0.16371	-0.135		11.8333	-0.021491
0.16403	-0.101	0.16403	0.067	0.16389	0.147	0.16389	0.051	0.1638	-0.298	0.1638	-0.318		0.16403	-0.466	0.16403	-0.277	0.16404	-0.311	0.16404	-0.091	0.16403	-1.11	0.16403	-0.01		0.16398	-0.277	0.16398	-0.128	0.16402	14.164	0.16402	2.433		0.16401	-0.395	0.16401	-0.232	0.16394	-0.315	0.16394	-0.131		11.85	-0.019181
0.16427	-0.084	0.16427	0.078	0.16412	0.124	0.16412	0.051	0.16403	-0.298	0.16403	-0.318		0.16426	-0.466	0.16426	-0.277	0.16427	-0.311	0.16427	-0.091	0.16426	-1.113	0.16426	-0.035		0.16421	-0.277	0.16421	-0.128	0.16426	14.182	0.16426	2.423		0.16424	-0.366	0.16424	-0.233	0.16417	-0.315	0.16417	-0.131		11.8667	-0.017331
0.1645	-0.084	0.1645	0.078	0.16435	0.124	0.16435	0.051	0.16426	-0.327	0.16426	-0.321		0.1645	-0.496	0.1645	-0.267	0.16451	-0.306	0.16451	-0.088	0.1645	-1.113	0.1645	-0.035		0.16444	-0.277	0.16444	-0.126	0.16449	14.182	0.16449	2.423		0.16447	-0.404	0.16447	-0.243	0.16441	-0.284	0.16441	-0.117		11.8833	-0.0159
0.16473	-0.123	0.16473	0.056	0.16459	0.151	0.16459	0.066	0.1645	-0.357	0.1645	-0.335		0.16473	-0.515	0.16473	-0.264	0.16474	-0.348	0.16474	-0.072	0.16473	0	0.16473	-0.036		0.16468	-0.284	0.16468	-0.144	0.16472	14.198	0.16472	2.42		0.16471	-0.422	0.16471	-0.246	0.16464	-0.335	0.16464	-0.13		11.9	-0.013191
0.16497	-0.137	0.16497	0.043	0.16482	0.142	0.16482	0.068	0.16473	-0.332	0.16473	-0.322		0.16496	-0.509	0.16496	-0.256	0.16497	-0.339	0.16497	-0.079	0.16496	-0.027	0.16496	0		0.16491	-0.287	0.16491	-0.15	0.16496	14.217	0.16496	2.422		0.16494	-0.416	0.16494	-0.26	0.16487	-0.365	0.16487	-0.137		11.9167	-0.009913
0.1652	-0.159	0.1652	0.045	0.16505	0.137	0.16505	0.069	0.16496	-0.34	0.16496	-0.332		0.1652	-0.516	0.1652	-0.263	0.16521	-0.337	0.16521	-0.081	0.1652	-0.006	0.1652	0.003		0.16514	-0.277	0.16514	-0.144	0.16519	14.197	0.16519	2.422		0.16517	-0.418	0.16517	-0.256	0.16511	-0.342	0.16511	-0.144		11.9333	-0.007304
0.16543	-0.163	0.16543	0.05	0.16529	0.139	0.16529	0.079	0.1652	-0.358	0.1652	-0.348		0.16543	-0.516	0.16543	-0.263	0.16544	-0.318	0.16544	-0.093	0.16543	0.013	0.16543	0.006		0.16538	-0.277	0.16538	-0.144	0.16542	14.208	0.16542	2.428		0.16541	-0.418	0.16541	-0.256	0.16534	-0.342	0.16534	-0.144		11.95	-0.005281
0.16567	-0.172	0.16567	0.051	0.16552	0.139	0.16552	0.079	0.16543	-0.358	0.16543	-0.348		0.16566	-0.55	0.16566	-0.259	0.16567	-0.318	0.16567	-0.093	0.16566	0	0.16566	0.003		0.16561	-0.253	0.16561	-0.159	0.16566	14.208	0.16566	2.433		0.16564	-0.442	0.16564	-0.258	0.16557	-0.339	0.16557	-0.158		11.9667	-0.004639
0.1659	-0.172	0.1659	0.051	0.16575	0.155	0.16575	0.086	0.16566	-0.348	0.16566	-0.354		0.1659	-0.526	0.1659	-0.263	0.16591	-0.32	0.16591	-0.091	0.1659	0	0.1659	0.003		0.16584	-0.262	0.16584	-0.153	0.16589	14.202	0.16589	2.433		0.16587	-0.442	0.16587	-0.263	0.16581	-0.352	0.16581	-0.149		11.9833	-0.004417
0.16613	-0.195	0.16613	0.044	0.16599	0.16	0.16599	0.085	0.1659	-0.354	0.1659	-0.36		0.16613	-0.505	0.16613	-0.279	0.16614	-0.314	0.16614	-0.103	0.16613	-0.017	0.16613	0.003		0.16608	-0.254	0.16608	-0.159	0.16613	14.191	0.16613	2.434		0.16611	-0.424	0.16611	-0.25	0.16604	-0.358	0.16604	-0.156		12	-0.003964
0.16637	-0.209	0.16637	0.048	0.16622	0.154	0.16622	0.082	0.16613	-0.356	0.16613	-0.351		0.16636	-0.49	0.16636	-0.296	0.16637	-0.334	0.16637	-0.104	0.16636	-0.04	0.16636	0.019		0.16631	-0.282	0.16631	-0.163	0.16636	14.15	0.16636	2.43		0.16634	-0.447	0.16634	-0.254	0.16627	-0.376	0.16627	-0.156		12.0167	-0.004744
0.1666	-0.189	0.1666	0.047	0.16645	0.134	0.16645	0.066	0.16636	-0.358	0.16636	-0.351		0.1666	-0.49	0.1666	-0.296	0.16661	-0.327	0.16661	-0.114	0.1666	-0.043	0.1666	0.031		0.16654	-0.282	0.16654	-0.163	0.16659	14.192	0.16659	2.412		0.16657	-0.447	0.16657	-0.254	0.16651	-0.376	0.16651	-0.156		12.0333	-0.005399
0.16683	-0.183	0.16683	0.047	0.16669	0.15	0.16669	0.08	0.1666	-0.355	0.1666	-0.344		0.16683	-0.471	0.16683	-0.286	0.16684	-0.327	0.16684	-0.114	0.16683	-0.061	0.16683	0.032		0.16678	-0.273	0.16678	-0.169	0.16683	14.198	0.16683	2.409		0.16681	-0.454	0.16681	-0.234	0.16674	-0.391	0.16674	-0.161		12.05	-0.005509
0.16707	-0.183	0.16707	0.047	0.16692	0.15	0.16692	0.08	0.16683	-0.355	0.16683	-0.344		0.16706	-0.49	0.16706	-0.29	0.16707	-0.318	0.16707	-0.094	0.16706	-0.061	0.16706	0.032		0.16701	-0.277	0.16701	-0.181	0.16706	14.198	0.16706	2.409		0.16704	-0.436	0.16704	-0.239	0.16697	-0.365	0.16697	-0.153		12.0667	-0.005494
0.1673	-0.206	0.1673	0.047	0.16715	0.161	0.16715	0.077	0.16706	-0.362	0.16706	-0.353		0.1673	-0.485	0.1673	-0.28	0.16731	-0.299	0.16731	-0.087	0.1673	-0.058	0.1673	0.018		0.16724	-0.27	0.16724	-0.19	0.16729	14.218	0.16729	2.409		0.16727	-0.415	0.16727	-0.254	0.16721	-0.392	0.16721	-0.156		12.0833	-0.005771
0.16753	-0.2	0.16753	0.039	0.16739	0.15	0.16739	0.083	0.1673	-0.34	0.1673	-0.347		0.16753	-0.468	0.16753	-0.272	0.16754	-0.304	0.16754	-0.092	0.16753	-0.062	0.16753	0.007		0.16748	-0.288	0.16748	-0.172	0.16753	14.209	0.16753	2.407		0.16751	-0.411	0.16751	-0.235	0.16744	-0.373	0.16744	-0.155		12.1	-0.005899
0.16777	-0.228	0.16777	0.033	0.16762	0.142	0.16762	0.071	0.16753	-0.33	0.16753	-0.343		0.16776	-0.475	0.16776	-0.282	0.16777	-0.327	0.16777	-0.084	0.16776	-0.044	0.16776	0		0.16771	-0.262	0.16771	-0.172	0.16776	14.17	0.16776	2.395		0.16774	-0.387	0.16774	-0.249	0.16767	-0.375	0.16767	-0.135		12.1167	-0.005325
0.168	-0.247	0.168	0.05	0.16785	0.143	0.16785	0.075	0.16776	-0.347	0.16776	-0.359		0.168	-0.489	0.168	-0.272	0.16801	-0.309	0.16801	-0.089	0.168	-0.074	0.168	0.009		0.16794	-0.262	0.16794	-0.172	0.16799	14.18	0.16799	2.405		0.16797	-0.393	0.16797	-0.243	0.16791	-0.384	0.16791	-0.142		12.1333	-0.005128
0.16823	-0.247	0.16823	0.05	0.16809	0.143	0.16809	0.075	0.168	-0.347	0.168	-0.359		0.16823	-0.489	0.16823	-0.272	0.16824	-0.309	0.16824	-0.089	0.16823	-0.058	0.16823	-0.003		0.16818	-0.257	0.16818	-0.17	0.16823	14.18	0.16823	2.405		0.16821	-0.393	0.16821	-0.243	0.16814	-0.384	0.16814	-0.142		12.15	-0.005141
0.16847	-0.236	0.16847	0.038	0.16832	0.168	0.16832	0.072	0.16823	-0.356	0.16823	-0.373		0.16846	-0.484	0.16846	-0.272	0.16847	-0.304	0.16847	-0.101	0.16846	-0.058	0.16846	-0.003		0.16841	-0.262	0.16841	-0.163	0.16846	14.153	0.16846	2.407		0.16844	-0.42	0.16844	-0.237	0.16837	-0.376	0.16837	-0.16		12.1667	-0.004986
0.1687	-0.231	0.1687	0.046	0.16855	0.181	0.16855	0.062	0.16846	-0.356	0.16846	-0.373		0.1687	-0.485	0.1687	-0.269	0.1687	-0.298	0.1687	-0.102	0.1687	-0.1	0.1687	0.004		0.16864	-0.27	0.16864	-0.156	0.16869	14.113	0.16869	2.399		0.16867	-0.416	0.16867	-0.238	0.16861	-0.391	0.16861	-0.156		12.1833	-0.004579
0.16893	-0.242	0.16893	0.047	0.16879	0.167	0.16879	0.056	0.1687	-0.362	0.1687	-0.358		0.16893	-0.498	0.16893	-0.259	0.16894	-0.272	0.16894	-0.109	0.16893	-0.092	0.16893	0		0.16888	-0.262	0.16888	-0.148	0.16893	14.177	0.16893	2.394		0.16891	-0.425	0.16891	-0.244	0.16884	-0.387	0.16884	-0.16		12.2	-0.003555
0.16917	-0.23	0.16917	0.056	0.16902	0.166	0.16902	0.056	0.16893	-0.363	0.16893	-0.34		0.16916	-0.478	0.16916	-0.285	0.16917	-0.297	0.16917	-0.132	0.16916	-0.045	0.16916	0		0.16911	-0.262	0.16911	-0.148	0.16916	14.147	0.16916	2.393		0.16914	-0.4	0.16914	-0.235	0.16907	-0.428	0.16907	-0.158		12.2167	-0.001764
0.1694	-0.262	0.1694	0.067	0.16925	0.159	0.16925	0.055	0.16916	-0.328	0.16916	-0.348		0.1694	-0.478	0.1694	-0.285	0.1694	-0.297	0.1694	-0.132	0.1694	-0.044	0.1694	-0.009		0.16934	-0.272	0.16934	-0.143	0.16939	14.154	0.16939	2.403		0.16937	-0.416	0.16937	-0.228	0.16931	-0.421	0.16931	-0.157		12.2333	-0.000308
0.16963	-0.262	0.16963	0.067	0.16949	0.159	0.16949	0.055	0.1694	-0.328	0.1694	-0.348		0.16963	-0.507	0.16963	-0.286	0.16964	-0.321	0.16964	-0.132	0.16963	-0.044	0.16963	-0.009		0.16958	-0.287	0.16958	-0.164	0.16963	14.154	0.16963	2.403		0.16961	-0.416	0.16961	-0.228	0.16954	-0.421	0.16954	-0.157		12.25	-0.000108
0.16987	-0.255	0.16987	0.065	0.16972	0.148	0.16972	0.051	0.16963	-0.313	0.16963	-0.345		0.16986	-0.529	0.16986	-0.293	0.16987	-0.353	0.16987	-0.13	0.16986	-0.065	0.16986	0.01		0.16981	-0.304	0.16981	-0.176	0.16986	14.148	0.16986	2.404		0.16984	-0.43	0.16984	-0.228	0.16977	-0.42	0.16977	-0.166		12.2667	-0.00041
0.1701	-0.262	0.1701	0.056	0.16995	0.149	0.16995	0.079	0.16986	-0.317	0.16986	-0.35		0.1701	-0.514	0.1701	-0.305	0.1701	-0.366	0.1701	-0.14	0.1701	-0.059	0.1701	-0.002		0.17004	-0.344	0.17004	-0.177	0.17009	14.148	0.17009	2.376		0.17007	-0.415	0.17007	-0.225	0.17001	-0.437	0.17001	-0.162		12.2833	-0.000294
0.17033	-0.266	0.17033	0.062	0.17019	0.149	0.17019	0.098	0.1701	-0.327	0.1701	-0.354		0.17033	-0.527	0.17033	-0.293	0.17034	-0.356	0.17034	-0.129	0.17033	-0.04	0.17033	-0.01		0.17028	-0.344	0.17028	-0.177	0.17033	14.168	0.17033	2.388		0.17031	-0.418	0.17031	-0.212	0.17024	-0.455	0.17024	-0.169		12.3	0.000283
0.17057	-0.234	0.17057	0.052	0.17042	0.149	0.17042	0.101	0.17033	-0.32	0.17033	-0.338		0.17056	-0.549	0.17056	-0.3	0.17057	-0.353	0.17057	-0.135	0.17056	-0.054	0.17056	-0.024		0.17051	-0.342	0.17051	-0.168	0.17056	14.153	0.17056	2.404		0.17054	-0.405	0.17054	-0.235	0.17047	-0.455	0.17047	-0.169		12.3167	0.001408
0.1708	-0.234	0.1708	0.052	0.17065	0.149	0.17065	0.101	0.17056	-0.325	0.17056	-0.326		0.1708	-0.549	0.1708	-0.3	0.1708	-0.353	0.1708	-0.135	0.1708	-0.054	0.1708	-0.024		0.17074	-0.349	0.17074	-0.168	0.17079	14.13	0.17079	2.396		0.17077	-0.394	0.17077	-0.245	0.17071	-0.42	0.17071	-0.167		12.3333	0.001778
0.17103	-0.239	0.17103	0.042	0.17089	0.149	0.17089	0.096	0.1708	-0.325	0.1708	-0.326		0.17103	-0.521	0.17103	-0.301	0.17104	-0.349	0.17104	-0.127	0.17103	-0.061	0.17103	-0.039		0.17098	-0.326	0.17098	-0.16	0.17103	14.125	0.17103	2.396		0.17101	-0.394	0.17101	-0.245	0.17094	-0.413	0.17094	-0.166		12.35	0.001855
0.17127	-0.23	0.17127	0.037	0.17112	0.155	0.17112	0.101	0.17103	-0.342	0.17103	-0.316		0.17126	-0.505	0.17126	-0.31	0.17127	-0.37	0.17127	-0.112	0.17126	-0.06	0.17126	-0.027		0.17121	-0.304	0.17121	-0.171	0.17126	14.125	0.17126	2.396		0.17124	-0.425	0.17124	-0.248	0.17117	-0.392	0.17117	-0.166		12.3667	0.001765
0.1715	-0.261	0.1715	0.034	0.17135	0.156	0.17135	0.088	0.17126	-0.35	0.17126	-0.325		0.1715	-0.503	0.1715	-0.302	0.1715	-0.343	0.1715	-0.116	0.1715	-0.067	0.1715	-0.012		0.17144	-0.35	0.17144	-0.144	0.17149	14.124	0.17149	2.408		0.17147	-0.414	0.17147	-0.263	0.17141	-0.395	0.17141	-0.17		12.3833	0.000545
0.17173	-0.254	0.17173	0.04	0.17159	0.176	0.17159	0.091	0.1715	-0.348	0.1715	-0.33		0.17173	-0.534	0.17173	-0.301	0.17174	-0.349	0.17174	-0.126	0.17173	-0.054	0.17173	-0.002		0.17168	-0.35	0.17168	-0.144	0.17173	14.11	0.17173	2.423		0.17171	-0.434	0.17171	-0.262	0.17164	-0.447	0.17164	-0.181		12.4	-0.000414
0.17197	-0.231	0.17197	0.048	0.17182	0.16	0.17182	0.08	0.17173	-0.345	0.17173	-0.323		0.17196	-0.538	0.17196	-0.3	0.17197	-0.349	0.17197	-0.126	0.17196	-0.069	0.17196	-0.001		0.17191	-0.324	0.17191	-0.158	0.17196	14.107	0.17196	2.427		0.17194	-0.434	0.17194	-0.262	0.17187	-0.447	0.17187	-0.181		12.4167	-0.000794
0.1722	-0.231	0.1722	0.048	0.17205	0.161	0.17205	0.077	0.17196	-0.345	0.17196	-0.32		0.1722	-0.563	0.1722	-0.299	0.17221	-0.347	0.17221	-0.132	0.1722	-0.061	0.1722	0.008		0.17214	-0.352	0.17214	-0.152	0.17219	14.149	0.17219	2.425		0.17217	-0.439	0.17217	-0.25	0.17211	-0.459	0.17211	-0.186		12.4333	-0.000672
0.17243	-0.239	0.17243	0.067	0.17229	0.161	0.17229	0.077	0.1722	-0.345	0.1722	-0.32		0.17243	-0.563	0.17243	-0.299	0.17244	-0.362	0.17244	-0.138	0.17243	-0.061	0.17243	0.008		0.17238	-0.357	0.17238	-0.164	0.17243	14.149	0.17243	2.425		0.17241	-0.453	0.17241	-0.239	0.17234	-0.459	0.17234	-0.186		12.45	-0.001638
0.17267	-0.237	0.17267	0.046	0.17252	0.172	0.17252	0.066	0.17243	-0.366	0.17243	-0.322		0.17266	-0.547	0.17266	-0.291	0.17267	-0.358	0.17267	-0.149	0.17266	-0.057	0.17266	0.013		0.17261	-0.339	0.17261	-0.16	0.17266	14.148	0.17266	2.414		0.17264	-0.462	0.17264	-0.245	0.17257	-0.418	0.17257	-0.181		12.4667	-0.001893
0.1729	-0.212	0.1729	0.045	0.17275	0.166	0.17275	0.062	0.17266	-0.358	0.17266	-0.325		0.1729	-0.554	0.1729	-0.293	0.17291	-0.343	0.17291	-0.127	0.1729	-0.078	0.1729	0.007		0.17284	-0.339	0.17284	-0.16	0.17289	14.123	0.17289	2.409		0.17287	-0.48	0.17287	-0.245	0.17281	-0.411	0.17281	-0.182		12.4833	-0.001478
0.17313	-0.257	0.17313	0.026	0.17299	0.189	0.17299	0.072	0.1729	-0.371	0.1729	-0.309		0.17313	-0.569	0.17313	-0.314	0.17314	-0.343	0.17314	-0.127	0.17313	-0.055	0.17313	0.014		0.17308	-0.326	0.17308	-0.172	0.17313	14.127	0.17313	2.416		0.17311	-0.501	0.17311	-0.253	0.17304	-0.367	0.17304	-0.176		12.5	-0.000792
0.17337	-0.257	0.17337	0.026	0.17322	0.189	0.17322	0.072	0.17313	-0.357	0.17313	-0.314		0.17336	-0.558	0.17336	-0.311	0.17337	-0.344	0.17337	-0.12	0.17336	0	0.17336	0.002		0.17331	-0.33	0.17331	-0.166	0.17336	14.098	0.17336	2.394		0.17334	-0.494	0.17334	-0.265	0.17327	-0.396	0.17327	-0.163		12.5167	-0.000374
0.1736	-0.281	0.1736	0.028	0.17345	0.195	0.17345	0.07	0.17336	-0.363	0.17336	-0.318		0.1736	-0.543	0.1736	-0.31	0.17361	-0.324	0.17361	-0.12	0.1736	0	0.1736	0.002		0.17354	-0.327	0.17354	-0.174	0.17359	14.128	0.17359	2.393		0.17357	-0.494	0.17357	-0.265	0.17351	-0.396	0.17351	-0.163		12.5333	0.000169
0.17383	-0.287	0.17383	0.02	0.17369	0.194	0.17369	0.074	0.1736	-0.363	0.1736	-0.318		0.17383	-0.543	0.17383	-0.31	0.17384	-0.33	0.17384	-0.12	0.17395	0.024	0.17395	0		0.17378	-0.315	0.17378	-0.188	0.17383	14.128	0.17383	2.393		0.17381	-0.484	0.17381	-0.254	0.17374	-0.416	0.17374	-0.168		12.55	0.000503
0.17407	-0.294	0.17407	0.023	0.17392	0.2	0.17392	0.062	0.17383	-0.35	0.17383	-0.332		0.17406	-0.552	0.17406	-0.312	0.17407	-0.35	0.17407	-0.135	0.17406	0	0.17406	-0.005		0.17401	-0.323	0.17401	-0.211	0.17406	14.178	0.17406	2.378		0.17404	-0.444	0.17404	-0.249	0.17397	-0.418	0.17397	-0.173		12.5667	0.000795
0.1743	-0.291	0.1743	0.025	0.17415	0.209	0.17415	0.067	0.17406	-0.363	0.17406	-0.354		0.1743	-0.582	0.1743	-0.305	0.17431	-0.365	0.17431	-0.116	0.1743	0.009	0.1743	0		0.17424	-0.323	0.17424	-0.211	0.17429	14.13	0.17429	2.381		0.17427	-0.445	0.17427	-0.244	0.17421	-0.444	0.17421	-0.175		12.5833	0.001338
0.17453	-0.306	0.17453	0.026	0.17439	0.197	0.17439	0.062	0.1743	-0.391	0.1743	-0.335		0.17453	-0.573	0.17453	-0.322	0.17454	-0.377	0.17454	-0.125	0.17453	0	0.17453	-0.013		0.17448	-0.324	0.17448	-0.188	0.17453	14.144	0.17453	2.393		0.17451	-0.463	0.17451	-0.253	0.17444	-0.44	0.17444	-0.171		12.6	0.002078
0.17477	-0.306	0.17477	0.026	0.17462	0.197	0.17462	0.062	0.17453	-0.391	0.17453	-0.318		0.17476	-0.551	0.17476	-0.332	0.17477	-0.377	0.17477	-0.125	0.17476	0	0.17476	-0.013		0.17471	-0.325	0.17471	-0.176	0.17476	14.142	0.17476	2.399		0.17474	-0.458	0.17474	-0.245	0.17467	-0.44	0.17467	-0.171		12.6167	0.002666
0.175	-0.319	0.175	0.016	0.17485	0.199	0.17485	0.063	0.17476	-0.388	0.17476	-0.329		0.175	-0.551	0.175	-0.332	0.17501	-0.375	0.17501	-0.114	0.175	0.018	0.175	0		0.17494	-0.323	0.17494	-0.18	0.17499	14.142	0.17499	2.399		0.17497	-0.458	0.17497	-0.245	0.17491	-0.461	0.17491	-0.188		12.6333	0.003297
0.17523	-0.301	0.17523	0.017	0.17509	0.213	0.17509	0.065	0.175	-0.388	0.175	-0.329		0.17523	-0.551	0.17523	-0.325	0.17524	-0.402	0.17524	-0.13	0.17523	0	0.17523	0.006		0.17518	-0.315	0.17518	-0.19	0.17523	14.095	0.17523	2.381		0.17521	-0.454	0.17521	-0.245	0.17514	-0.436	0.17514	-0.202		12.65	0.003048
0.17547	-0.32	0.17547	0.022	0.17532	0.174	0.17532	0.072	0.17523	-0.367	0.17523	-0.323		0.17546	-0.553	0.17546	-0.349	0.17547	-0.408	0.17547	-0.124	0.17546	-0.041	0.17546	0		0.17541	-0.315	0.17541	-0.19	0.17546	14.053	0.17546	2.373		0.17544	-0.436	0.17544	-0.245	0.17537	-0.415	0.17537	-0.207		12.6667	0.002338
0.1757	-0.32	0.1757	0.01	0.17555	0.204	0.17555	0.072	0.17546	-0.35	0.17546	-0.309		0.1757	-0.556	0.1757	-0.351	0.17571	-0.416	0.17571	-0.116	0.1757	0	0.1757	-0.006		0.17564	-0.315	0.17564	-0.182	0.17569	14.092	0.17569	2.382		0.17567	-0.434	0.17567	-0.249	0.17561	-0.443	0.17561	-0.209		12.6833	0.002173
0.17593	-0.32	0.17593	0.01	0.17579	0.204	0.17579	0.072	0.1757	-0.366	0.1757	-0.292		0.17593	-0.539	0.17593	-0.368	0.17594	-0.416	0.17594	-0.116	0.17593	0	0.17593	-0.006		0.17588	-0.324	0.17588	-0.183	0.17593	14.1	0.17593	2.386		0.17591	-0.46	0.17591	-0.255	0.17584	-0.428	0.17584	-0.201		12.7	0.002505
0.17617	-0.329	0.17617	0.026	0.17602	0.202	0.17602	0.074	0.17593	-0.379	0.17593	-0.303		0.17616	-0.539	0.17616	-0.368	0.17617	-0.428	0.17617	-0.132	0.17616	0.021	0.17616	0		0.17611	-0.316	0.17611	-0.173	0.17616	14.106	0.17616	2.371		0.17614	-0.478	0.17614	-0.245	0.17607	-0.428	0.17607	-0.201		12.7167	0.004935
0.1764	-0.331	0.1764	0.025	0.17625	0.177	0.17625	0.064	0.17616	-0.379	0.17616	-0.303		0.1764	-0.57	0.1764	-0.379	0.17641	-0.428	0.17641	-0.131	0.1764	0	0.1764	-0.002		0.17634	-0.326	0.17634	-0.169	0.17639	14.106	0.17639	2.371		0.17637	-0.478	0.17637	-0.245	0.17631	-0.413	0.17631	-0.204		12.7333	0.007364
0.17663	-0.322	0.17663	0.039	0.17649	0.168	0.17649	0.066	0.1764	-0.376	0.1764	-0.317		0.17663	-0.566	0.17663	-0.375	0.17664	-0.412	0.17664	-0.124	0.17663	0.023	0.17663	0		0.17658	-0.326	0.17658	-0.155	0.17663	14.129	0.17663	2.381		0.17661	-0.44	0.17661	-0.242	0.17654	-0.447	0.17654	-0.208		12.75	0.00837
0.17687	-0.302	0.17687	0.024	0.17672	0.165	0.17672	0.082	0.17663	-0.386	0.17663	-0.323		0.17686	-0.596	0.17686	-0.376	0.17687	-0.407	0.17687	-0.11	0.17686	0	0.17686	0.015		0.17681	-0.346	0.17681	-0.149	0.17686	14.114	0.17686	2.367		0.17684	-0.421	0.17684	-0.239	0.17677	-0.42	0.17677	-0.212		12.7667	0.008748
0.1771	-0.302	0.1771	0.024	0.17695	0.165	0.17695	0.082	0.17686	-0.372	0.17686	-0.338		0.1771	-0.592	0.1771	-0.375	0.17711	-0.407	0.17711	-0.105	0.1771	0.017	0.1771	0		0.17704	-0.346	0.17704	-0.149	0.17709	14.102	0.17709	2.37		0.17707	-0.418	0.17707	-0.233	0.17701	-0.417	0.17701	-0.214		12.7833	0.010633
0.17733	-0.279	0.17733	0.012	0.17719	0.17	0.17719	0.082	0.1771	-0.358	0.1771	-0.323		0.17733	-0.602	0.17733	-0.388	0.17734	-0.387	0.17734	-0.105	0.17733	0	0.17733	0.002		0.17728	-0.326	0.17728	-0.138	0.17733	14.122	0.17733	2.338		0.17731	-0.405	0.17731	-0.229	0.17724	-0.437	0.17724	-0.203		12.8	0.011804
0.17757	-0.28	0.17757	0.012	0.17742	0.174	0.17742	0.076	0.17733	-0.37	0.17733	-0.317		0.17756	-0.602	0.17756	-0.388	0.17757	-0.364	0.17757	-0.124	0.17756	0	0.17756	0.002		0.17751	-0.299	0.17751	-0.134	0.17756	14.106	0.17756	2.338		0.17754	-0.405	0.17754	-0.229	0.17747	-0.437	0.17747	-0.203		12.8167	0.01107
0.1778	-0.297	0.1778	0.021	0.17765	0.176	0.17765	0.066	0.17756	-0.401	0.17756	-0.332		0.1778	-0.589	0.1778	-0.371	0.17781	-0.373	0.17781	-0.11	0.1778	0.03	0.1778	0		0.17774	-0.266	0.17774	-0.152	0.17779	14.106	0.17779	2.338		0.17777	-0.405	0.17777	-0.234	0.17771	-0.433	0.17771	-0.204		12.8333	0.009959
0.17803	-0.322	0.17803	0.016	0.17789	0.175	0.17789	0.074	0.1778	-0.401	0.1778	-0.332		0.17803	-0.6	0.17803	-0.372	0.17804	-0.364	0.17804	-0.118	0.17803	0	0.17803	-0.011		0.17798	-0.27	0.17798	-0.151	0.17802	14.102	0.17802	2.354		0.17801	-0.432	0.17801	-0.251	0.17794	-0.446	0.17794	-0.191		12.85	0.009434
0.17827	-0.324	0.17827	0.005	0.17812	0.159	0.17812	0.08	0.17803	-0.415	0.17803	-0.343		0.17826	-0.596	0.17826	-0.368	0.17827	-0.364	0.17827	-0.118	0.17826	-0.021	0.17826	0		0.17821	-0.27	0.17821	-0.151	0.17826	14.113	0.17826	2.364		0.17824	-0.442	0.17824	-0.243	0.17817	-0.466	0.17817	-0.199		12.8667	0.009077
0.1785	-0.324	0.1785	0.01	0.17835	0.159	0.17835	0.08	0.17826	-0.431	0.17826	-0.343		0.1785	-0.567	0.1785	-0.37	0.17851	-0.339	0.17851	-0.14	0.1785	-0.021	0.1785	0		0.17844	-0.287	0.17844	-0.157	0.17849	14.126	0.17849	2.37		0.17848	-0.467	0.17848	-0.247	0.17841	-0.512	0.17841	-0.211		12.8833	0.007505
0.17873	-0.342	0.17873	0.01	0.17859	0.166	0.17859	0.074	0.1785	-0.444	0.1785	-0.34		0.17873	-0.549	0.17873	-0.373	0.17874	-0.342	0.17874	-0.146	0.17873	-0.051	0.17873	-0.013		0.17868	-0.286	0.17868	-0.167	0.17872	14.112	0.17872	2.374		0.17871	-0.434	0.17871	-0.241	0.17864	-0.512	0.17864	-0.211		12.9	0.006472
0.17897	-0.341	0.17897	0.025	0.17882	0.185	0.17882	0.072	0.17873	-0.412	0.17873	-0.345		0.17896	-0.549	0.17896	-0.373	0.17897	-0.366	0.17897	-0.136	0.17896	-0.093	0.17896	-0.007		0.17891	-0.299	0.17891	-0.162	0.17896	14.11	0.17896	2.376		0.17894	-0.414	0.17894	-0.24	0.17887	-0.52	0.17887	-0.206		12.9167	0.006078
0.1792	-0.346	0.1792	0.038	0.17905	0.167	0.17905	0.053	0.17896	-0.396	0.17896	-0.361		0.1792	-0.513	0.1792	-0.381	0.17921	-0.363	0.17921	-0.14	0.1792	-0.091	0.1792	-0.001		0.17914	-0.328	0.17914	-0.17	0.17919	14.095	0.17919	2.378		0.17918	-0.414	0.17918	-0.24	0.17911	-0.522	0.17911	-0.21		12.9333	0.005684
0.17943	-0.317	0.17943	0.039	0.17929	0.177	0.17929	0.062	0.1792	-0.396	0.1792	-0.361		0.17943	-0.577	0.17943	-0.377	0.17944	-0.363	0.17944	-0.14	0.17943	-0.092	0.17943	-0.025		0.17938	-0.328	0.17938	-0.17	0.17942	14.095	0.17942	2.378		0.17941	-0.408	0.17941	-0.259	0.17934	-0.496	0.17934	-0.207		12.95	0.004955
0.17967	-0.317	0.17967	0.039	0.17952	0.177	0.17952	0.062	0.17943	-0.424	0.17943	-0.338		0.17966	-0.554	0.17966	-0.39	0.17967	-0.353	0.17967	-0.149	0.17966	-0.092	0.17966	-0.025		0.17961	-0.333	0.17961	-0.185	0.17966	14.071	0.17966	2.367		0.17964	-0.408	0.17964	-0.261	0.17957	-0.514	0.17957	-0.201		12.9667	0.004603
0.1799	-0.317	0.1799	0.036	0.17975	0.197	0.17975	0.056	0.17966	-0.412	0.17966	-0.327		0.1799	-0.561	0.1799	-0.372	0.17991	-0.349	0.17991	-0.142	0.1799	-0.124	0.1799	-0.019		0.17984	-0.344	0.17984	-0.176	0.17989	14.09	0.17989	2.372		0.17988	-0.412	0.17988	-0.251	0.17981	-0.461	0.17981	-0.197		12.9833	0.004042
0.18013	-0.312	0.18013	0.021	0.17999	0.209	0.17999	0.058	0.1799	-0.422	0.1799	-0.342		0.18013	-0.551	0.18013	-0.375	0.18014	-0.356	0.18014	-0.136	0.18013	-0.125	0.18013	-0.028		0.18008	-0.364	0.18008	-0.181	0.18012	14.09	0.18012	2.364		0.18011	-0.436	0.18011	-0.25	0.18004	-0.461	0.18004	-0.197		13	0.00401
0.18037	-0.32	0.18037	0.017	0.18022	0.183	0.18022	0.062	0.18013	-0.438	0.18013	-0.336		0.18036	-0.544	0.18036	-0.369	0.18037	-0.359	0.18037	-0.105	0.18036	-0.149	0.18036	-0.031		0.18031	-0.372	0.18031	-0.165	0.18036	14.076	0.18036	2.374		0.18034	-0.436	0.18034	-0.25	0.18027	-0.453	0.18027	-0.197		13.0167	0.003414
0.1806	-0.327	0.1806	0.004	0.18045	0.19	0.18045	0.081	0.18036	-0.438	0.18036	-0.336		0.1806	-0.544	0.1806	-0.369	0.18061	-0.351	0.18061	-0.114	0.1806	-0.155	0.1806	-0.031		0.18054	-0.372	0.18054	-0.165	0.18059	14.085	0.18059	2.377		0.18058	-0.448	0.18058	-0.258	0.18051	-0.478	0.18051	-0.187		13.0333	0.002023
0.18083	-0.332	0.18083	-0.007	0.18069	0.188	0.18069	0.09	0.1806	-0.419	0.1806	-0.333		0.18083	-0.566	0.18083	-0.371	0.18084	-0.351	0.18084	-0.114	0.18083	-0.168	0.18083	-0.026		0.18078	-0.346	0.18078	-0.183	0.18082	14.085	0.18082	2.377		0.18081	-0.467	0.18081	-0.258	0.18074	-0.486	0.18074	-0.186		13.05	-0.000331
0.18107	-0.332	0.18107	-0.007	0.18092	0.188	0.18092	0.09	0.18083	-0.422	0.18083	-0.35		0.18106	-0.557	0.18106	-0.368	0.18107	-0.356	0.18107	-0.102	0.18106	-0.168	0.18106	-0.026		0.18101	-0.33	0.18101	-0.18	0.18106	14.07	0.18106	2.376		0.18104	-0.501	0.18104	-0.256	0.18097	-0.491	0.18097	-0.188		13.0667	-0.002727
0.1813	-0.316	0.1813	-0.008	0.18115	0.182	0.18115	0.104	0.18106	-0.413	0.18106	-0.343		0.1813	-0.569	0.1813	-0.372	0.18131	-0.367	0.18131	-0.111	0.1813	-0.153	0.1813	-0.043		0.18124	-0.323	0.18124	-0.174	0.18129	14.065	0.18129	2.377		0.18128	-0.521	0.18128	-0.242	0.18121	-0.491	0.18121	-0.183		13.0833	-0.003951
0.18153	-0.318	0.18153	-0.015	0.18139	0.186	0.18139	0.093	0.1813	-0.42	0.1813	-0.343		0.18153	-0.59	0.18153	-0.383	0.18154	-0.374	0.18154	-0.112	0.18153	-0.145	0.18153	-0.067		0.18148	-0.333	0.18148	-0.176	0.18153	14.104	0.18153	2.374		0.18151	-0.495	0.18151	-0.231	0.18144	-0.427	0.18144	-0.175		13.1	-0.004614
0.18177	-0.31	0.18177	-0.027	0.18162	0.197	0.18162	0.086	0.18153	-0.427	0.18153	-0.347		0.18176	-0.584	0.18176	-0.394	0.18177	-0.396	0.18177	-0.111	0.18176	-0.177	0.18176	-0.082		0.18171	-0.333	0.18171	-0.176	0.18176	14.086	0.18176	2.358		0.18174	-0.495	0.18174	-0.231	0.18167	-0.427	0.18167	-0.175		13.1167	-0.006843
0.182	-0.315	0.182	-0.029	0.18185	0.188	0.18185	0.095	0.18176	-0.427	0.18176	-0.347		0.182	-0.584	0.182	-0.394	0.18201	-0.396	0.18201	-0.111	0.182	-0.2	0.182	-0.083		0.18194	-0.34	0.18194	-0.177	0.18199	14.086	0.18199	2.358		0.18198	-0.464	0.18198	-0.235	0.18191	-0.414	0.18191	-0.175		13.1333	-0.008695
0.18223	-0.315	0.18223	-0.029	0.18209	0.188	0.18209	0.095	0.182	-0.414	0.182	-0.35		0.18223	-0.617	0.18223	-0.399	0.18224	-0.381	0.18224	-0.114	0.18223	-0.2	0.18223	-0.083		0.18218	-0.343	0.18218	-0.189	0.18223	14.072	0.18223	2.358		0.18221	-0.466	0.18221	-0.245	0.18214	-0.419	0.18214	-0.192		13.15	-0.008746
0.18247	-0.326	0.18247	-0.031	0.18232	0.183	0.18232	0.106	0.18223	-0.4	0.18223	-0.357		0.18246	-0.621	0.18246	-0.397	0.18247	-0.397	0.18247	-0.121	0.18246	-0.18	0.18246	-0.076		0.18241	-0.354	0.18241	-0.199	0.18246	14.094	0.18246	2.359		0.18244	-0.456	0.18244	-0.245	0.18237	-0.415	0.18237	-0.195		13.1667	-0.008673
0.1827	-0.351	0.1827	-0.018	0.18255	0.197	0.18255	0.092	0.18246	-0.389	0.18246	-0.366		0.1827	-0.642	0.1827	-0.387	0.18271	-0.398	0.18271	-0.106	0.1827	-0.19	0.1827	-0.079		0.18264	-0.336	0.18264	-0.201	0.18269	14.096	0.18269	2.359		0.18268	-0.445	0.18268	-0.24	0.18261	-0.398	0.18261	-0.2		13.1833	-0.008431
0.18293	-0.33	0.18293	-0.01	0.18279	0.211	0.18279	0.096	0.1827	-0.385	0.1827	-0.38		0.18293	-0.642	0.18293	-0.387	0.18294	-0.395	0.18294	-0.115	0.18293	-0.198	0.18293	-0.081		0.18288	-0.34	0.18288	-0.198	0.18293	14.086	0.18293	2.342		0.18291	-0.438	0.18291	-0.244	0.18284	-0.398	0.18284	-0.2		13.2	-0.00839
0.18317	-0.352	0.18317	0.01	0.18302	0.207	0.18302	0.097	0.18293	-0.401	0.18293	-0.388		0.18316	-0.624	0.18316	-0.405	0.18317	-0.392	0.18317	-0.107	0.18316	-0.21	0.18316	-0.073		0.18311	-0.34	0.18311	-0.198	0.18316	14.086	0.18316	2.342		0.18314	-0.438	0.18314	-0.244	0.18307	-0.382	0.18307	-0.208		13.2167	-0.006927
0.1834	-0.353	0.1834	0.003	0.18325	0.207	0.18325	0.097	0.18316	-0.401	0.18316	-0.388		0.1834	-0.658	0.1834	-0.41	0.18341	-0.392	0.18341	-0.107	0.1834	-0.21	0.1834	-0.077		0.18334	-0.336	0.18334	-0.199	0.18339	14.035	0.18339	2.343		0.18337	-0.441	0.18337	-0.245	0.18331	-0.385	0.18331	-0.218		13.2333	-0.005506
0.18363	-0.353	0.18363	0.003	0.18349	0.204	0.18349	0.094	0.1834	-0.399	0.1834	-0.382		0.18363	-0.652	0.18363	-0.418	0.18364	-0.4	0.18364	-0.099	0.18363	-0.21	0.18363	-0.077		0.18358	-0.343	0.18358	-0.197	0.18363	14.035	0.18363	2.343		0.18361	-0.433	0.18361	-0.229	0.18354	-0.381	0.18354	-0.215		13.25	-0.004881
0.18387	-0.368	0.18387	-0.002	0.18372	0.194	0.18372	0.085	0.18363	-0.401	0.18363	-0.376		0.18386	-0.657	0.18386	-0.423	0.18387	-0.403	0.18387	-0.097	0.18386	-0.197	0.18386	-0.08		0.18381	-0.37	0.18381	-0.199	0.18386	14.042	0.18386	2.355		0.18384	-0.473	0.18384	-0.226	0.18377	-0.385	0.18377	-0.232		13.2667	-0.004088
0.1841	-0.369	0.1841	-0.019	0.18395	0.175	0.18395	0.073	0.18386	-0.407	0.18386	-0.369		0.1841	-0.634	0.1841	-0.421	0.18411	-0.392	0.18411	-0.096	0.1841	-0.18	0.1841	-0.08		0.18404	-0.367	0.18404	-0.195	0.18409	14.077	0.18409	2.354		0.18407	-0.448	0.18407	-0.222	0.18401	-0.391	0.18401	-0.236		13.2833	-0.003462
0.18433	-0.352	0.18433	-0.02	0.18419	0.169	0.18419	0.055	0.1841	-0.415	0.1841	-0.353		0.18433	-0.634	0.18433	-0.421	0.18434	-0.397	0.18434	-0.11	0.18433	-0.162	0.18433	-0.09		0.18428	-0.367	0.18428	-0.195	0.18433	14.074	0.18433	2.349		0.18431	-0.448	0.18431	-0.222	0.18424	-0.395	0.18424	-0.25		13.3	-0.003039
0.18457	-0.34	0.18457	-0.011	0.18442	0.18	0.18442	0.05	0.18433	-0.415	0.18433	-0.353		0.18456	-0.645	0.18456	-0.432	0.18457	-0.397	0.18457	-0.11	0.18456	-0.16	0.18456	-0.093		0.18451	-0.392	0.18451	-0.182	0.18456	14.074	0.18456	2.349		0.18454	-0.436	0.18454	-0.234	0.18447	-0.395	0.18447	-0.25		13.3167	-0.00296
0.1848	-0.34	0.1848	-0.011	0.18465	0.18	0.18465	0.05	0.18456	-0.44	0.18456	-0.351		0.1848	-0.646	0.1848	-0.429	0.18481	-0.391	0.18481	-0.122	0.1848	-0.144	0.1848	-0.092		0.18474	-0.388	0.18474	-0.188	0.18479	14.052	0.18479	2.352		0.18477	-0.449	0.18477	-0.228	0.18471	-0.435	0.18471	-0.232		13.3333	-0.00263
0.18503	-0.37	0.18503	-0.046	0.18489	0.177	0.18489	0.054	0.1848	-0.425	0.1848	-0.354		0.18503	-0.621	0.18503	-0.433	0.18504	-0.391	0.18504	-0.116	0.18503	-0.144	0.18503	-0.092		0.18498	-0.385	0.18498	-0.202	0.18503	14.079	0.18503	2.353		0.18501	-0.427	0.18501	-0.246	0.18494	-0.423	0.18494	-0.23		13.35	-0.001546
0.18527	-0.357	0.18527	-0.051	0.18512	0.189	0.18512	0.07	0.18503	-0.435	0.18503	-0.356		0.18526	-0.616	0.18526	-0.419	0.18527	-0.392	0.18527	-0.116	0.18526	-0.153	0.18526	-0.082		0.18521	-0.382	0.18521	-0.197	0.18526	14.079	0.18526	2.341		0.18524	-0.463	0.18524	-0.239	0.18517	-0.467	0.18517	-0.242		13.3667	0.000919
0.1855	-0.374	0.1855	-0.042	0.18535	0.2	0.18535	0.072	0.18526	-0.438	0.18526	-0.362		0.1855	-0.604	0.1855	-0.424	0.18551	-0.39	0.18551	-0.119	0.1855	-0.159	0.1855	-0.101		0.18544	-0.394	0.18544	-0.19	0.18549	14.047	0.18549	2.356		0.18547	-0.463	0.18547	-0.239	0.18541	-0.47	0.18541	-0.241		13.3833	0.002129
0.18573	-0.391	0.18573	-0.034	0.18559	0.188	0.18559	0.074	0.1855	-0.416	0.1855	-0.353		0.18573	-0.602	0.18573	-0.438	0.18574	-0.385	0.18574	-0.111	0.18573	-0.143	0.18573	-0.109		0.18568	-0.394	0.18568	-0.19	0.18573	14.054	0.18573	2.356		0.18571	-0.484	0.18571	-0.247	0.18564	-0.47	0.18564	-0.241		13.4	0.002969
0.18597	-0.407	0.18597	-0.038	0.18582	0.188	0.18582	0.074	0.18573	-0.416	0.18573	-0.362		0.18596	-0.602	0.18596	-0.438	0.18597	-0.385	0.18597	-0.111	0.18596	-0.134	0.18596	-0.092		0.18591	-0.404	0.18591	-0.19	0.18596	14.052	0.18596	2.345		0.18594	-0.484	0.18594	-0.247	0.18587	-0.48	0.18587	-0.246		13.4167	0.006816
0.1862	-0.407	0.1862	-0.038	0.18605	0.198	0.18605	0.077	0.18596	-0.415	0.18596	-0.362		0.1862	-0.601	0.1862	-0.444	0.18621	-0.42	0.18621	-0.109	0.1862	-0.153	0.1862	-0.084		0.18614	-0.366	0.18614	-0.2	0.18619	14.052	0.18619	2.345		0.18617	-0.479	0.18617	-0.235	0.18611	-0.478	0.18611	-0.243		13.4333	0.010746
0.18643	-0.407	0.18643	-0.044	0.18629	0.216	0.18629	0.096	0.1862	-0.437	0.1862	-0.348		0.18643	-0.6	0.18643	-0.444	0.18644	-0.419	0.18644	-0.11	0.18643	-0.153	0.18643	-0.084		0.18638	-0.353	0.18638	-0.186	0.18643	14.076	0.18643	2.334		0.18641	-0.475	0.18641	-0.233	0.18634	-0.467	0.18634	-0.229		13.45	0.011998
0.18667	-0.383	0.18667	-0.027	0.18652	0.202	0.18652	0.102	0.18643	-0.421	0.18643	-0.346		0.18666	-0.6	0.18666	-0.45	0.18667	-0.426	0.18667	-0.13	0.18666	-0.146	0.18666	-0.092		0.18661	-0.362	0.18661	-0.194	0.18666	14.066	0.18666	2.323		0.18664	-0.459	0.18664	-0.229	0.18657	-0.451	0.18657	-0.23		13.4667	0.009397
0.1869	-0.386	0.1869	-0.02	0.18675	0.192	0.18675	0.088	0.18666	-0.449	0.18666	-0.351		0.1869	-0.595	0.1869	-0.462	0.18691	-0.415	0.18691	-0.141	0.1869	-0.113	0.1869	-0.11		0.18684	-0.362	0.18684	-0.194	0.18689	14.029	0.18689	2.318		0.18687	-0.437	0.18687	-0.243	0.18681	-0.451	0.18681	-0.23		13.4833	0.004493
0.18713	-0.376	0.18713	-0.019	0.18699	0.204	0.18699	0.098	0.1869	-0.445	0.1869	-0.354		0.18713	-0.595	0.18713	-0.462	0.18714	-0.415	0.18714	-0.141	0.18713	-0.168	0.18713	-0.105		0.18708	-0.366	0.18708	-0.196	0.18713	14.037	0.18713	2.327		0.18711	-0.437	0.18711	-0.243	0.18704	-0.448	0.18704	-0.21		13.5	0.005206
0.18737	-0.376	0.18737	-0.019	0.18722	0.189	0.18722	0.09	0.18713	-0.445	0.18713	-0.354		0.18736	-0.606	0.18736	-0.462	0.18737	-0.425	0.18737	-0.122	0.18736	-0.159	0.18736	-0.111		0.18731	-0.399	0.18731	-0.189	0.18736	14.068	0.18736	2.316		0.18734	-0.42	0.18734	-0.235	0.18727	-0.423	0.18727	-0.218		13.5167	0.013566
0.1876	-0.391	0.1876	-0.021	0.18745	0.189	0.18745	0.09	0.18736	-0.449	0.18736	-0.362		0.1876	-0.615	0.1876	-0.465	0.18761	-0.42	0.18761	-0.113	0.1876	-0.159	0.1876	-0.111		0.18754	-0.419	0.18754	-0.176	0.18759	14.068	0.18759	2.316		0.18757	-0.444	0.18757	-0.244	0.18751	-0.449	0.18751	-0.22		13.5333	0.005515
0.18783	-0.395	0.18783	-0.021	0.18769	0.176	0.18769	0.096	0.1876	-0.451	0.1876	-0.365		0.18783	-0.639	0.18783	-0.457	0.18784	-0.436	0.18784	-0.124	0.18783	-0.171	0.18783	-0.116		0.18778	-0.405	0.18778	-0.169	0.18783	14.093	0.18783	2.298		0.18781	-0.475	0.18781	-0.237	0.18774	-0.444	0.18774	-0.224		13.55	-0.087403
0.18807	-0.396	0.18807	-0.026	0.18792	0.163	0.18792	0.098	0.18783	-0.483	0.18783	-0.361		0.18806	-0.617	0.18806	-0.463	0.18807	-0.442	0.18807	-0.121	0.18806	-0.195	0.18806	-0.115		0.18801	-0.405	0.18801	-0.169	0.18806	14.094	0.18806	2.299		0.18804	-0.489	0.18804	-0.233	0.18797	-0.466	0.18797	-0.232		13.5667	-0.314885
0.1883	-0.385	0.1883	-0.021	0.18815	0.185	0.18815	0.085	0.18806	-0.48	0.18806	-0.359		0.1883	-0.601	0.1883	-0.456	0.18831	-0.442	0.18831	-0.121	0.1883	-0.181	0.1883	-0.109		0.18824	-0.425	0.18824	-0.158	0.18829	14.048	0.18829	2.31		0.18827	-0.51	0.18827	-0.239	0.18821	-0.466	0.18821	-0.232		13.5833	-0.761881
0.18853	-0.385	0.18853	-0.021	0.18839	0.197	0.18839	0.091	0.1883	-0.51	0.1883	-0.364		0.18853	-0.602	0.18853	-0.453	0.18854	-0.417	0.18854	-0.129	0.18853	-0.182	0.18853	-0.106		0.18848	-0.425	0.18848	-0.154	0.18853	14.042	0.18853	2.308		0.18851	-0.51	0.18851	-0.239	0.18844	-0.463	0.18844	-0.225		13.6	-1.32585
0.18877	-0.385	0.18877	-0.041	0.18862	0.197	0.18862	0.091	0.18853	-0.504	0.18853	-0.368		0.18876	-0.602	0.18876	-0.453	0.18877	-0.417	0.18877	-0.15	0.18876	-0.182	0.18876	-0.106		0.18871	-0.417	0.18871	-0.146	0.18876	14.042	0.18876	2.308		0.18874	-0.496	0.18874	-0.256	0.18867	-0.449	0.18867	-0.216		13.6167	-1.85983
0.189	-0.379	0.189	-0.044	0.18885	0.178	0.18885	0.094	0.18876	-0.504	0.18876	-0.368		0.189	-0.627	0.189	-0.455	0.18901	-0.429	0.18901	-0.15	0.189	-0.177	0.189	-0.088		0.18894	-0.424	0.18894	-0.152	0.18899	14.032	0.18899	2.304		0.18897	-0.452	0.18897	-0.26	0.18891	-0.444	0.18891	-0.218		13.6333	-2.27683
0.18923	-0.389	0.18923	-0.05	0.18909	0.176	0.18909	0.088	0.189	-0.497	0.189	-0.38		0.18923	-0.639	0.18923	-0.447	0.18924	-0.41	0.18924	-0.132	0.18923	-0.183	0.18923	-0.092		0.18918	-0.442	0.18918	-0.164	0.18923	14.03	0.18923	2.304		0.18921	-0.449	0.18921	-0.254	0.18914	-0.474	0.18914	-0.219		13.65	-2.46641
0.18947	-0.395	0.18947	-0.05	0.18932	0.177	0.18932	0.101	0.18923	-0.509	0.18923	-0.381		0.18946	-0.667	0.18946	-0.458	0.18947	-0.382	0.18947	-0.136	0.18946	-0.172	0.18946	-0.091		0.18941	-0.442	0.18941	-0.164	0.18946	14.006	0.18946	2.312		0.18944	-0.495	0.18944	-0.26	0.18937	-0.456	0.18937	-0.222		13.6667	-2.43785
0.1897	-0.364	0.1897	-0.038	0.18955	0.191	0.18955	0.121	0.18946	-0.516	0.18946	-0.366		0.1897	-0.678	0.1897	-0.469	0.18971	-0.376	0.18971	-0.144	0.1897	-0.163	0.1897	-0.097		0.18964	-0.442	0.18964	-0.165	0.18969	13.987	0.18969	2.307		0.18967	-0.509	0.18967	-0.254	0.18961	-0.458	0.18961	-0.226		13.6833	-2.23884
0.18993	-0.364	0.18993	-0.038	0.18979	0.191	0.18979	0.121	0.1897	-0.508	0.1897	-0.374		0.18993	-0.678	0.18993	-0.469	0.18994	-0.376	0.18994	-0.144	0.18993	-0.17	0.18993	-0.103		0.18988	-0.437	0.18988	-0.179	0.18993	13.97	0.18993	2.304		0.18991	-0.509	0.18991	-0.254	0.18984	-0.458	0.18984	-0.226		13.7	-1.92206
0.19017	-0.393	0.19017	-0.056	0.19002	0.182	0.19002	0.13	0.18993	-0.508	0.18993	-0.374		0.19016	-0.655	0.19016	-0.471	0.19017	-0.374	0.19017	-0.14	0.19016	-0.17	0.19016	-0.103		0.19011	-0.439	0.19011	-0.176	0.19016	13.949	0.19016	2.298		0.19014	-0.528	0.19014	-0.261	0.19007	-0.461	0.19007	-0.235		13.7167	-1.59528
0.1904	-0.391	0.1904	-0.056	0.19025	0.196	0.19025	0.118	0.19016	-0.502	0.19016	-0.388		0.1904	-0.652	0.1904	-0.466	0.19041	-0.378	0.19041	-0.127	0.1904	-0.156	0.1904	-0.114		0.19034	-0.427	0.19034	-0.173	0.19039	13.949	0.19039	2.298		0.19037	-0.51	0.19037	-0.262	0.19031	-0.457	0.19031	-0.245		13.7333	-1.31459
0.19063	-0.393	0.19063	-0.06	0.19049	0.19	0.19049	0.118	0.1904	-0.506	0.1904	-0.403		0.19063	-0.694	0.19063	-0.463	0.19064	-0.384	0.19064	-0.116	0.19063	-0.165	0.19063	-0.106		0.19058	-0.427	0.19058	-0.173	0.19063	13.939	0.19063	2.289		0.19061	-0.483	0.19061	-0.265	0.19054	-0.463	0.19054	-0.241		13.75	-1.06748
0.19087	-0.409	0.19087	-0.042	0.19072	0.187	0.19072	0.125	0.19063	-0.519	0.19063	-0.402		0.19086	-0.736	0.19086	-0.466	0.19087	-0.38	0.19087	-0.122	0.19086	-0.179	0.19086	-0.103		0.19081	-0.428	0.19081	-0.154	0.19086	13.976	0.19086	2.293		0.19084	-0.455	0.19084	-0.279	0.19077	-0.448	0.19077	-0.233		13.7667	-0.871945
0.1911	-0.409	0.1911	-0.042	0.19095	0.187	0.19095	0.125	0.19086	-0.542	0.19086	-0.406		0.1911	-0.736	0.1911	-0.466	0.19111	-0.38	0.19111	-0.122	0.1911	-0.189	0.1911	-0.118		0.19104	-0.403	0.19104	-0.154	0.19109	14.017	0.19109	2.299		0.19107	-0.455	0.19107	-0.279	0.19101	-0.448	0.19101	-0.233		13.7833	-0.714766
0.19133	-0.42	0.19133	-0.039	0.19119	0.18	0.19119	0.111	0.1911	-0.538	0.1911	-0.393		0.19133	-0.702	0.19133	-0.459	0.19134	-0.396	0.19134	-0.11	0.19133	-0.189	0.19133	-0.118		0.19128	-0.404	0.19128	-0.167	0.19133	14.017	0.19133	2.299		0.19131	-0.456	0.19131	-0.278	0.19124	-0.523	0.19124	-0.231		13.8	-0.621688
0.19157	-0.414	0.19157	-0.032	0.19142	0.179	0.19142	0.105	0.19133	-0.538	0.19133	-0.393		0.19156	-0.731	0.19156	-0.466	0.19157	-0.403	0.19157	-0.118	0.19156	-0.221	0.19156	-0.11		0.19151	-0.436	0.19151	-0.164	0.19156	14.015	0.19156	2.305		0.19154	-0.488	0.19154	-0.275	0.19147	-0.51	0.19147	-0.246		13.8167	-0.557009
0.1918	-0.436	0.1918	-0.035	0.19165	0.176	0.19165	0.108	0.19156	-0.562	0.19156	-0.379		0.1918	-0.703	0.1918	-0.467	0.19181	-0.381	0.19181	-0.15	0.1918	-0.202	0.1918	-0.104		0.19174	-0.404	0.19174	-0.154	0.19179	14.02	0.19179	2.312		0.19177	-0.515	0.19177	-0.294	0.19171	-0.51	0.19171	-0.253		13.8333	-0.504472
0.19203	-0.426	0.19203	-0.062	0.19189	0.169	0.19189	0.116	0.1918	-0.578	0.1918	-0.382		0.19203	-0.688	0.19203	-0.476	0.19204	-0.415	0.19204	-0.158	0.19203	-0.177	0.19203	-0.1		0.19198	-0.404	0.19198	-0.144	0.19203	14.048	0.19203	2.306		0.19201	-0.486	0.19201	-0.294	0.19194	-0.503	0.19194	-0.251		13.85	-0.448041
0.19227	-0.423	0.19227	-0.072	0.19212	0.169	0.19212	0.116	0.19203	-0.559	0.19203	-0.382		0.19226	-0.687	0.19226	-0.48	0.19227	-0.415	0.19227	-0.158	0.19226	-0.205	0.19226	-0.118		0.19221	-0.404	0.19221	-0.144	0.19226	14.024	0.19226	2.305		0.19224	-0.508	0.19224	-0.291	0.19217	-0.501	0.19217	-0.252		13.8667	-0.400318
0.1925	-0.423	0.1925	-0.072	0.19235	0.173	0.19235	0.113	0.19226	-0.542	0.19226	-0.393		0.1925	-0.671	0.1925	-0.476	0.19251	-0.401	0.19251	-0.152	0.1925	-0.205	0.1925	-0.118		0.19244	-0.413	0.19244	-0.157	0.19249	14.004	0.19249	2.289		0.19247	-0.508	0.19247	-0.291	0.19241	-0.501	0.19241	-0.252		13.8833	-0.355945
0.19273	-0.442	0.19273	-0.059	0.19259	0.191	0.19259	0.119	0.1925	-0.542	0.1925	-0.393		0.19273	-0.671	0.19273	-0.476	0.19274	-0.422	0.19274	-0.159	0.19273	-0.221	0.19273	-0.118		0.19268	-0.413	0.19268	-0.148	0.19273	14.004	0.19273	2.289		0.19271	-0.479	0.19271	-0.301	0.19264	-0.528	0.19264	-0.237		13.9	-0.326859
0.19297	-0.436	0.19297	-0.054	0.19282	0.16	0.19282	0.134	0.19273	-0.531	0.19273	-0.39		0.19296	-0.649	0.19296	-0.468	0.19297	-0.427	0.19297	-0.161	0.19296	-0.225	0.19296	-0.133		0.19291	-0.41	0.19291	-0.147	0.19296	14.031	0.19296	2.284		0.19294	-0.471	0.19294	-0.302	0.19287	-0.53	0.19287	-0.242		13.9167	-0.306003
0.1932	-0.435	0.1932	-0.043	0.19305	0.19	0.19305	0.131	0.19296	-0.513	0.19296	-0.374		0.1932	-0.651	0.1932	-0.47	0.19321	-0.465	0.19321	-0.177	0.1932	-0.222	0.1932	-0.123		0.19314	-0.41	0.19314	-0.147	0.19319	13.997	0.19319	2.272		0.19317	-0.478	0.19317	-0.301	0.19311	-0.508	0.19311	-0.246		13.9333	-0.284437
0.19343	-0.418	0.19343	-0.053	0.19329	0.214	0.19329	0.133	0.1932	-0.511	0.1932	-0.383		0.19343	-0.68	0.19343	-0.466	0.19344	-0.465	0.19344	-0.177	0.19343	-0.213	0.19343	-0.118		0.19338	-0.419	0.19338	-0.164	0.19343	13.996	0.19343	2.288		0.19341	-0.478	0.19341	-0.313	0.19334	-0.525	0.19334	-0.25		13.95	-0.261279
0.19367	-0.418	0.19367	-0.053	0.19352	0.214	0.19352	0.133	0.19343	-0.512	0.19343	-0.379		0.19366	-0.639	0.19366	-0.467	0.19367	-0.465	0.19367	-0.142	0.19366	-0.213	0.19366	-0.118		0.19361	-0.411	0.19361	-0.185	0.19366	13.968	0.19366	2.281		0.19364	-0.478	0.19364	-0.313	0.19357	-0.515	0.19357	-0.245		13.9667	-0.238749
0.1939	-0.391	0.1939	-0.043	0.19375	0.222	0.19375	0.129	0.19366	-0.511	0.19366	-0.381		0.1939	-0.639	0.1939	-0.467	0.19391	-0.445	0.19391	-0.133	0.1939	-0.224	0.1939	-0.152		0.19384	-0.407	0.19384	-0.191	0.19389	14.012	0.19389	2.267		0.19388	-0.451	0.19388	-0.297	0.19381	-0.515	0.19381	-0.245		13.9833	-0.218773
0.19413	-0.385	0.19413	-0.029	0.19399	0.238	0.19399	0.131	0.1939	-0.511	0.1939	-0.381		0.19413	-0.71	0.19413	-0.481	0.19414	-0.415	0.19414	-0.139	0.19413	-0.233	0.19413	-0.146		0.19408	-0.418	0.19408	-0.204	0.19413	14.012	0.19413	2.267		0.19411	-0.451	0.19411	-0.297	0.19404	-0.501	0.19404	-0.254		14	-0.195789
0.19437	-0.382	0.19437	-0.017	0.19422	0.242	0.19422	0.141	0.19413	-0.5	0.19413	-0.379		0.19436	-0.692	0.19436	-0.473	0.19437	-0.423	0.19437	-0.109	0.19436	-0.235	0.19436	-0.17		0.19431	-0.41	0.19431	-0.21	0.19436	14.012	0.19436	2.264		0.19434	-0.426	0.19434	-0.299	0.19427	-0.48	0.19427	-0.25		14.0167	-0.178832
0.1946	-0.353	0.1946	-0.026	0.19445	0.247	0.19445	0.142	0.19436	-0.479	0.19436	-0.385		0.1946	-0.655	0.1946	-0.462	0.19461	-0.425	0.19461	-0.116	0.1946	-0.223	0.1946	-0.181		0.19454	-0.41	0.19454	-0.21	0.19459	13.981	0.19459	2.255		0.19458	-0.445	0.19458	-0.31	0.19451	-0.494	0.19451	-0.25		14.0333	-0.162336
0.19483	-0.347	0.19483	-0.034	0.19469	0.247	0.19469	0.142	0.1946	-0.476	0.1946	-0.367		0.19483	-0.69	0.19483	-0.444	0.19484	-0.425	0.19484	-0.116	0.19483	-0.191	0.19483	-0.177		0.19478	-0.41	0.19478	-0.198	0.19483	14.002	0.19483	2.266		0.19481	-0.436	0.19481	-0.307	0.19474	-0.534	0.19474	-0.244		14.05	-0.149189
0.19507	-0.347	0.19507	-0.034	0.19492	0.251	0.19492	0.16	0.19483	-0.485	0.19483	-0.365		0.19506	-0.696	0.19506	-0.447	0.19507	-0.435	0.19507	-0.115	0.19506	-0.191	0.19506	-0.177		0.19501	-0.417	0.19501	-0.196	0.19506	14.003	0.19506	2.254		0.19504	-0.422	0.19504	-0.303	0.19497	-0.534	0.19497	-0.244		14.0667	-0.13847
0.1953	-0.386	0.1953	-0.029	0.19515	0.252	0.19515	0.156	0.19506	-0.514	0.19506	-0.366		0.1953	-0.696	0.1953	-0.447	0.19531	-0.445	0.19531	-0.13	0.1953	-0.205	0.1953	-0.182		0.19524	-0.418	0.19524	-0.195	0.19529	13.994	0.19529	2.252		0.19528	-0.422	0.19528	-0.303	0.19521	-0.53	0.19521	-0.244		14.0833	-0.129635
0.19553	-0.403	0.19553	-0.047	0.19539	0.227	0.19539	0.164	0.1953	-0.514	0.1953	-0.366		0.19553	-0.743	0.19553	-0.459	0.19554	-0.439	0.19554	-0.139	0.19553	-0.209	0.19553	-0.172		0.19548	-0.396	0.19548	-0.182	0.19553	14.006	0.19553	2.25		0.19551	-0.45	0.19551	-0.3	0.19544	-0.561	0.19544	-0.234		14.1	-0.119846
0.19577	-0.391	0.19577	-0.037	0.19562	0.212	0.19562	0.175	0.19553	-0.484	0.19553	-0.36		0.19576	-0.72	0.19576	-0.475	0.19577	-0.456	0.19577	-0.137	0.19576	-0.213	0.19576	-0.163		0.19571	-0.411	0.19571	-0.202	0.19576	14.006	0.19576	2.25		0.19574	-0.458	0.19574	-0.316	0.19567	-0.55	0.19567	-0.238		14.1167	-0.109106
0.196	-0.395	0.196	-0.054	0.19585	0.222	0.19585	0.186	0.19576	-0.519	0.19576	-0.359		0.196	-0.686	0.196	-0.487	0.19601	-0.456	0.19601	-0.137	0.196	-0.217	0.196	-0.165		0.19594	-0.411	0.19594	-0.202	0.19599	14.02	0.19599	2.249		0.19598	-0.47	0.19598	-0.306	0.19591	-0.546	0.19591	-0.229		14.1333	-0.098868
0.19623	-0.395	0.19623	-0.054	0.19609	0.222	0.19609	0.186	0.196	-0.507	0.196	-0.364		0.19623	-0.684	0.19623	-0.493	0.19624	-0.453	0.19624	-0.132	0.19623	-0.217	0.19623	-0.165		0.19618	-0.439	0.19618	-0.214	0.19623	14.04	0.19623	2.262		0.19621	-0.511	0.19621	-0.3	0.19614	-0.513	0.19614	-0.226		14.15	-0.088462
0.19647	-0.408	0.19647	-0.053	0.19632	0.237	0.19632	0.192	0.19623	-0.499	0.19623	-0.376		0.19646	-0.66	0.19646	-0.482	0.19647	-0.419	0.19647	-0.165	0.19646	-0.22	0.19646	-0.174		0.19641	-0.427	0.19641	-0.188	0.19646	14.035	0.19646	2.254		0.19644	-0.511	0.19644	-0.3	0.19637	-0.513	0.19637	-0.226		14.1667	-0.079313
0.1967	-0.409	0.1967	-0.065	0.19655	0.198	0.19655	0.174	0.19646	-0.533	0.19646	-0.391		0.1967	-0.659	0.1967	-0.494	0.19671	-0.424	0.19671	-0.151	0.1967	-0.207	0.1967	-0.183		0.19664	-0.453	0.19664	-0.189	0.19669	14.012	0.19669	2.245		0.19668	-0.53	0.19668	-0.304	0.19661	-0.521	0.19661	-0.235		14.1833	-0.072341
0.19693	-0.406	0.19693	-0.088	0.19679	0.19	0.19679	0.182	0.1967	-0.548	0.1967	-0.385		0.19693	-0.659	0.19693	-0.494	0.19694	-0.426	0.19694	-0.134	0.19693	-0.229	0.19693	-0.193		0.19688	-0.442	0.19688	-0.19	0.19693	14.012	0.19693	2.245		0.19691	-0.492	0.19691	-0.295	0.19684	-0.541	0.19684	-0.235		14.2	-0.066467
[truncated: 21,017 more rows]
[truncated: 46 more columns]
