# Supplementary material for: Comparative analysis of two paradigm bacteriophytochromes reveals opposite functionalities in two-component signaling
Source: Nat Commun. 2021 Jul 20;12:4394. doi: 10.1038/s41467-021-24676-7 (PMC8292422; doi:10.1038/s41467-021-24676-7)
Supplement: Supplementary file 6 — Source Data [file 41467_2021_24676_MOESM6_ESM.zip › Source_Data_Supplementary Information.xlsx]

## Sheet: SI1B
1B
Time[s]_AgP1_AtRR_D	[RU]	Time[s]_AgP1_AtRR_R	[RU]
-52	-1.17424	-90	1.65899
-51	-0.115646	-89	1.69805
-50	0.0718544	-88	1.96172
-49	0.296464	-87	1.63164
-48	0.00349506	-86	2.17852
-47	-0.877364	-85	1.2332
-46	-0.0883018	-84	1.41875
-45	-0.287521	-83	1.6082
-44	0.0991982	-82	1.46367
-43	0.245683	-81	1.66875
-42	0.450761	-80	1.96758
-41	-0.338302	-79	1.79375
-40	0.497636	-78	1.47539
-39	0.0210732	-77	2.22149
-38	0.439042	-76	1.51445
-37	-0.492599	-75	1.9207
-36	0.382401	-74	1.81719
-35	-0.781661	-73	1.2332
-34	-0.246505	-72	1.62188
-33	0.890214	-71	1.89141
-32	-0.242599	-70	2.00274
-31	0.0288857	-69	1.83867
-30	-1.01994	-68	2.26641
-29	-0.521896	-67	1.45
-28	-0.566817	-66	1.2332
-27	1.20076	-65	0.573048
-26	-0.0511924	-64	1.24492
-25	0.751542	-63	1.29766
-24	0.153886	-62	0.719532
-23	-0.160567	-61	1.27813
-22	-0.342208	-60	0.991016
-21	-0.0668174	-59	0.932423
-20	0.0640419	-58	1.7332
-19	-0.129317	-57	0.471485
-18	-0.197677	-56	1.35039
-17	-0.201583	-55	0.366016
-16	0.110917	-54	1.1043
-15	-0.275802	-53	0.791798
-14	0.0230263	-52	0.783985
-13	-0.867599	-51	0.438282
-12	0.42537	-50	-0.25703
-11	0.0777138	-49	0.633595
-10	0.204667	-48	0.616016
-9	0.0269326	-47	1.31328
-8	-0.369552	-46	-0.237499
-7	-0.141036	-45	0.42461
-6	-0.226974	-44	0.401173
-5	-0.205489	-43	0.733204
-4	0.995683	-42	1.05938
-3	-0.226974	-41	0.311329
-2	-1.03947	-40	0.168751
-1	-2.10393	-39	0.264454
0	2.24568	-38	0.557423
1	-210.836	-37	-0.667187
2	19.4176	-36	1.66875
3	152.218	-35	0.522266
4	178.41	-34	0.641407
5	185.05	-33	0.639454
6	187.33	-32	0.797657
7	189.15	-31	0.959766
8	189.834	-30	0.235157
9	189.908	-29	0.967579
10	190.841	-28	-0.48164
11	190.74	-27	-0.0871086
12	191.191	-26	-0.046093
13	190.822	-25	0.184376
14	191.152	-24	-0.624218
15	190.75	-23	-0.596874
16	189.755	-22	0.0457039
17	190.816	-21	1.23711
18	190.603	-20	0.397266
19	190.13	-19	-0.493359
20	190.072	-18	-0.120312
21	189.078	-17	0.403126
22	189.503	-16	0.244923
23	188.509	-15	0.39336
24	189.634	-14	1.1668
25	189.486	-13	0.908985
26	189.628	-12	-0.567577
27	189.777	-11	1.17266
28	189.041	-10	-0.51289
29	189.302	-9	-0.501171
30	189.181	-8	-0.508984
31	189.089	-7	-0.206249
32	188.877	-6	-0.380077
33	188.513	-5	0.172657
34	187.697	-4	0.366016
35	189.142	-3	-0.0714836
36	188.666	-2	-0.0871086
37	188.339	-1	-3.27461
38	188.939	0	1.93438
39	188.056	1	-37.7258
40	188.603	2	-61.3059
41	189.818	3	133.391
42	188.927	4	169.45
43	187.843	5	180.917
44	187.988	6	185.327
45	189.478	7	188.679
46	189.73	8	190.425
47	189.334	9	191.505
48	188.927	10	191.3
49	188.287	11	191.792
50	187.66	12	192.829
51	188.58	13	194.036
52	188.429	14	194.059
53	189.029	15	193.887
54	187.732	16	193.923
55	186.248	17	193.665
56	187.843	18	194.391
57	186.39	19	195.245
58	186.13	20	194.087
59	185.988	21	193.446
60	187.046	22	194.782
61	187.822	23	195.345
62	186.543	24	194.692
63	186.908	25	194.22
64	187.402	26	194.403
65	188.164	27	195.171
66	188.82	28	193.544
67	188.447	29	194.512
68	189.086	30	194.169
69	188.822	31	193.27
70	187.63	32	193.345
71	187.146	33	193.106
72	187.211	34	192.442
73	188.136	35	192.804
74	187.601	36	192.12
75	188.166	37	192.065
76	187.433	38	190.434
77	187.912	39	192.141
78	186.681	40	189.839
79	185.933	41	190.309
80	187.212	42	190.995
81	187.154	43	190.481
82	186.095	44	189.612
83	186.689	45	189.036
84	186.359	46	188.302
85	185.509	47	189.335
86	185.888	48	189.454
87	185.457	49	188.401
88	185.277	50	188.18
89	185.855	51	187.415
90	187.236	52	187.307
91	186.373	53	186.962
92	186.824	54	189.165
93	187.033	55	186.807
94	187.587	56	187.739
95	187.306	57	186.686
96	187.246	58	186.257
97	187.353	59	186.774
98	186.74	60	185.985
99	186.591	61	186.716
100	188.07	62	185.401
101	187.554	63	186.387
102	187.658	64	185.887
103	187.326	65	186.216
104	186.877	66	187.054
105	188.64	67	187.407
106	187.162	68	187.163
107	186.277	69	186.579
108	187.386	70	187.009
109	186.599	71	186.409
110	187.316	72	187.405
111	186.396	73	188.335
112	187.017	74	187.637
113	186.543	75	188.126
114	186.728	76	188.757
115	187.464	77	188.475
116	187.636	78	189.52
117	186.732	79	189.796
118	187.718	80	189.757
119	189.595	81	190.329
120	176.138	82	190.698
121	250.003	83	191.536
122	89.2027	84	191.022
123	54.1148	85	191.087
124	45.3629	86	192.196
125	41.441	87	192.612
126	39.4879	88	193.075
127	37.0875	89	192.001
128	36.7164	90	193.366
129	35.8414	91	192.942
130	33.5426	92	193.175
131	33.318	93	193.259
132	33.2711	94	193.434
133	31.6168	95	195.368
134	31.8238	96	195.007
135	31.1226	97	195.593
136	31.2515	98	197.524
137	30.8922	99	197.126
138	29.9625	100	196.716
139	29.648	101	197.411
140	28.9508	102	196.989
141	29.2515	103	197.341
142	28.316	104	197.167
143	28.5054	105	197.655
144	28.2535	106	198.339
145	27.8531	107	197.145
146	27.2711	108	198.343
147	27.7418	109	198.95
148	26.2476	110	199.052
149	26.8863	111	199.624
150	27.5308	112	198.79
151	26.1304	113	198.934
152	25.6246	114	199.46
153	26.1226	115	199.624
154	25.7711	116	199.993
155	26.2828	117	200.626
156	25.7066	118	201.167
157	25.0133	119	202.28
158	25.1265	120	142.741
159	25.1734	121	243.374
160	24.689	122	108.542
161	25.0562	123	73.032
162	24.357	124	61.6063
163	23.6441	125	55.8777
164	24.3512	126	52.0223
165	24.3453	127	50.1609
166	24.1597	128	46.5379
167	23.6012	129	44.7527
168	23.8844	130	43.2313
169	25.4625	131	41.9168
170	24.189	132	41.0945
171	24.0582	133	40.1805
172	23.941	134	38.7801
173	22.2301	135	38.8211
174	24.1676	136	36.7781
175	24.2535	137	37.0106
176	23.5367	138	36.1648
177	24.2965	139	35.3172
178	23.8824	140	35.0418
179	23.3551	141	34.3426
180	23.5621	142	33.6023
181	23.2652	143	33.9773
182	22.8043	144	32.9246
183	23.4254	145	32.7332
184	22.8082	146	32.3191
185	23.1793	147	32.0477
186	22.9312	148	31.3836
187	22.6715	149	31.2
188	22.0933	150	30.0848
189	22.3394	151	30.0105
190	22.691	152	29.8602
191	22.398	153	30.1336
192	22.1246	154	29.5223
193	22.234	155	29.1551
194	22.3121	156	29.1805
195	22.1168	157	28.534
196	21.814	158	28.909
197	22.0601	159	28.3289
198	21.4293	160	27.8387
199	22.2867	161	27.2566
200	21.0933	162	27.6023
201	21.8492	163	27.5281
202	22.4293	164	27.741
203	21.9508	165	27.032
204	22.314	166	26.3289
205	22.7515	167	26.6082
206	22.4976	168	26.6238
207	20.9566	169	26.7664
208	22.8414	170	25.6902
209	22.4019	171	25.6883
210	21.4195	172	24.8133
211	21.6578	173	25.3582
212	21.9019	174	24.4109
213	21.775	175	24.8543
214	22.7535	176	25.4227
215	21.7691	177	25.6785
216	21.5152	178	26.4285
217	21.8902	179	23.9734
218	22.148	180	24.659
219	21.4976	181	23.1453
220	21.9957	182	24.1512
221	21.6519	183	24.1961
222	21.1226	184	24.4012
223	21.1304	185	23.3895
224	21.734	186	23.659
225	21.5699	187	23.2723
226	21.8512	188	22.5281
227	20.5933	189	22.3582
228	21.4137	190	23.407
229	20.941	191	23.0301
230	22.0387	192	23.2977
231	20.9273	193	23.6902
232	20.5972	194	23.3191
233	20.4937	195	22.3836
234	21.232	196	21.6512
235	21.8844	197	22.1668
236	20.4293	198	21.3172
237	20.2789	199	21.702
238	20.7906	200	22.6043
239	20.9039	201	21.3465
240	20.7437	202	22.0965
241	21.2203	203	22.3582
242	21.191	204	22.4559
243	21.5445	205	21.657
244	21.3023	206	21.6883
245	20.4644	207	21.6941
246	21.5738	208	21.3211
247	20.8023	209	21.2195
248	20.5445	210	21.6434
249	19.5562	211	20.6766
250	20.6207	212	21.0457
251	21.6988	213	20.6648
252	20.6265	214	19.8094
253	21.8844	215	20.6512
254	21.1637	216	20.4832
255	20.5699	217	20.7488
256	21.5914	218	21.3074
257	20.8238	219	20.7352
258	21.3512	220	19.4813
259	20.0172	221	19.9305
260	20.7672	222	19.5145
261	20.775	223	20.1473
262	20.4722	224	20.9207
263	21.2262	225	20.1492
264	20.4332	226	19.741
265	19.9859	227	20.8699
266	20.5094	228	19.7938
267	20.191	229	19.9598
268	20.525	230	20.3855
269	20.7281	231	20.1629
270	20.7574	232	19.5828
271	20.7047	233	19.8152
272	19.9312	234	18.866
273	21.607	235	19.3465
274	20.0855	236	19.3133
275	21.7906	237	18.5984
276	21.0777	238	19.5848
277	20.5054	239	19.1766
278	20.2066	240	18.7488
279	22.0738	241	19.1004
280	20.1187	242	19.6805
281	20.5582	243	19.5145
282	21.3746	244	19.2703
283	20.7594	245	19.6102
284	21.4918	246	18.4227
285	20.8922	247	18.0496
286	21.0035	248	17.8582
287	21.5679	249	18.3719
288	21.1715	250	18.5164
289	21.484	251	18.1355
290	20.7926	252	17.8133
291	20.6929	253	19.657
292	21.525	254	18.9695
293	20.7535	255	17.9871
294	20.5816	256	18.6199
295	21.5269	257	18.491
296	20.3609	258	18.6395
297	20.8863	259	19.1609
298	20.3082	260	18.7098
299	20.6304	261	18.2547
300	20.5543	262	17.698
301	21.2515	263	18.368
302	19.5875	264	17.9598
303	20.734	265	17.9695
304	19.9469	266	18.0535
305	21.1304	267	17.5574
306	21.2945	268	18.8992
307	20.857	269	19.0086
308	20.5191	270	17.9754
309	20.7652	271	17.9813
310	20.1519	272	17.2781
311	20.064	273	17.4129
312	20.8023	274	17.0809
313	20.4976	275	18.1512
314	19.9097	276	18.5652
315	20.9859	277	18.4793
316	20.609	278	17.0047
317	20.2144	279	17.7352
318	20.5875	280	17.6805
319	21.3707	281	17.9754
320	21.4176	282	17.1902
321	22.7125	283	17.3914
322	23.7379	284	18.1063
323	22.8082	285	17.7762
324	21.0367	286	17.4129
325	22.0094	287	17.1648
326	26.1012	288	17.7781
327	29.0972	289	17.3133
328	25.0562	290	16.743
329	26.9078	291	17.6141
330	22.064	292	16.9051
331	19.8902	293	17.2488
332	23.857	294	17.0711
333	23.5289	295	16.7
334	23.7926	296	17.1004
335	26.3023	297	16.9441
336	23.5894	298	15.4168
337	24.234	299	15.5203
338	23.6363	300	16.4148
339	23.8687	301	17.2996
340	23.5894	302	16.5027
341	23.2144	303	16.6141
342	24.2808	304	17.118
343	24.7691	305	16.2508
344	23.2847	306	16.9891
345	24.0054	307	15.8211
346	24.439	308	16.6238
347	24.273	309	17.0184
348	24.4	310	16.0711
349	21.6969	311	17.2059
350	22.4547	312	16.4793
351	24.7144	313	17.6414
352	17.9703	314	16.2996
353	25.189	315	17.0105
354	30.0797	316	16.6473
355	25.523	317	15.8484
356	25.7183	318	16.6746
357	25.9996	319	16.2723
358	26.2613	320	17.3484
359	26.9801	321	17.7566
360	25.2808	322	20.2625
361	25.5972	323	20.2215
362	25.566	324	17.7742
363	23.9058	325	16.1629
364	23.9332	326	18.5945
365	24.023	327	17.7059
366	24.8824	328	17.8641
367	23.9097	329	22.1063
368	24.4312	330	18.8641
369	24.6754	331	15.0906
370	24.0406	332	17.9402
371	24.5562	333	18.3602
372	23.9117	334	19.3504
373	24.0289	335	20.0613
		336	20.4461
		337	19.5516
		338	19.4559
		339	19.952
		340	19.9031
		341	18.7195
		342	19.2156
		343	19.0398
		344	19.5828
		345	19.6902
		346	19.8914
		347	19.1063
		348	19.9168
		349	18.4285
		350	17.0164
		351	20.4734
		352	15.6043
		353	18.5652
		354	23.6961
		355	23.1512
		356	20.5418
		357	21.407
		358	20.6199
		359	20.6219
		360	20.8035
		361	20.8602
		362	20.2352
		363	19.7859
		364	19.032
		365	18.4617
		366	19.3504
		367	20.0398
		368	19.6023
		369	19.5574
		370	19.4969
		371	19.3133
		372	18.0301
		373	19.0691
		374	17.9012
		375	18.198
		376	17.7781
		377	18.3035
		378	19.0438
		379	18.3133
		380	18.3621
		381	18.0516
		382	17.6609
		383	18.1375
		384	18.8875
		385	17.532
		386	17.3055
		387	17.9852
		388	18.0867
		389	18.6355
		390	17.1551
		391	17.3211
		392	17.118
		393	17.8641
		394	18.1395
		395	17.2352
		396	17.4754
		397	17.2664
		398	18.3055
		399	17.2469
		400	17.991
		401	17.323
		402	17.323
		403	18.3523
		404	18.1063
		405	17.3895
		406	16.8348
		407	18.2703
		408	17.1297
		409	17.0379
		410	18.6707
		411	17.7508
		412	17.2469
		413	17.0008
		414	16.6863
		415	16.8758
		416	17.7527
		417	17.3113
		418	17.4363
		419	17.2273
		420	16.8074
		421	15.9285
		422	17.7605
		423	17.4676
		424	17.0594
		425	17.409
		426	17.0301
		427	16.743
		428	16.7254
		429	16.4656
		430	15.9969
		431	16.3836
		432	16.3602
		433	16.9266
		434	15.5105
		435	16.6648
		436	17.0457
		437	15.5711
		438	15.9852
		439	16.3289
		440	15.323
		441	16.8875
		442	16.5809
		443	16.4207
		444	16.7234
		445	16.3895
		446	16.8426
		447	14.6121
		448	16.4051
		449	16.6824
		450	15.5652
		451	16.2234
		452	15.5027
		453	16.1336
		454	15.6922
		455	16.8074
		456	15.325
		457	16.4051
		458	16.5008
		459	15.8914
		460	15.6629
		461	15.3484
		462	15.9734
		463	14.8094
		464	15.8211
		465	15.9813
		466	16.4773
		467	16.5809
		468	15.8426
		469	16.2313
		470	16.0477
		471	16.0594
		472	15.0379
		473	14.5574
		474	15.8172
		475	16.0281
		476	15.8445
		477	15.8387
		478	15.1297
		479	15.5691
		480	15.4793
		481	15.3191
		482	15.4598
		483	14.6414
		484	15.3309
		485	15.3855
		486	16.1727
		487	15.9617
		488	15.1004
		489	15.5047
		490	15.95
		491	15.3113
		492	16.0027
		493	15.4012
		494	15.4617
		495	16.1727
		496	16.3719
		497	16.1707
		498	15.7898
		499	15.6395
		500	15.8465
		501	15.4051
		502	15.8875
		503	14.9266
		504	15.8465
		505	15.5301
		506	14.7742
		507	15.1453
		508	14.9773
		509	15.6844
		510	15.1473
		511	15.2957
		512	14.8641
		513	14.4344
		514	15.4617
		515	15.1824
		516	15.0828
		517	15.7586
		518	14.7762
		519	15.3191
		520	15.8855
		521	14.2156
		522	14.6961
		523	14.7176
		524	15.1863
		525	14.573
		526	15.2137
		527	14.8836
		528	15.3406
		529	14.7938
		530	14.9598

## Sheet: SI1C
C1					C2					C3					C4
Time[min]	A700[A.U.]DrBphP_D	A700[A.U.]DrBphP_DrRR_D	A700[A.U.]DrBphP_DrRR_R		Time[min]	A700[A.U.]Agp1_D	A700[A.U.]Agp1_AtRR1_D	A700[A.U.]Agp1_AtRR1_R		Time[min]	E509[A.U.]EGFP-DrRR	E509[A.U.]EGFP-DrRR_DrBph_D	E509[A.U.]EGFP-DrRR_DrBph_R		Time[min]	E509[A.U.]EGFP-AtRR1	E509[A.U.]EGFP-AtRR1_Agp1_D	E509[A.U.]EGFP-AtRR1_Agp1_R
0	0	0	0		0	0	0	0		0	-159	-1018	533		0	-1351	-886	-308
0.0106667	0	0	0		0.0106667	0	0	0		0.00833333	-10	-3	-2		0.00833333	1	1	-11
0.0213333	0	0	0		0.0213333	0	0	0		0.0166667	-13	-3	-12		0.0166667	2	5	-1
0.032	0	0	0		0.032	0	0	0		0.025	-11	-2	-10		0.025	-1	4	-4
0.0426667	0	0	0		0.0426667	0	0	0		0.0333333	-13	1	-2		0.0333333	-12	1	0
0.0533333	0	0	0		0.0533333	0	0	0		0.0416667	-14	-2	-6		0.0416667	-17	3	7
0.064	0	0	0		0.064	0	0	0		0.05	-5	-1	-3		0.05	-22	1	15
0.0746667	0	0	0		0.0746667	0	0	0		0.0583333	2	1	2		0.0583333	-27	-5	10
0.0853333	0	0	0		0.0853333	0	0	0		0.0666667	4	-2	4		0.0666667	-26	-12	16
0.096	0	0	0		0.096	0	0	0		0.075	4	0	1		0.075	-30	-17	14
0.106667	0	0	0		0.106667	0	0	0		0.0833333	-1	0	6		0.0833333	-35	-19	14
0.117333	0	0	0		0.117333	0	0	0		0.0916667	-8	-3	4		0.0916667	-41	-21	13
0.128	0	0	0		0.128	0	0	0		0.1	-23	-4	0		0.1	-40	-21	21
0.138667	0	0	0		0.138667	0	0	0		0.108333	-18	-12	-5		0.108333	-39	-22	20
0.149333	16	19	12		0.149333	19	0	0		0.116667	-20	-23	-12		0.116667	-36	-16	17
0.16	21	23	27		0.16	21	13	5		0.125	-15	-18	-19		0.125	-32	-19	15
0.170667	18	29	21		0.170667	22	24	8		0.133333	-7	-12	-18		0.133333	-28	-18	16
0.181333	27	30	19		0.181333	24	22	6		0.141667	0	-16	-13		0.141667	-24	-16	17
0.192	30	26	19		0.192	23	25	7		0.15	-14	-11	-14		0.15	-26	-14	16
0.202667	34	28	9		0.202667	25	18	9		0.158333	-13	-6	-13		0.158333	-25	-12	16
0.213333	24	32	15		0.213333	27	15	15		0.166667	-13	-5	-13		0.166667	-29	-16	17
0.224	19	31	13		0.224	17	21	7		0.175	-13	-11	-9		0.175	-31	-21	11
0.234667	24	29	18		0.234667	11	26	13		0.183333	-21	-12	-10		0.183333	-40	-23	8
0.245333	21	36	27		0.245333	16	21	10		0.191667	-21	-14	-7		0.191667	-46	-19	8
0.256	21	37	19		0.256	15	30	8		0.2	-26	-14	-5		0.2	-60	-21	18
0.266667	23	43	20		0.266667	8	28	16		0.208333	-26	-25	-4		0.208333	-64	-11	25
0.277333	16	32	26		0.277333	10	27	15		0.216667	-30	-26	-8		0.216667	-61	-12	33
0.288	13	38	25		0.288	18	19	14		0.225	-27	-26	-10		0.225	-59	-17	34
0.298667	16	34	26		0.298667	9	14	18		0.233333	-24	-28	-11		0.233333	-51	-18	34
0.309333	25	31	24		0.309333	9	28	9		0.241667	-28	-29	-20		0.241667	-45	-17	30
0.32	18	26	26		0.32	3	15	7		0.25	-34	-28	-19		0.25	-42	-19	20
0.330667	16	23	24		0.330667	8	11	11		0.258333	-35	-25	-22		0.258333	-40	-17	16
0.341333	16	25	23		0.341333	5	20	12		0.266667	-33	-24	-28		0.266667	-34	-23	17
0.352	20	29	25		0.352	3	23	17		0.275	-29	-19	-36		0.275	-38	-24	22
0.362667	19	25	29		0.362667	3	24	16		0.283333	-26	-16	-26		0.283333	-39	-26	18
0.373333	21	18	22		0.373333	3	21	6		0.291667	-32	-10	-26		0.291667	-34	-20	16
0.384	14	18	26		0.384	-5	20	14		0.3	-38	-9	-25		0.3	-35	-13	7
0.394667	12	25	32		0.394667	0	22	18		0.308333	-44	-12	-29		0.308333	-38	-4	8
0.405333	16	24	31		0.405333	-9	20	7		0.316667	-48	-21	-26		0.316667	-38	8	7
0.416	23	21	27		0.416	-9	26	6		0.325	-47	-25	-36		0.325	-40	13	6
0.426667	25	24	24		0.426667	-9	20	8		0.333333	-34	-34	-39		0.333333	-45	12	9
0.437333	19	30	21		0.437333	-14	21	16		0.341667	-32	-36	-34		0.341667	-44	5	13
0.448	19	25	21		0.448	-16	20	9		0.35	-35	-32	-25		0.35	-40	9	14
0.458667	22	31	33		0.458667	-14	25	9		0.358333	-31	-27	-19		0.358333	-42	6	12
0.469333	18	33	24		0.469333	-7	15	-1		0.366667	-27	-30	-17		0.366667	-39	2	12
0.48	19	35	22		0.48	-3	19	1		0.375	-26	-28	-17		0.375	-48	2	12
0.490667	16	29	26		0.490667	-13	27	-1		0.383333	-22	-25	-26		0.383333	-58	2	18
0.501333	18	31	27		0.501333	-14	21	4		0.391667	-18	-29	-39		0.391667	-67	-1	15
0.512	21	30	29		0.512	-15	7	3		0.4	-20	-33	-54		0.4	-66	-7	10
0.522667	26	26	25		0.522667	-29	12	1		0.408333	-32	-33	-61		0.408333	-63	-16	10
0.533333	22	29	20		0.533333	-22	11	-4		0.416667	-46	-32	-61		0.416667	-57	-23	8
0.544	28	37	20		0.544	-17	0	5		0.425	-55	-38	-57		0.425	-50	-19	4
0.554667	25	38	22		0.554667	-19	7	9		0.433333	-58	-41	-57		0.433333	-52	-17	2
0.565333	26	24	16		0.565333	-17	12	3		0.441667	-59	-34	-55		0.441667	-54	-23	8
0.576	21	31	19		0.576	-27	9	4		0.45	-53	-26	-56		0.45	-64	-22	4
0.586667	14	25	18		0.586667	-23	7	8		0.458333	-49	-27	-62		0.458333	-64	-22	1
0.597333	19	23	23		0.597333	-28	20	6		0.466667	-49	-23	-65		0.466667	-68	-35	-3
0.608	21	25	20		0.608	-29	16	3		0.475	-54	-25	-65		0.475	-65	-42	-9
0.618667	15	20	20		0.618667	-32	22	5		0.483333	-55	-33	-63		0.483333	-58	-44	-16
0.629333	14	20	21		0.629333	-28	22	8		0.491667	-53	-36	-63		0.491667	-50	-42	-13
0.64	16	20	13		0.64	-30	25	14		0.5	-54	-38	-60		0.5	-47	-39	-7
0.650667	15	23	12		0.650667	-26	23	1		0.508333	-57	-37	-64		0.508333	-58	-29	1
0.661333	7	25	22		0.661333	-36	19	-7		0.516667	-58	-33	-69		0.516667	-62	-25	5
0.672	14	31	14		0.672	-43	12	-3		0.525	-60	-29	-67		0.525	-70	-22	12
0.682667	17	29	23		0.682667	-41	21	-9		0.533333	-70	-32	-71		0.533333	-76	-24	9
0.693333	16	31	24		0.693333	-42	14	-7		0.541667	-74	-30	-65		0.541667	-83	-28	12
0.704	14	33	24		0.704	-42	6	5		0.55	-72	-26	-62		0.55	-75	-38	11
0.714667	9	26	17		0.714667	-51	7	6		0.558333	-67	-23	-58		0.558333	-65	-37	11
0.725333	16	31	28		0.725333	-48	9	4		0.566667	-70	-23	-59		0.566667	-70	-35	9
0.736	6	28	12		0.736	-21	21	3		0.575	-67	-22	-50		0.575	-70	-34	8
0.746667	11	19	26		0.746667	-31	21	0		0.583333	-69	-24	-50		0.583333	-66	-34	7
0.757333	3	20	29		0.757333	-48	20	7		0.591667	-75	-22	-57		0.591667	-64	-29	0
0.768	15	21	24		0.768	-42	18	0		0.6	-78	-28	-48		0.6	-66	-30	3
0.778667	14	20	23		0.778667	-54	22	9		0.608333	-75	-30	-52		0.608333	-60	-39	7
0.789333	9	31	20		0.789333	-66	23	0		0.616667	-82	-33	-52		0.616667	-51	-44	6
0.8	10	22	18		0.8	-63	26	-2		0.625	-77	-33	-56		0.625	-48	-47	2
0.810667	12	20	24		0.810667	-63	15	0		0.633333	-69	-37	-63		0.633333	-41	-51	7
0.821333	13	29	17		0.821333	-58	18	0		0.641667	-69	-36	-71		0.641667	-45	-55	8
0.832	6	29	19		0.832	-64	7	6		0.65	-76	-39	-75		0.65	-42	-54	0
0.842667	12	33	20		0.842667	-63	5	6		0.658333	-76	-39	-75		0.658333	-58	-51	0
0.853333	15	25	21		0.853333	-55	21	1		0.666667	-76	-38	-77		0.666667	-67	-53	0
0.864	9	25	24		0.864	-62	17	-6		0.675	-86	-40	-73		0.675	-75	-47	-10
0.874667	11	34	24		0.874667	-59	17	-11		0.683333	-90	-54	-70		0.683333	-74	-46	-11
0.885333	19	28	22		0.885333	-61	26	-7		0.691667	-94	-56	-70		0.691667	-79	-49	-6
0.896	16	25	19		0.896	-63	13	2		0.7	-100	-48	-67		0.7	-77	-49	-9
0.906667	15	29	17		0.906667	-65	9	9		0.708333	-105	-49	-66		0.708333	-69	-37	-6
0.917333	14	29	13		0.917333	-60	16	4		0.716667	-107	-58	-61		0.716667	-68	-40	-2
0.928	19	14	18		0.928	-65	11	0		0.725	-101	-54	-68		0.725	-65	-45	-1
0.938667	9	17	26		0.938667	-68	14	-4		0.733333	-91	-51	-68		0.733333	-69	-35	0
0.949333	21	26	26		0.949333	-69	21	-7		0.741667	-74	-58	-71		0.741667	-65	-28	0
0.96	27	31	24		0.96	-67	13	-9		0.75	-68	-67	-78		0.75	-69	-35	-2
0.970667	19	24	28		0.970667	-65	11	-14		0.758333	-69	-67	-84		0.758333	-71	-36	3
0.981333	16	23	28		0.981333	-59	10	-18		0.766667	-78	-70	-81		0.766667	-82	-35	10
0.992	25	22	20		0.992	-73	8	-22		0.775	-89	-64	-82		0.775	-79	-40	7
1.00267	18	24	25		1.00267	-74	14	-21		0.783333	-96	-59	-84		0.783333	-86	-46	11
1.01333	17	25	23		1.01333	-68	16	-12		0.791667	-99	-50	-79		0.791667	-81	-43	16
1.024	6	23	27		1.024	-71	9	-10		0.8	-100	-44	-73		0.8	-78	-40	14
1.03467	15	22	26		1.03467	-71	13	-7		0.808333	-90	-39	-77		0.808333	-71	-39	6
1.04533	21	18	30		1.04533	-82	11	-6		0.816667	-86	-46	-83		0.816667	-68	-36	-1
1.056	23	23	33		1.056	-73	5	-9		0.825	-90	-49	-79		0.825	-66	-36	-5
1.06667	12	18	29		1.06667	-76	5	-3		0.833333	-92	-44	-85		0.833333	-75	-43	-5
1.07733	10	21	31		1.07733	-80	6	-15		0.841667	-90	-49	-102		0.841667	-85	-39	-5
1.088	23	19	25		1.088	-82	4	-15		0.85	-93	-47	-104		0.85	-93	-33	-2
1.09867	17	27	26		1.09867	-81	11	-15		0.858333	-90	-41	-101		0.858333	-108	-36	5
1.10933	18	34	18		1.10933	-88	15	-19		0.866667	-79	-44	-101		0.866667	-116	-43	2
1.12	18	28	11		1.12	-89	5	-11		0.875	-74	-51	-103		0.875	-113	-36	0
1.13067	20	31	21		1.13067	-92	11	-2		0.883333	-73	-48	-90		0.883333	-108	-43	0
1.14133	23	26	18		1.14133	-86	21	0		0.891667	-68	-50	-80		0.891667	-113	-52	-3
1.152	17	20	14		1.152	-87	24	-3		0.9	-74	-57	-81		0.9	-105	-55	0
1.16267	19	18	18		1.16267	-93	17	-14		0.908333	-80	-62	-87		0.908333	-92	-54	10
1.17333	20	22	20		1.17333	-88	19	-13		0.916667	-80	-65	-88		0.916667	-90	-53	10
1.184	19	29	15		1.184	-93	15	-11		0.925	-76	-63	-91		0.925	-90	-52	3
1.19467	20	17	20		1.19467	-88	14	-12		0.933333	-84	-62	-95		0.933333	-88	-47	-5
1.20533	15	27	22		1.20533	-96	10	-20		0.941667	-94	-53	-101		0.941667	-83	-49	-12
1.216	20	25	30		1.216	-91	14	-17		0.95	-99	-45	-97		0.95	-96	-46	-19
1.22667	17	26	17		1.22667	-89	14	-23		0.958333	-105	-42	-95		0.958333	-102	-45	-25
1.23733	26	24	26		1.23733	-95	18	-22		0.966667	-111	-44	-96		0.966667	-106	-45	-20
1.248	15	25	26		1.248	-100	12	-17		0.975	-115	-43	-101		0.975	-100	-46	-8
1.25867	19	26	28		1.25867	-96	18	-16		0.983333	-109	-49	-97		0.983333	-102	-38	-1
1.26933	16	31	28		1.26933	-98	9	-15		0.991667	-110	-62	-107		0.991667	-96	-33	-5
1.28	19	21	24		1.28	-93	11	-14		1	-107	-66	-115		1	-84	-38	2
1.29067	9	24	17		1.29067	-102	18	-15		1.00833	-104	-64	-119		1.00833	-89	-39	8
1.30133	14	25	24		1.30133	-99	19	-11		1.01667	-108	-71	-116		1.01667	-88	-41	9
1.312	10	21	16		1.312	-103	14	-12		1.025	-104	-73	-119		1.025	-91	-45	3
1.32267	16	23	13		1.32267	-98	10	-7		1.03333	-103	-63	-109		1.03333	-91	-47	1
1.33333	16	20	19		1.33333	-95	17	-11		1.04167	-110	-61	-101		1.04167	-106	-38	-6
1.344	13	26	24		1.344	-112	21	-13		1.05	-120	-69	-93		1.05	-107	-45	-11
1.35467	17	30	11		1.35467	-112	12	-16		1.05833	-116	-66	-91		1.05833	-115	-43	-19
1.36533	19	19	20		1.36533	-102	18	-19		1.06667	-112	-63	-89		1.06667	-121	-35	-18
1.376	5	20	28		1.376	-101	16	-19		1.075	-113	-67	-81		1.075	-119	-28	-14
1.38667	11	24	26		1.38667	-105	15	-14		1.08333	-114	-71	-82		1.08333	-118	-43	-8
1.39733	-2	28	27		1.39733	-109	14	-18		1.09167	-112	-65	-90		1.09167	-118	-42	-12
1.408	10	15	20		1.408	-112	8	-21		1.1	-123	-67	-93		1.1	-113	-48	-11
1.41867	15	27	20		1.41867	-113	16	-16		1.10833	-134	-68	-90		1.10833	-113	-55	-5
1.42933	8	31	24		1.42933	-111	16	-16		1.11667	-134	-67	-99		1.11667	-125	-65	2
1.44	-1	30	12		1.44	-111	6	-23		1.125	-131	-67	-107		1.125	-128	-62	-2
1.45067	2	37	18		1.45067	-113	1	-16		1.13333	-134	-81	-110		1.13333	-116	-64	-2
1.46133	7	35	16		1.46133	-104	5	-11		1.14167	-133	-82	-120		1.14167	-118	-61	0
1.472	0	39	12		1.472	-106	11	-16		1.15	-136	-88	-132		1.15	-109	-57	-1
1.48267	0	25	8		1.48267	-112	21	-23		1.15833	-135	-96	-144		1.15833	-99	-58	-7
1.49333	6	30	14		1.49333	-113	17	-18		1.16667	-138	-99	-143		1.16667	-87	-57	-3
1.504	14	29	17		1.504	-124	9	-15		1.175	-139	-97	-140		1.175	-88	-52	3
1.51467	11	29	21		1.51467	-123	6	-10		1.18333	-130	-91	-135		1.18333	-83	-53	3
1.52533	8	34	17		1.52533	-113	14	-13		1.19167	-119	-94	-131		1.19167	-88	-58	8
1.536	7	31	14		1.536	-120	8	-15		1.2	-119	-89	-126		1.2	-90	-58	2
1.54667	13	26	15		1.54667	-128	-1	-20		1.20833	-119	-80	-127		1.20833	-99	-57	3
1.55733	16	24	16		1.55733	-128	-9	-12		1.21667	-112	-79	-135		1.21667	-109	-58	-1
1.568	16	31	19		1.568	-134	6	-14		1.225	-107	-85	-136		1.225	-118	-56	-1
1.57867	12	24	17		1.57867	-131	9	-12		1.23333	-107	-82	-137		1.23333	-110	-58	-1
1.58933	16	26	13		1.58933	-126	15	-13		1.24167	-109	-85	-136		1.24167	-110	-60	3
1.6	6	26	17		1.6	-131	10	-15		1.25	-112	-96	-136		1.25	-109	-61	6
1.61067	-1	27	7		1.61067	-132	1	-8		1.25833	-118	-96	-134		1.25833	-108	-62	1
1.62133	5	29	21		1.62133	-134	-8	4		1.26667	-128	-94	-124		1.26667	-104	-68	0
1.632	7	37	16		1.632	-139	0	-13		1.275	-134	-89	-124		1.275	-112	-71	-5
1.64267	6	29	19		1.64267	-132	6	-11		1.28333	-140	-85	-123		1.28333	-120	-68	-14
1.65333	6	34	23		1.65333	-129	5	-13		1.29167	-144	-81	-121		1.29167	-122	-71	-15
1.664	3	35	20		1.664	-135	9	-10		1.3	-141	-76	-117		1.3	-121	-75	-7
1.67467	8	30	18		1.67467	-137	7	-9		1.30833	-145	-74	-129		1.30833	-120	-72	-14
1.68533	10	32	19		1.68533	-134	6	-12		1.31667	-146	-80	-134		1.31667	-111	-72	-13
1.696	5	25	18		1.696	-146	7	-17		1.325	-142	-83	-140		1.325	-101	-77	-13
1.70667	9	34	13		1.70667	-144	7	-26		1.33333	-147	-79	-148		1.33333	-106	-74	-21
1.71733	8	31	17		1.71733	-135	12	-22		1.34167	-146	-72	-153		1.34167	-107	-77	-26
1.728	8	33	21		1.728	-141	7	-9		1.35	-141	-67	-142		1.35	-109	-76	-11
1.73867	0	29	16		1.73867	-143	16	-10		1.35833	-141	-61	-140		1.35833	-122	-75	-6
1.74933	0	29	25		1.74933	-145	9	-17		1.36667	-151	-61	-141		1.36667	-130	-69	-1
1.76	8	29	22		1.76	-145	15	-15		1.375	-144	-66	-137		1.375	-126	-74	5
1.77067	12	24	18		1.77067	-143	21	-20		1.38333	-147	-80	-138		1.38333	-122	-73	4
1.78133	10	27	20		1.78133	-136	25	-15		1.39167	-147	-96	-146		1.39167	-129	-70	-1
1.792	0	24	12		1.792	-136	16	-19		1.4	-148	-106	-148		1.4	-119	-70	-8
1.80267	3	28	9		1.80267	-138	15	-22		1.40833	-141	-112	-149		1.40833	-125	-73	-13
1.81333	4	30	14		1.81333	-135	12	-24		1.41667	-137	-122	-152		1.41667	-125	-71	-22
1.824	13	21	19		1.824	-154	8	-27		1.425	-141	-117	-154		1.425	-128	-68	-18
1.83467	10	24	18		1.83467	-158	7	-19		1.43333	-142	-117	-160		1.43333	-131	-71	-14
1.84533	8	19	14		1.84533	-157	0	-22		1.44167	-143	-118	-166		1.44167	-138	-74	-15
1.856	10	18	15		1.856	-166	2	-26		1.45	-135	-118	-165		1.45	-131	-71	-16
1.86667	13	14	27		1.86667	-162	7	-29		1.45833	-137	-106	-163		1.45833	-124	-67	-18
1.87733	11	7	25		1.87733	-157	1	-21		1.46667	-143	-109	-165		1.46667	-126	-69	-18
1.888	14	15	16		1.888	-155	0	-14		1.475	-145	-105	-156		1.475	-125	-72	-23
1.89867	10	20	19		1.89867	-158	7	-14		1.48333	-142	-98	-152		1.48333	-131	-74	-21
1.90933	11	17	15		1.90933	-142	4	-11		1.49167	-143	-89	-144		1.49167	-128	-78	-21
1.92	18	22	13		1.92	-151	-5	-15		1.5	-147	-88	-145		1.5	-136	-82	-15
1.93067	8	30	15		1.93067	-163	6	-19		1.50833	-137	-90	-144		1.50833	-139	-84	-10
1.94133	13	26	18		1.94133	-164	8	-24		1.51667	-125	-87	-145		1.51667	-139	-82	-10
1.952	13	32	19		1.952	-162	0	-13		1.525	-130	-91	-149		1.525	-129	-78	-5
1.96267	21	31	13		1.96267	-159	3	-15		1.53333	-141	-98	-157		1.53333	-143	-83	-3
1.97333	20	35	10		1.97333	-152	6	-14		1.54167	-148	-97	-161		1.54167	-149	-83	0
1.984	24	18	4		1.984	-148	7	-7		1.55	-157	-95	-159		1.55	-148	-82	-9
1.99467	26	17	13		1.99467	-158	7	-6		1.55833	-170	-97	-161		1.55833	-145	-92	-12
2.00533	23	22	13		2.00533	-157	10	-10		1.56667	-177	-91	-163		1.56667	-154	-98	-8
2.016	21	23	12		2.016	-162	7	-4		1.575	-170	-88	-162		1.575	-150	-97	-8
2.02667	14	26	8		2.02667	-167	5	-7		1.58333	-160	-89	-162		1.58333	-152	-94	-15
2.03733	25	23	0		2.03733	-171	2	-9		1.59167	-158	-101	-171		1.59167	-158	-96	-8
2.048	22	23	7		2.048	-175	1	-8		1.6	-159	-102	-179		1.6	-160	-89	-13
2.05867	18	28	8		2.05867	-170	9	-18		1.60833	-160	-108	-179		1.60833	-155	-82	-18
2.06933	24	32	11		2.06933	-171	18	-15		1.61667	-159	-113	-183		1.61667	-153	-77	-27
2.08	24	36	7		2.08	-171	14	-8		1.625	-167	-121	-187		1.625	-141	-79	-20
2.09067	23	29	9		2.09067	-177	2	-4		1.63333	-161	-111	-187		1.63333	-139	-80	-22
2.10133	29	29	1		2.10133	-177	7	-11		1.64167	-160	-109	-181		1.64167	-136	-78	-25
2.112	28	21	3		2.112	-173	5	-16		1.65	-145	-111	-182		1.65	-139	-77	-32
2.12267	36	20	7		2.12267	-176	4	-21		1.65833	-151	-108	-182		1.65833	-139	-82	-26
2.13333	32	31	9		2.13333	-189	3	-18		1.66667	-152	-107	-181		1.66667	-139	-91	-27
2.144	26	34	5		2.144	-191	6	-17		1.675	-159	-104	-183		1.675	-127	-84	-20
2.15467	19	30	-1		2.15467	-178	1	-15		1.68333	-163	-103	-195		1.68333	-129	-82	-14
2.16533	17	28	0		2.16533	-182	9	-15		1.69167	-177	-107	-196		1.69167	-135	-84	-11
2.176	23	30	7		2.176	-178	7	-21		1.7	-185	-108	-197		1.7	-138	-84	-9
2.18667	21	33	10		2.18667	-177	9	-17		1.70833	-191	-108	-205		1.70833	-142	-77	-4
2.19733	17	27	13		2.19733	-186	3	-17		1.71667	-196	-110	-213		1.71667	-156	-81	-13
2.208	22	21	6		2.208	-191	2	-15		1.725	-199	-113	-209		1.725	-158	-82	-17
2.21867	23	16	11		2.21867	-196	3	-10		1.73333	-205	-105	-206		1.73333	-155	-89	-17
2.22933	17	21	13		2.22933	-192	2	-10		1.74167	-195	-102	-210		1.74167	-155	-85	-16
2.24	21	16	5		2.24	-194	6	-9		1.75	-191	-92	-203		1.75	-166	-85	-22
2.25067	19	30	4		2.25067	-194	6	-19		1.75833	-187	-91	-189		1.75833	-169	-84	-18
2.26133	11	31	1		2.26133	-201	-2	-24		1.76667	-187	-98	-190		1.76667	-171	-82	-12
2.272	20	36	3		2.272	-190	8	-24		1.775	-174	-103	-198		1.775	-164	-82	-11
2.28267	27	29	13		2.28267	-193	-11	-25		1.78333	-177	-110	-205		1.78333	-161	-89	-17
2.29333	16	28	11		2.29333	-198	3	-20		1.79167	-181	-123	-212		1.79167	-158	-92	-19
2.304	23	27	14		2.304	-200	10	-18		1.8	-179	-131	-221		1.8	-157	-96	-22
2.31467	22	25	8		2.31467	-196	5	-15		1.80833	-180	-134	-215		1.80833	-150	-96	-26
2.32533	25	20	15		2.32533	-199	10	-11		1.81667	-183	-135	-214		1.81667	-157	-91	-30
2.336	23	20	14		2.336	-197	10	-16		1.825	-187	-132	-214		1.825	-164	-84	-25
2.34667	16	36	15		2.34667	-201	2	-21		1.83333	-190	-127	-207		1.83333	-162	-81	-20
2.35733	4	30	8		2.35733	-204	2	-18		1.84167	-194	-132	-207		1.84167	-158	-75	-18
2.368	12	34	8		2.368	-202	-4	-27		1.85	-194	-125	-212		1.85	-164	-80	-21
2.37867	26	27	10		2.37867	-199	5	-27		1.85833	-199	-116	-218		1.85833	-163	-78	-17
2.38933	22	14	7		2.38933	-205	11	-24		1.86667	-199	-115	-215		1.86667	-161	-78	-16
2.4	22	13	18		2.4	-202	-1	-23		1.875	-200	-115	-217		1.875	-167	-76	-19
2.41067	19	12	22		2.41067	-200	0	-28		1.88333	-204	-103	-222		1.88333	-175	-76	-22
2.42133	25	15	14		2.42133	-203	1	-25		1.89167	-202	-102	-215		1.89167	-174	-75	-18
2.432	26	15	19		2.432	-196	6	-18		1.9	-199	-107	-210		1.9	-179	-72	-18
2.44267	19	19	18		2.44267	-201	8	-20		1.90833	-205	-106	-212		1.90833	-176	-73	-20
2.45333	23	19	9		2.45333	-207	5	-27		1.91667	-206	-117	-218		1.91667	-177	-71	-22
2.464	17	21	3		2.464	-201	10	-21		1.925	-213	-125	-212		1.925	-184	-77	-28
2.47467	25	21	3		2.47467	-211	4	-41		1.93333	-220	-127	-208		1.93333	-188	-77	-32
2.48533	23	24	6		2.48533	-208	4	-39		1.94167	-221	-127	-210		1.94167	-183	-83	-29
2.496	25	23	4		2.496	-208	9	-30		1.95	-228	-129	-208		1.95	-187	-86	-30
2.50667	13	35	12		2.50667	-206	13	-27		1.95833	-228	-127	-202		1.95833	-179	-105	-28
2.51733	15	31	4		2.51733	-212	14	-34		1.96667	-221	-127	-201		1.96667	-166	-103	-19
2.528	11	19	9		2.528	-219	6	-33		1.975	-220	-131	-201		1.975	-161	-103	-13
2.53867	16	21	3		2.53867	-220	5	-38		1.98333	-224	-133	-201		1.98333	-173	-110	-9
2.54933	18	24	4		2.54933	-219	6	-33		1.99167	-221	-131	-204		1.99167	-179	-110	-8
2.56	16	15	6		2.56	-225	4	-31		2	-220	-133	-206		2	-190	-98	-6
2.57067	22	18	14		2.57067	-220	-3	-26		2.00833	-221	-130	-214		2.00833	-202	-92	-9
2.58133	20	16	9		2.58133	-223	3	-26		2.01667	-213	-127	-231		2.01667	-211	-94	-12
2.592	20	28	8		2.592	-221	11	-29		2.025	-213	-128	-235		2.025	-206	-84	-25
2.60267	15	23	3		2.60267	-221	8	-31		2.03333	-211	-141	-230		2.03333	-196	-78	-29
2.61333	11	14	7		2.61333	-231	5	-18		2.04167	-210	-141	-231		2.04167	-191	-77	-27
2.624	16	24	-1		2.624	-231	-3	-29		2.05	-212	-145	-229		2.05	-190	-81	-20
2.63467	18	34	2		2.63467	-237	1	-30		2.05833	-222	-150	-226		2.05833	-190	-78	-23
2.64533	23	19	6		2.64533	-243	16	-37		2.06667	-226	-152	-226		2.06667	-187	-79	-17
2.656	8	21	18		2.656	-225	8	-30		2.075	-228	-144	-235		2.075	-188	-85	-12
2.66667	21	25	25		2.66667	-238	16	-34		2.08333	-229	-138	-237		2.08333	-191	-85	-11
2.67733	19	27	17		2.67733	-232	8	-26		2.09167	-231	-136	-242		2.09167	-181	-82	-16
2.688	14	25	21		2.688	-235	4	-18		2.1	-226	-137	-241		2.1	-177	-88	-22
2.69867	18	22	5		2.69867	-245	2	-21		2.10833	-223	-141	-237		2.10833	-183	-97	-25
2.70933	23	13	14		2.70933	-236	7	-13		2.11667	-220	-139	-232		2.11667	-192	-98	-28
2.72	26	17	13		2.72	-232	7	-19		2.125	-216	-141	-229		2.125	-191	-100	-31
2.73067	27	22	5		2.73067	-231	12	-21		2.13333	-214	-141	-229		2.13333	-203	-109	-34
2.74133	26	20	10		2.74133	-243	5	-23		2.14167	-214	-136	-226		2.14167	-206	-105	-36
2.752	25	29	6		2.752	-245	11	-17		2.15	-215	-126	-229		2.15	-205	-94	-33
2.76267	28	19	13		2.76267	-245	13	-24		2.15833	-213	-128	-226		2.15833	-197	-90	-33
2.77333	18	24	12		2.77333	-247	6	-29		2.16667	-211	-131	-230		2.16667	-205	-93	-29
2.784	11	23	13		2.784	-250	4	-30		2.175	-203	-131	-230		2.175	-202	-91	-30
2.79467	14	22	12		2.79467	-246	5	-36		2.18333	-206	-124	-229		2.18333	-205	-89	-16
2.80533	12	14	10		2.80533	-252	7	-27		2.19167	-208	-137	-233		2.19167	-208	-93	-16
2.816	13	20	16		2.816	-248	8	-18		2.2	-215	-143	-239		2.2	-217	-96	-9
2.82667	19	22	2		2.82667	-255	8	-26		2.20833	-223	-142	-234		2.20833	-213	-95	-8
2.83733	22	15	8		2.83733	-252	4	-28		2.21667	-228	-148	-235		2.21667	-209	-96	-13
2.848	18	17	12		2.848	-257	8	-26		2.225	-235	-166	-237		2.225	-208	-105	-17
2.85867	9	11	2		2.85867	-260	7	-23		2.23333	-230	-166	-230		2.23333	-206	-110	-12
2.86933	11	19	7		2.86933	-257	9	-25		2.24167	-223	-161	-229		2.24167	-208	-106	-17
2.88	13	9	2		2.88	-252	14	-23		2.25	-224	-166	-234		2.25	-205	-103	-20
2.89067	13	9	11		2.89067	-250	13	-18		2.25833	-228	-165	-234		2.25833	-206	-99	-14
2.90133	25	14	11		2.90133	-243	10	-22		2.26667	-216	-153	-229		2.26667	-211	-92	-13
2.912	12	19	13		2.912	-250	16	-28		2.275	-219	-151	-233		2.275	-216	-93	-13
2.92267	9	21	11		2.92267	-247	8	-30		2.28333	-227	-147	-234		2.28333	-221	-105	-13
2.93333	11	17	12		2.93333	-253	10	-34		2.29167	-233	-145	-233		2.29167	-229	-105	-12
2.944	1	23	11		2.944	-254	11	-30		2.3	-239	-140	-237		2.3	-239	-105	-13
2.95467	15	24	20		2.95467	-265	10	-31		2.30833	-253	-140	-248		2.30833	-233	-103	-14
2.96533	19	14	23		2.96533	-262	11	-28		2.31667	-253	-145	-251		2.31667	-225	-92	-16
2.976	15	13	14		2.976	-265	3	-29		2.325	-255	-146	-249		2.325	-225	-86	-10
2.98667	9	18	10		2.98667	-261	9	-27		2.33333	-247	-148	-255		2.33333	-229	-90	-1
2.99733	16	17	10		2.99733	-263	13	-28		2.34167	-241	-146	-258		2.34167	-224	-87	3
3.008	20	23	17		3.008	-270	7	-22		2.35	-240	-146	-255		2.35	-226	-89	0
3.01867	22	23	19		3.01867	-268	11	-21		2.35833	-237	-143	-251		2.35833	-235	-94	0
3.02933	15	22	15		3.02933	-271	15	-25		2.36667	-236	-146	-261		2.36667	-231	-92	-4
3.04	13	28	11		3.04	-270	3	-36		2.375	-238	-147	-265		2.375	-222	-89	-13
3.05067	11	29	4		3.05067	-273	1	-39		2.38333	-239	-156	-263		2.38333	-224	-99	-14
3.06133	6	25	7		3.06133	-280	0	-38		2.39167	-233	-167	-264		2.39167	-232	-98	-13
3.072	8	27	12		3.072	-276	-5	-32		2.4	-233	-170	-270		2.4	-234	-106	-9
3.08267	16	20	13		3.08267	-270	-2	-34		2.40833	-236	-164	-274		2.40833	-236	-115	-10
3.09333	10	37	3		3.09333	-275	4	-34		2.41667	-242	-162	-270		2.41667	-239	-119	-7
3.104	24	44	5		3.104	-272	0	-25		2.425	-243	-152	-275		2.425	-239	-116	-6
3.11467	17	31	5		3.11467	-277	2	-32		2.43333	-244	-151	-276		2.43333	-237	-123	0
3.12533	14	29	10		3.12533	-278	4	-31		2.44167	-256	-147	-277		2.44167	-241	-127	0
3.136	13	25	1		3.136	-270	2	-34		2.45	-253	-148	-285		2.45	-245	-128	0
3.14667	15	16	2		3.14667	-283	6	-33		2.45833	-245	-147	-293		2.45833	-240	-121	0
3.15733	8	16	0		3.15733	-275	10	-33		2.46667	-235	-158	-292		2.46667	-244	-120	5
3.168	8	20	0		3.168	-279	7	-39		2.475	-238	-152	-297		2.475	-236	-119	-1
3.17867	18	24	2		3.17867	-283	7	-33		2.48333	-234	-147	-298		2.48333	-231	-107	-4
3.18933	26	28	3		3.18933	-281	6	-25		2.49167	-236	-152	-292		2.49167	-226	-96	-7
3.2	13	20	5		3.2	-276	4	-37		2.5	-244	-156	-283		2.5	-232	-102	-11
3.21067	11	23	6		3.21067	-276	8	-28		2.50833	-256	-156	-283		2.50833	-238	-106	-16
3.22133	19	18	2		3.22133	-283	2	-41		2.51667	-259	-160	-281		2.51667	-244	-108	-18
3.232	24	9	2		3.232	-281	3	-33		2.525	-260	-169	-282		2.525	-245	-116	-14
3.24267	18	13	4		3.24267	-285	8	-38		2.53333	-261	-174	-275		2.53333	-242	-119	-15
3.25333	28	15	3		3.25333	-293	14	-35		2.54167	-263	-179	-281		2.54167	-250	-124	-12
3.264	23	20	8		3.264	-290	14	-40		2.55	-263	-177	-282		2.55	-245	-123	-15
3.27467	26	24	10		3.27467	-295	20	-38		2.55833	-265	-175	-278		2.55833	-243	-121	-15
3.28533	25	20	10		3.28533	-290	7	-33		2.56667	-269	-174	-277		2.56667	-243	-133	-17
3.296	19	15	-1		3.296	-294	9	-37		2.575	-270	-168	-283		2.575	-251	-142	-11
3.30667	21	16	2		3.30667	-295	10	-34		2.58333	-268	-165	-282		2.58333	-245	-140	-4
3.31733	32	20	12		3.31733	-294	10	-31		2.59167	-271	-171	-284		2.59167	-246	-135	2
3.328	34	15	15		3.328	-290	10	-37		2.6	-280	-170	-279		2.6	-253	-134	4
3.33867	25	20	9		3.33867	-299	1	-37		2.60833	-269	-171	-282		2.60833	-260	-128	9
3.34933	26	20	10		3.34933	-297	6	-39		2.61667	-266	-172	-282		2.61667	-252	-125	10
3.36	19	13	12		3.36	-297	8	-42		2.625	-273	-168	-280		2.625	-257	-119	1
3.37067	13	11	3		3.37067	-305	7	-33		2.63333	-273	-165	-282		2.63333	-259	-111	-2
3.38133	18	20	8		3.38133	-292	9	-35		2.64167	-267	-166	-291		2.64167	-260	-115	-8
3.392	18	16	7		3.392	-304	8	-37		2.65	-269	-168	-290		2.65	-251	-117	-24
3.40267	25	18	7		3.40267	-297	0	-36		2.65833	-273	-169	-287		2.65833	-265	-115	-33
3.41333	22	20	6		3.41333	-299	0	-33		2.66667	-274	-178	-285		2.66667	-271	-119	-39
3.424	27	24	9		3.424	-304	14	-38		2.675	-278	-180	-283		2.675	-276	-125	-37
3.43467	29	14	10		3.43467	-308	15	-38		2.68333	-281	-182	-284		2.68333	-283	-124	-34
3.44533	30	21	9		3.44533	-306	8	-35		2.69167	-283	-180	-295		2.69167	-297	-119	-22
3.456	25	18	18		3.456	-311	5	-34		2.7	-286	-182	-300		2.7	-298	-108	-18
3.46667	22	26	13		3.46667	-313	9	-38		2.70833	-278	-180	-312		2.70833	-298	-107	-9
3.47733	28	27	14		3.47733	-315	5	-35		2.71667	-269	-176	-319		2.71667	-291	-115	-11
3.488	24	20	15		3.488	-313	6	-44		2.725	-264	-175	-318		2.725	-282	-118	-13
3.49867	27	22	12		3.49867	-309	-1	-41		2.73333	-264	-178	-311		2.73333	-280	-124	-19
3.50933	24	11	7		3.50933	-308	-1	-38		2.74167	-265	-178	-311		2.74167	-279	-129	-23
3.52	15	13	12		3.52	-312	12	-47		2.75	-260	-180	-302		2.75	-269	-132	-24
3.53067	9	17	4		3.53067	-316	7	-52		2.75833	-265	-182	-297		2.75833	-280	-133	-23
3.54133	15	22	5		3.54133	-310	2	-49		2.76667	-269	-180	-288		2.76667	-288	-133	-19
3.552	25	19	8		3.552	-308	6	-38		2.775	-274	-180	-289		2.775	-286	-130	-13
3.56267	25	13	5		3.56267	-313	8	-45		2.78333	-272	-167	-284		2.78333	-285	-136	-7
3.57333	15	9	6		3.57333	-317	18	-42		2.79167	-278	-159	-286		2.79167	-294	-139	-11
3.584	12	11	6		3.584	-324	14	-38		2.8	-275	-155	-285		2.8	-299	-138	-19
3.59467	13	15	2		3.59467	-321	7	-44		2.80833	-269	-155	-290		2.80833	-294	-141	-30
3.60533	20	14	19		3.60533	-314	4	-46		2.81667	-269	-154	-293		2.81667	-294	-138	-37
3.616	30	10	13		3.616	-327	7	-48		2.825	-273	-164	-302		2.825	-295	-137	-35
3.62667	26	18	14		3.62667	-327	6	-50		2.83333	-278	-171	-308		2.83333	-293	-142	-32
3.63733	20	18	5		3.63733	-334	8	-47		2.84167	-281	-178	-318		2.84167	-295	-141	-28
3.648	19	15	7		3.648	-333	14	-39		2.85	-294	-187	-321		2.85	-301	-143	-21
3.65867	16	25	12		3.65867	-327	14	-36		2.85833	-294	-182	-323		2.85833	-303	-145	-22
3.66933	24	25	17		3.66933	-325	6	-38		2.86667	-290	-177	-326		2.86667	-305	-142	-28
3.68	22	22	23		3.68	-330	8	-42		2.875	-289	-177	-332		2.875	-309	-140	-27
3.69067	27	15	16		3.69067	-332	10	-45		2.88333	-281	-177	-326		2.88333	-307	-141	-28
3.70133	19	12	5		3.70133	-321	3	-45		2.89167	-269	-175	-325		2.89167	-302	-143	-30
3.712	18	17	2		3.712	-317	-3	-49		2.9	-269	-186	-326		2.9	-306	-140	-26
3.72267	13	12	2		3.72267	-315	9	-47		2.90833	-270	-191	-317		2.90833	-299	-150	-31
3.73333	9	24	5		3.73333	-333	10	-49		2.91667	-269	-190	-307		2.91667	-301	-143	-32
3.744	20	27	0		3.744	-334	0	-39		2.925	-276	-183	-306		2.925	-306	-140	-30
3.75467	22	23	1		3.75467	-331	6	-45		2.93333	-282	-181	-305		2.93333	-315	-134	-29
3.76533	29	18	10		3.76533	-327	8	-51		2.94167	-289	-172	-302		2.94167	-316	-133	-33
3.776	22	14	12		3.776	-335	-2	-48		2.95	-291	-169	-308		2.95	-325	-125	-24
3.78667	20	19	8		3.78667	-340	10	-46		2.95833	-292	-174	-317		2.95833	-329	-138	-20
3.79733	21	24	9		3.79733	-346	11	-50		2.96667	-303	-184	-321		2.96667	-322	-142	-18
3.808	24	26	6		3.808	-345	19	-55		2.975	-311	-187	-329		2.975	-322	-150	-16
3.81867	15	22	6		3.81867	-343	19	-54		2.98333	-305	-188	-330		2.98333	-321	-154	-20
3.82933	15	24	6		3.82933	-338	15	-50		2.99167	-306	-189	-331		2.99167	-332	-157	-27
3.84	15	21	1		3.84	-343	10	-41		3	-304	-188	-330		3	-340	-148	-31
3.85067	16	16	3		3.85067	-340	12	-52		3.00833	-299	-186	-331		3.00833	-344	-146	-38
3.86133	5	25	-2		3.86133	-339	2	-43		3.01667	-289	-190	-323		3.01667	-343	-143	-41
3.872	14	17	1		3.872	-331	0	-43		3.025	-287	-192	-326		3.025	-349	-144	-33
3.88267	18	15	1		3.88267	-337	10	-46		3.03333	-288	-201	-322		3.03333	-335	-143	-31
3.89333	12	15	-5		3.89333	-345	15	-45		3.04167	-289	-210	-320		3.04167	-329	-146	-33
3.904	12	22	1		3.904	-346	3	-50		3.05	-289	-206	-318		3.05	-328	-142	-28
3.91467	12	23	8		3.91467	-357	3	-49		3.05833	-296	-191	-316		3.05833	-330	-146	-28
3.92533	22	28	11		3.92533	-358	2	-48		3.06667	-299	-189	-315		3.06667	-331	-147	-37
3.936	24	23	4		3.936	-358	1	-49		3.075	-291	-185	-325		3.075	-343	-150	-38
3.94667	20	24	0		3.94667	-354	0	-51		3.08333	-293	-175	-330		3.08333	-347	-143	-40
3.95733	19	27	0		3.95733	-359	5	-41		3.09167	-293	-181	-333		3.09167	-349	-143	-48
3.968	16	26	-1		3.968	-364	5	-45		3.1	-287	-196	-344		3.1	-354	-135	-51
3.97867	16	25	0		3.97867	-359	-1	-46		3.10833	-291	-196	-348		3.10833	-351	-134	-43
3.98933	17	19	2		3.98933	-364	5	-45		3.11667	-305	-199	-347		3.11667	-349	-135	-47
4	12	19	9		4	-369	2	-57		3.125	-305	-201	-352		3.125	-347	-141	-54
4.01067	5	17	9		4.01067	-369	5	-57		3.13333	-309	-194	-359		3.13333	-345	-144	-53
4.02133	13	21	9		4.02133	-363	5	-53		3.14167	-313	-197	-360		3.14167	-349	-143	-50
4.032	14	22	6		4.032	-367	-2	-49		3.15	-310	-207	-358		3.15	-354	-132	-55
4.04267	18	15	6		4.04267	-360	2	-45		3.15833	-302	-204	-358		3.15833	-362	-125	-51
4.05333	16	16	-3		4.05333	-367	-2	-38		3.16667	-300	-205	-361		3.16667	-366	-131	-39
4.064	20	17	-1		4.064	-367	-3	-42		3.175	-300	-212	-358		3.175	-368	-132	-35
4.07467	14	14	2		4.07467	-357	-6	-51		3.18333	-302	-205	-356		3.18333	-363	-144	-43
4.08533	11	13	8		4.08533	-357	-5	-49		3.19167	-306	-197	-359		3.19167	-366	-153	-48
4.096	19	7	0		4.096	-364	-2	-51		3.2	-313	-194	-366		3.2	-367	-154	-56
4.10667	24	14	1		4.10667	-364	-1	-43		3.20833	-321	-198	-365		3.20833	-369	-146	-66
4.11733	22	11	1		4.11733	-370	-10	-47		3.21667	-321	-191	-361		3.21667	-374	-145	-76
4.128	16	13	2		4.128	-372	-4	-51		3.225	-314	-191	-365		3.225	-379	-140	-72
4.13867	26	17	6		4.13867	-374	-11	-60		3.23333	-311	-195	-358		3.23333	-374	-143	-70
4.14933	25	9	7		4.14933	-373	-7	-57		3.24167	-304	-193	-348		3.24167	-368	-150	-63
4.16	21	15	9		4.16	-371	-11	-51		3.25	-297	-189	-343		3.25	-363	-158	-59
4.17067	23	16	11		4.17067	-379	-15	-53		3.25833	-299	-193	-351		3.25833	-360	-160	-53
4.18133	27	21	7		4.18133	-380	-7	-49		3.26667	-307	-197	-351		3.26667	-361	-163	-62
4.192	18	25	2		4.192	-378	-4	-48		3.275	-311	-196	-355		3.275	-362	-162	-61
4.20267	23	22	3		4.20267	-379	-15	-56		3.28333	-313	-194	-359		3.28333	-357	-160	-61
4.21333	15	18	8		4.21333	-386	5	-65		3.29167	-320	-202	-360		3.29167	-349	-154	-67
4.224	19	11	5		4.224	-389	4	-57		3.3	-319	-204	-353		3.3	-361	-149	-75
4.23467	14	17	0		4.23467	-387	-2	-51		3.30833	-317	-202	-352		3.30833	-358	-152	-77
4.24533	16	10	8		4.24533	-379	-3	-54		3.31667	-324	-201	-353		3.31667	-356	-154	-74
4.256	12	11	3		4.256	-384	2	-53		3.325	-330	-204	-361		3.325	-372	-154	-71
4.26667	17	9	8		4.26667	-389	-6	-47		3.33333	-330	-197	-364		3.33333	-379	-158	-75
4.27733	22	15	4		4.27733	-389	-7	-42		3.34167	-330	-190	-369		3.34167	-369	-165	-73
4.288	17	16	9		4.288	-391	-7	-42		3.35	-329	-196	-368		3.35	-363	-164	-66
4.29867	11	26	4		4.29867	-396	0	-42		3.35833	-331	-192	-372		3.35833	-365	-162	-62
4.30933	14	26	2		4.30933	-396	6	-47		3.36667	-324	-195	-373		3.36667	-358	-166	-67
4.32	15	20	0		4.32	-398	-2	-54		3.375	-325	-206	-373		3.375	-362	-167	-67
4.33067	15	21	0		4.33067	-400	-14	-47		3.38333	-330	-207	-370		3.38333	-360	-165	-64
4.34133	20	18	0		4.34133	-396	-2	-55		3.39167	-334	-213	-372		3.39167	-360	-159	-62
4.352	27	19	0		4.352	-403	-10	-52		3.4	-329	-216	-371		3.4	-362	-162	-65
4.36267	23	18	5		4.36267	-407	-7	-54		3.40833	-334	-211	-362		3.40833	-366	-162	-60
4.37333	21	25	2		4.37333	-405	-11	-57		3.41667	-343	-202	-363		3.41667	-359	-155	-49
4.384	26	38	7		4.384	-407	-8	-51		3.425	-343	-205	-367		3.425	-359	-154	-50
4.39467	16	29	12		4.39467	-400	-4	-57		3.43333	-344	-201	-367		3.43333	-364	-160	-47
4.40533	21	33	6		4.40533	-400	3	-54		3.44167	-347	-198	-368		3.44167	-374	-158	-52
4.416	23	24	7		4.416	-401	-3	-61		3.45	-340	-200	-375		3.45	-378	-154	-56
4.42667	26	35	9		4.42667	-397	-5	-54		3.45833	-328	-211	-370		3.45833	-388	-164	-58
4.43733	28	25	10		4.43733	-403	-4	-60		3.46667	-331	-208	-370		3.46667	-395	-170	-56
4.448	25	21	3		4.448	-396	-7	-54		3.475	-335	-210	-372		3.475	-401	-170	-55
4.45867	30	17	7		4.45867	-389	2	-56		3.48333	-341	-211	-370		3.48333	-402	-170	-51
4.46933	24	26	11		4.46933	-393	-5	-55		3.49167	-346	-215	-365		3.49167	-396	-179	-46
4.48	27	31	7		4.48	-399	-9	-57		3.5	-355	-213	-367		3.5	-387	-182	-44
4.49067	27	27	12		4.49067	-407	-15	-54		3.50833	-357	-219	-366		3.50833	-392	-173	-41
4.50133	22	20	0		4.50133	-396	-10	-57		3.51667	-352	-216	-364		3.51667	-395	-176	-47
4.512	28	15	-7		4.512	-404	-1	-62		3.525	-344	-215	-362		3.525	-391	-179	-56
4.52267	26	22	2		4.52267	-398	0	-57		3.53333	-344	-217	-366		3.53333	-391	-172	-60
4.53333	19	21	2		4.53333	-404	3	-58		3.54167	-349	-214	-371		3.54167	-392	-174	-68
4.544	21	26	-3		4.544	-412	10	-53		3.55	-352	-218	-375		3.55	-389	-182	-69
4.55467	14	27	5		4.55467	-406	1	-53		3.55833	-360	-219	-374		3.55833	-391	-186	-61
4.56533	19	28	4		4.56533	-411	-3	-49		3.56667	-368	-217	-374		3.56667	-400	-189	-54
4.576	31	31	-9		4.576	-405	-10	-59		3.575	-372	-215	-374		3.575	-404	-190	-52
4.58667	33	19	3		4.58667	-410	5	-50		3.58333	-361	-219	-371		3.58333	-418	-182	-47
4.59733	24	19	8		4.59733	-414	3	-59		3.59167	-350	-218	-371		3.59167	-416	-176	-50
4.608	15	19	10		4.608	-418	-5	-50		3.6	-346	-217	-373		3.6	-416	-171	-58
4.61867	22	22	8		4.61867	-414	-1	-55		3.60833	-342	-221	-376		3.60833	-405	-168	-57
4.62933	25	21	8		4.62933	-414	-10	-56		3.61667	-341	-222	-382		3.61667	-400	-170	-52
4.64	26	21	10		4.64	-423	-1	-58		3.625	-350	-218	-383		3.625	-392	-182	-60
4.65067	32	20	2		4.65067	-416	0	-51		3.63333	-355	-211	-383		3.63333	-398	-193	-56
4.66133	26	20	-3		4.66133	-426	2	-53		3.64167	-355	-208	-394		3.64167	-396	-199	-58
4.672	18	30	3		4.672	-417	-10	-54		3.65	-359	-202	-401		3.65	-405	-198	-58
4.68267	16	32	11		4.68267	-421	0	-57		3.65833	-368	-202	-403		3.65833	-411	-200	-64
4.69333	24	28	8		4.69333	-425	-8	-58		3.66667	-378	-204	-405		3.66667	-417	-191	-64
4.704	31	29	6		4.704	-421	-6	-56		3.675	-377	-209	-402		3.675	-413	-181	-64
4.71467	23	32	-1		4.71467	-428	-3	-51		3.68333	-386	-213	-392		3.68333	-414	-178	-63
4.72533	28	31	-5		4.72533	-419	-1	-52		3.69167	-389	-223	-384		3.69167	-417	-189	-61
4.736	31	23	1		4.736	-429	1	-53		3.7	-379	-231	-392		3.7	-413	-187	-58
4.74667	25	14	-1		4.74667	-425	2	-48		3.70833	-372	-233	-397		3.70833	-412	-187	-54
4.75733	21	18	1		4.75733	-421	-1	-55		3.71667	-377	-238	-398		3.71667	-419	-190	-60
4.768	20	31	3		4.768	-424	-14	-48		3.725	-381	-242	-408		3.725	-426	-197	-54
4.77867	21	23	11		4.77867	-428	-8	-51		3.73333	-380	-237	-415		3.73333	-426	-199	-55
4.78933	25	19	11		4.78933	-432	4	-49		3.74167	-388	-229	-414		3.74167	-429	-206	-58
4.8	29	25	4		4.8	-434	-5	-59		3.75	-391	-234	-409		3.75	-424	-211	-63
4.81067	23	17	9		4.81067	-438	-4	-61		3.75833	-386	-230	-410		3.75833	-421	-212	-69
4.82133	28	18	5		4.82133	-434	-10	-57		3.76667	-381	-228	-407		3.76667	-415	-208	-80
4.832	21	13	6		4.832	-433	-7	-65		3.775	-376	-233	-411		3.775	-411	-199	-77
4.84267	32	12	0		4.84267	-432	-1	-59		3.78333	-366	-236	-409		3.78333	-420	-190	-80
4.85333	25	12	-2		4.85333	-439	3	-61		3.79167	-363	-232	-412		3.79167	-430	-182	-82
4.864	12	13	5		4.864	-438	1	-49		3.8	-368	-230	-409		3.8	-433	-187	-72
4.87467	20	13	3		4.87467	-434	-4	-47		3.80833	-374	-232	-402		3.80833	-442	-185	-66
4.88533	22	13	0		4.88533	-448	0	-54		3.81667	-381	-232	-397		3.81667	-448	-188	-70
4.896	25	14	0		4.896	-453	-2	-59		3.825	-386	-239	-398		3.825	-439	-199	-70
4.90667	25	23	0		4.90667	-441	-2	-52		3.83333	-390	-240	-402		3.83333	-428	-208	-67
4.91733	27	22	13		4.91733	-450	-7	-56		3.84167	-389	-242	-412		3.84167	-429	-207	-65
4.928	30	18	5		4.928	-440	-6	-55		3.85	-384	-240	-423		3.85	-419	-207	-64
4.93867	32	17	6		4.93867	-439	-9	-56		3.85833	-384	-239	-425		3.85833	-420	-209	-68
4.94933	29	18	-6		4.94933	-438	-16	-58		3.86667	-394	-232	-427		3.86667	-430	-201	-72
4.96	23	15	-4		4.96	-443	-8	-58		3.875	-391	-230	-425		3.875	-437	-203	-68
4.97067	25	20	2		4.97067	-451	-8	-54		3.88333	-393	-228	-420		3.88333	-444	-205	-79
4.98133	28	12	-1		4.98133	-464	-11	-57		3.89167	-405	-223	-413		3.89167	-451	-212	-82
4.992	29	11	3		4.992	-451	-14	-57		3.9	-401	-221	-407		3.9	-451	-206	-82
5.00267	29	7	0		5.00267	-444	-13	-56		3.90833	-392	-222	-401		3.90833	-442	-208	-81
5.01333	22	10	-1		5.01333	-453	-11	-58		3.91667	-394	-216	-409		3.91667	-444	-202	-81
5.024	21	13	4		5.024	-458	-10	-57		3.925	-391	-218	-408		3.925	-442	-194	-80
5.03467	13	19	-1		5.03467	-451	-7	-61		3.93333	-381	-222	-418		3.93333	-444	-188	-78
5.04533	11	12	0		5.04533	-462	-15	-66		3.94167	-387	-221	-430		3.94167	-440	-191	-75
5.056	10	7	-2		5.056	-463	-8	-62		3.95	-395	-219	-441		3.95	-444	-194	-79
5.06667	20	13	8		5.06667	-452	0	-54		3.95833	-398	-227	-434		3.95833	-443	-192	-78
5.07733	26	18	6		5.07733	-452	-5	-54		3.96667	-401	-227	-434		3.96667	-449	-199	-79
5.088	26	20	7		5.088	-451	-13	-53		3.975	-405	-236	-434		3.975	-455	-204	-78
5.09867	17	14	-3		5.09867	-455	-9	-52		3.98333	-398	-235	-429		3.98333	-456	-211	-85
5.10933	23	23	-3		5.10933	-457	-5	-46		3.99167	-396	-234	-432		3.99167	-457	-215	-85
5.12	23	17	2		5.12	-463	-12	-52		4	-390	-235	-427		4	-457	-225	-96
5.13067	18	21	2		5.13067	-456	-9	-60		4.00833	-392	-236	-428		4.00833	-459	-228	-89
5.14133	25	25	2		5.14133	-462	-7	-56		4.01667	-393	-226	-427		4.01667	-452	-233	-86
5.152	26	20	-2		5.152	-456	-1	-62		4.025	-397	-228	-420		4.025	-454	-230	-83
5.16267	21	18	0		5.16267	-462	-5	-53		4.03333	-395	-241	-416		4.03333	-456	-229	-76
5.17333	18	17	0		5.17333	-460	-3	-50		4.04167	-398	-241	-425		4.04167	-466	-224	-68
5.184	13	28	4		5.184	-458	1	-59		4.05	-405	-243	-429		4.05	-463	-225	-66
5.19467	15	21	-8		5.19467	-453	0	-57		4.05833	-399	-243	-429		4.05833	-460	-223	-69
5.20533	22	12	-5		5.20533	-460	-1	-54		4.06667	-396	-237	-436		4.06667	-463	-235	-68
5.216	13	26	-6		5.216	-464	-3	-51		4.075	-399	-228	-429		4.075	-466	-243	-79
5.22667	14	22	-1		5.22667	-461	-11	-52		4.08333	-396	-223	-419		4.08333	-454	-237	-79
5.23733	19	21	0		5.23733	-473	-11	-46		4.09167	-391	-222	-422		4.09167	-458	-232	-87
5.248	18	18	-1		5.248	-465	0	-44		4.1	-404	-223	-420		4.1	-460	-241	-88
5.25867	18	24	2		5.25867	-462	-6	-46		4.10833	-415	-225	-420		4.10833	-461	-230	-88
5.26933	18	29	0		5.26933	-464	3	-39		4.11667	-414	-231	-430		4.11667	-458	-217	-83
5.28	22	24	0		5.28	-458	-3	-33		4.125	-421	-233	-440		4.125	-462	-224	-86
5.29067	25	31	0		5.29067	-456	0	-45		4.13333	-424	-239	-446		4.13333	-452	-225	-92
5.30133	17	20	-3		5.30133	-461	9	-33		4.14167	-428	-240	-451		4.14167	-452	-221	-99
5.312	26	28	5		5.312	-449	0	-36		4.15	-421	-242	-458		4.15	-455	-221	-107
5.32267	13	22	4		5.32267	-446	8	-41		4.15833	-424	-241	-455		4.15833	-459	-226	-109
5.33333	23	29	-1		5.33333	-440	17	-26		4.16667	-427	-258	-447		4.16667	-463	-224	-110
5.344	22	21	-5		5.344	-442	20	-24		4.175	-433	-256	-443		4.175	-474	-226	-100
5.35467	23	23	4		5.35467	-445	21	-23		4.18333	-426	-256	-441		4.18333	-479	-224	-95
5.36533	20	32	-5		5.36533	-434	25	-21		4.19167	-432	-260	-429		4.19167	-473	-220	-95
5.376	22	31	11		5.376	-434	29	-19		4.2	-434	-264	-427		4.2	-472	-221	-102
5.38667	21	32	17		5.38667	-419	43	0		4.20833	-432	-251	-434		4.20833	-472	-220	-104
5.39733	27	43	26		5.39733	-412	48	-2		4.21667	-435	-242	-435		4.21667	-471	-216	-110
5.408	31	47	32		5.408	-415	60	9		4.225	-433	-249	-439		4.225	-466	-220	-113
5.41867	30	46	27		5.41867	-395	67	24		4.23333	-426	-254	-449		4.23333	-468	-218	-115
5.42933	37	67	44		5.42933	-379	80	34		4.24167	-423	-257	-452		4.24167	-465	-224	-111
5.44	43	85	48		5.44	-359	87	66		4.25	-421	-256	-460		4.25	-471	-228	-111
5.45067	46	110	72		5.45067	-327	95	97		4.25833	-407	-259	-461		4.25833	-477	-234	-111
5.46133	74	147	98		5.46133	-288	114	158		4.26667	-404	-249	-451		4.26667	-483	-241	-113
5.472	95	201	133		5.472	-234	146	237		4.275	-405	-236	-444		4.275	-490	-246	-113
5.48267	122	279	200		5.48267	-166	181	321		4.28333	-412	-231	-447		4.28333	-493	-244	-114
5.49333	170	397	301		5.49333	-48	257	454		4.29167	-421	-224	-446		4.29167	-489	-242	-112
5.504	221	555	438		5.504	112	361	662		4.3	-428	-223	-440		4.3	-487	-236	-116
5.51467	310	794	655		5.51467	342	497	984		4.30833	-433	-227	-447		4.30833	-485	-223	-115
5.52533	458	1161	981		5.52533	695	693	1461		4.31667	-437	-234	-458		4.31667	-485	-222	-117
5.536	675	1712	1444		5.536	1168	963	2161		4.325	-435	-233	-459		4.325	-490	-219	-111
5.54667	990	2541	2126		5.54667	1817	1332	3130		4.33333	-436	-238	-452		4.33333	-495	-216	-113
5.55733	1455	3780	3117		5.55733	2683	1826	4435		4.34167	-439	-237	-453		4.34167	-489	-223	-104
5.568	2153	5605	4493		5.568	3789	2473	6143		4.35	-438	-235	-455		4.35	-488	-232	-102
5.57867	3163	8226	6311		5.57867	5149	3266	8238		4.35833	-442	-233	-447		4.35833	-490	-225	-98
5.58933	4592	11898	8651		5.58933	6757	4233	10691		4.36667	-439	-234	-440		4.36667	-488	-228	-101
5.6	6533	16850	11550		5.6	8544	5336	13411		4.375	-432	-236	-441		4.375	-485	-228	-102
5.61067	9057	23218	14991		5.61067	10415	6585	16277		4.38333	-422	-241	-444		4.38333	-479	-227	-108
5.62133	12235	31174	18885		5.62133	12354	7919	19137		4.39167	-419	-245	-440		4.39167	-473	-222	-117
5.632	16101	40694	23166		5.632	14272	9295	21896		4.4	-421	-243	-446		4.4	-474	-228	-127
5.64267	20667	51651	27744		5.64267	16110	10695	24384		4.40833	-428	-238	-461		4.40833	-478	-230	-124
5.65333	25834	63791	32468		5.65333	17842	12109	26549		4.41667	-429	-240	-462		4.41667	-479	-237	-117
5.664	31570	76886	37232		5.664	19445	13504	28366		4.425	-435	-241	-462		4.425	-490	-235	-121
5.67467	37790	90649	41941		5.67467	20927	14865	29849		4.43333	-446	-238	-471		4.43333	-493	-240	-120
5.68533	44359	104925	46593		5.68533	22284	16200	31023		4.44167	-445	-238	-469		4.44167	-490	-241	-113
5.696	51231	119544	51135		5.696	23549	17508	31933		4.45	-442	-242	-461		4.45	-483	-243	-118
5.70667	58276	134371	55490		5.70667	24719	18776	32615		4.45833	-436	-241	-460		4.45833	-489	-246	-125
5.71733	65525	149161	59717		5.71733	25816	19993	33087		4.46667	-433	-240	-461		4.46667	-485	-256	-125
5.728	72902	163854	63858		5.728	26846	21168	33372		4.475	-430	-247	-461		4.475	-486	-258	-118
5.73867	80310	178304	67880		5.73867	27784	22281	33497		4.48333	-430	-246	-460		4.48333	-491	-266	-121
5.74933	87707	192303	71707		5.74933	28655	23371	33474		4.49167	-422	-244	-464		4.49167	-500	-258	-119
5.76	95060	205892	75364		5.76	29486	24405	33329		4.5	-427	-239	-467		4.5	-497	-254	-122
5.77067	102336	219052	78852		5.77067	30258	25390	33092		4.50833	-434	-226	-476		4.50833	-498	-247	-113
5.78133	109556	231599	82139		5.78133	30984	26330	32775		4.51667	-427	-218	-479		4.51667	-502	-254	-114
5.792	116480	243429	85229		5.792	31676	27247	32390		4.525	-422	-225	-474		4.525	-503	-249	-113
5.80267	123137	254500	88083		5.80267	32332	28134	31984		4.53333	-440	-230	-474		4.53333	-501	-251	-112
5.81333	129478	264751	90719		5.81333	32964	28975	31552		4.54167	-451	-237	-478		4.54167	-499	-254	-110
5.824	135419	274269	93128		5.824	33572	29771	31129		4.55	-449	-248	-476		4.55	-502	-257	-114
5.83467	140870	282909	95260		5.83467	34148	30533	30694		4.55833	-461	-250	-477		4.55833	-505	-250	-116
5.84533	145875	290638	97124		5.84533	34695	31272	30287		4.56667	-465	-245	-485		4.56667	-505	-252	-120
5.856	150455	297531	98730		5.856	35199	31964	29891		4.575	-456	-242	-486		4.575	-502	-258	-128
5.86667	154558	303581	100062		5.86667	35664	32610	29509		4.58333	-445	-245	-486		4.58333	-502	-265	-128
5.87733	158171	308692	101167		5.87733	36084	33205	29145		4.59167	-447	-253	-483		4.59167	-499	-265	-128
5.888	161273	312869	102005		5.888	36460	33767	28780		4.6	-451	-255	-484		4.6	-496	-261	-132
5.89867	163906	316199	102606		5.89867	36795	34270	28433		4.60833	-460	-257	-495		4.60833	-489	-260	-132
5.90933	166143	318649	102982		5.90933	37082	34711	28091		4.61667	-470	-257	-499		4.61667	-494	-257	-123
5.92	167936	320335	103141		5.92	37334	35107	27750		4.625	-474	-250	-507		4.625	-502	-255	-122
5.93067	169257	321257	103071		5.93067	37517	35442	27413		4.63333	-468	-245	-511		4.63333	-503	-253	-129
5.94133	170184	321420	102798		5.94133	37678	35736	27067		4.64167	-463	-239	-510		4.64167	-508	-256	-125
5.952	170731	320987	102346		5.952	37827	35989	26712		4.65	-457	-234	-502		4.65	-516	-262	-128
5.96267	170881	320006	101707		5.96267	37939	36199	26358		4.65833	-450	-229	-494		4.65833	-521	-270	-131
5.97333	170645	318405	100918		5.97333	38032	36381	25964		4.66667	-451	-228	-483		4.66667	-515	-275	-136
5.984	170036	316271	99982		5.984	38124	36555	25574		4.675	-460	-215	-476		4.675	-513	-279	-134
5.99467	169106	313716	98885		5.99467	38205	36710	25162		4.68333	-460	-213	-473		4.68333	-512	-286	-138
6.00533	167909	310707	97668		6.00533	38297	36870	24728		4.69167	-460	-222	-464		4.69167	-516	-277	-142
6.016	166467	307313	96362		6.016	38428	37047	24289		4.7	-464	-228	-468		4.7	-510	-267	-145
6.02667	164760	303541	94993		6.02667	38606	37248	23838		4.70833	-459	-234	-470		4.70833	-502	-260	-146
6.03733	162879	299411	93544		6.03733	38853	37503	23363		4.71667	-456	-236	-479		4.71667	-505	-250	-148
6.048	160839	294969	92038		6.048	39180	37822	22876		4.725	-459	-243	-484		4.725	-507	-249	-147
6.05867	158601	290277	90498		6.05867	39598	38232	22381		4.73333	-459	-244	-493		4.73333	-509	-246	-147
6.06933	156207	285310	88906		6.06933	40121	38728	21873		4.74167	-460	-254	-497		4.74167	-517	-249	-145
6.08	153717	280148	87287		6.08	40767	39339	21356		4.75	-467	-256	-500		4.75	-526	-249	-141
6.09067	151112	274927	85624		6.09067	41561	40063	20850		4.75833	-468	-258	-496		4.75833	-529	-261	-135
6.10133	148414	269564	83979		6.10133	42493	40915	20346		4.76667	-469	-259	-502		4.76667	-530	-264	-138
6.112	145609	264028	82323		6.112	43568	41918	19864		4.775	-479	-258	-503		4.775	-534	-271	-138
6.12267	142715	258433	80648		6.12267	44770	43048	19403		4.78333	-480	-246	-502		4.78333	-537	-275	-135
6.13333	139759	252778	78966		6.13333	46106	44290	18942		4.79167	-478	-237	-500		4.79167	-544	-272	-131
6.144	136762	247073	77289		6.144	47545	45665	18510		4.8	-478	-240	-503		4.8	-546	-264	-132
6.15467	133716	241297	75603		6.15467	49073	47166	18106		4.80833	-483	-236	-502		4.80833	-544	-258	-131
6.16533	130624	235470	73917		6.16533	50711	48751	17729		4.81667	-472	-233	-495		4.81667	-533	-258	-129
6.176	127566	229595	72224		6.176	52404	50390	17395		4.825	-474	-237	-491		4.825	-526	-258	-124
6.18667	124483	223746	70538		6.18667	54139	52100	17102		4.83333	-478	-243	-486		4.83333	-519	-263	-123
6.19733	121369	217873	68839		6.19733	55890	53850	16882		4.84167	-482	-248	-480		4.84167	-515	-269	-130
6.208	118250	212015	67147		6.208	57690	55625	16698		4.85	-483	-245	-470		4.85	-519	-278	-129
6.21867	115151	206193	65451		6.21867	59475	57395	16564		4.85833	-494	-244	-470		4.85833	-525	-280	-122
6.22933	112049	200452	63760		6.22933	61246	59149	16484		4.86667	-501	-245	-464		4.86667	-527	-278	-122
6.24	108982	194706	62078		6.24	62967	60881	16457		4.875	-492	-247	-474		4.875	-525	-284	-123
6.25067	105910	188947	60391		6.25067	64626	62566	16486		4.88333	-489	-247	-485		4.88333	-532	-284	-122
6.26133	102848	183265	58711		6.26133	66212	64177	16563		4.89167	-482	-256	-487		4.89167	-530	-274	-114
6.272	99827	177670	57019		6.272	67690	65713	16688		4.9	-472	-261	-493		4.9	-529	-272	-121
6.28267	96855	172202	55338		6.28267	69041	67160	16844		4.90833	-469	-261	-505		4.90833	-520	-272	-121
6.29333	93896	166822	53679		6.29333	70280	68492	17053		4.91667	-479	-254	-503		4.91667	-519	-267	-118
6.304	90980	161500	52030		6.304	71382	69683	17283		4.925	-484	-251	-491		4.925	-515	-270	-118
6.31467	88119	156245	50412		6.31467	72341	70741	17543		4.93333	-494	-250	-488		4.93333	-518	-269	-127
6.32533	85247	151080	48781		6.32533	73140	71684	17822		4.94167	-492	-248	-485		4.94167	-521	-267	-123
6.336	82434	145973	47177		6.336	73794	72470	18111		4.95	-481	-251	-484		4.95	-540	-273	-121
6.34667	79671	140997	45599		6.34667	74315	73118	18402		4.95833	-478	-257	-478		4.95833	-544	-276	-129
6.35733	76976	136158	44030		6.35733	74705	73620	18700		4.96667	-478	-259	-482		4.96667	-543	-270	-134
6.368	74352	131403	42483		6.368	74945	73971	18993		4.975	-486	-260	-489		4.975	-541	-274	-139
6.37867	71795	126737	40996		6.37867	75040	74210	19251		4.98333	-499	-264	-490		4.98333	-545	-273	-144
6.38933	69259	122176	39532		6.38933	74967	74299	19494		4.99167	-505	-267	-493		4.99167	-536	-273	-143
6.4	66787	117727	38090		6.4	74777	74246	19705		5	-497	-272	-495		5	-530	-272	-143
6.41067	64363	113420	36667		6.41067	74446	74060	19892		5.00833	-496	-273	-501		5.00833	-535	-269	-137
6.42133	62008	109275	35309		6.42133	73983	73763	20043		5.01667	-489	-275	-498		5.01667	-537	-274	-131
6.432	59716	105204	33976		6.432	73409	73342	20167		5.025	-477	-272	-499		5.025	-543	-276	-132
6.44267	57486	101253	32672		6.44267	72730	72821	20249		5.03333	-469	-270	-493		5.03333	-551	-272	-135
6.45333	55341	97421	31406		6.45333	71958	72178	20285		5.04167	-468	-261	-496		5.04167	-562	-275	-136
6.464	53227	93698	30173		6.464	71082	71438	20287		5.05	-462	-253	-497		5.05	-565	-276	-142
6.47467	51180	90078	28966		6.47467	70121	70624	20240		5.05833	-454	-246	-506		5.05833	-565	-279	-148
6.48533	49195	86589	27802		6.48533	69106	69718	20147		5.06667	-455	-251	-507		5.06667	-563	-283	-142
6.496	47270	83219	26676		6.496	68033	68742	20042		5.075	-463	-248	-513		5.075	-560	-287	-142
6.50667	45419	79956	25603		6.50667	66878	67700	19886		5.08333	-470	-260	-517		5.08333	-570	-278	-146
6.51733	43632	76780	24569		6.51733	65655	66610	19693		5.09167	-476	-267	-523		5.09167	-578	-282	-142
6.528	41884	73682	23567		6.528	64389	65477	19458		5.1	-475	-278	-525		5.1	-578	-275	-135
6.53867	40199	70700	22596		6.53867	63104	64276	19198		5.10833	-484	-277	-539		5.10833	-571	-273	-138
6.54933	38589	67872	21665		6.54933	61788	63055	18911		5.11667	-482	-278	-543		5.11667	-569	-274	-141
6.56	37029	65150	20761		6.56	60463	61805	18595		5.125	-477	-271	-548		5.125	-563	-280	-136
6.57067	35521	62512	19901		6.57067	59086	60535	18265		5.13333	-475	-277	-546		5.13333	-558	-279	-143
6.58133	34068	59964	19069		6.58133	57694	59241	17911		5.14167	-482	-279	-536		5.14167	-557	-282	-143
6.592	32663	57520	18282		6.592	56311	57926	17538		5.15	-477	-278	-525		5.15	-561	-281	-143
6.60267	31302	55131	17514		6.60267	54918	56598	17159		5.15833	-479	-279	-527		5.15833	-555	-285	-145
6.61333	29997	52850	16783		6.61333	53534	55275	16756		5.16667	-486	-283	-527		5.16667	-551	-288	-150
6.624	28741	50687	16069		6.624	52167	53933	16343		5.175	-494	-277	-530		5.175	-554	-289	-150
6.63467	27546	48592	15382		6.63467	50792	52601	15936		5.18333	-499	-268	-530		5.18333	-564	-292	-152
6.64533	26405	46571	14737		6.64533	49405	51289	15522		5.19167	-497	-272	-534		5.19167	-565	-293	-146
6.656	25299	44610	14128		6.656	48014	49973	15097		5.2	-494	-272	-530		5.2	-578	-291	-148
6.66667	24235	42739	13540		6.66667	46654	48660	14676		5.20833	-490	-274	-525		5.20833	-582	-285	-145
6.67733	23224	40951	12989		6.67733	45337	47364	14253		5.21667	-487	-279	-527		5.21667	-582	-287	-142
6.688	22237	39262	12458		6.688	44031	46083	13840		5.225	-484	-278	-532		5.225	-576	-282	-141
6.69867	21296	37613	11939		6.69867	42733	44826	13420		5.23333	-487	-270	-524		5.23333	-573	-284	-147
6.70933	20409	36035	11449		6.70933	41450	43587	12998		5.24167	-491	-278	-523		5.24167	-563	-284	-154
6.72	19548	34539	10978		6.72	40197	42354	12591		5.25	-493	-279	-517		5.25	-557	-289	-164
6.73067	18738	33103	10528		6.73067	38975	41151	12181		5.25833	-498	-273	-517		5.25833	-556	-290	-168
6.74133	17935	31730	10101		6.74133	37764	39983	11778		5.26667	-499	-278	-517		5.26667	-561	-290	-165
6.752	17181	30425	9691		6.752	36603	38823	11388		5.275	-503	-290	-525		5.275	-566	-291	-169
6.76267	16463	29169	9294		6.76267	35450	37692	11013		5.28333	-506	-292	-536		5.28333	-579	-294	-160
6.77333	15795	27974	8917		6.77333	34335	36578	10634		5.29167	-513	-294	-545		5.29167	-589	-294	-152
6.784	15148	26799	8573		6.784	33234	35486	10275		5.3	-517	-290	-539		5.3	-586	-293	-148
6.79467	14519	25691	8248		6.79467	32145	34420	9925		5.30833	-517	-297	-536		5.30833	-582	-298	-148
6.80533	13921	24633	7929		6.80533	31102	33370	9581		5.31667	-509	-298	-537		5.31667	-585	-300	-138
6.816	13353	23636	7613		6.816	30100	32363	9253		5.325	-507	-295	-530		5.325	-581	-302	-135
6.82667	12810	22690	7324		6.82667	29113	31366	8929		5.33333	-501	-292	-529		5.33333	-578	-303	-132
6.83733	12300	21777	7040		6.83733	28132	30429	8617		5.34167	-496	-296	-537		5.34167	-576	-304	-132
6.848	11812	20906	6782		6.848	27194	29501	8305		5.35	-498	-296	-542		5.35	-570	-300	-139
6.85867	11342	20081	6529		6.85867	26284	28602	8016		5.35833	-507	-293	-546		5.35833	-568	-299	-151
6.86933	10889	19287	6291		6.86933	25407	27717	7745		5.36667	-509	-285	-555		5.36667	-571	-298	-159
6.88	10451	18531	6051		6.88	24562	26857	7468		5.375	-512	-279	-551		5.375	-577	-293	-162
6.89067	10041	17814	5834		6.89067	23744	26019	7199		5.38333	-521	-282	-553		5.38333	-578	-292	-169
6.90133	9654	17135	5624		6.90133	22948	25216	6942		5.39167	-522	-279	-550		5.39167	-584	-297	-163
6.912	9294	16483	5410		6.912	22169	24436	6697		5.4	-527	-279	-547		5.4	-580	-296	-160
6.92267	8938	15857	5229		6.92267	21405	23687	6465		5.40833	-529	-286	-537		5.40833	-574	-303	-156
6.93333	8605	15258	5051		6.93333	20661	22954	6234		5.41667	-532	-295	-530		5.41667	-570	-303	-153
6.944	8281	14682	4875		6.944	19968	22237	6024		5.425	-525	-289	-525		5.425	-567	-300	-144
6.95467	7981	14139	4707		6.95467	19286	21541	5818		5.43333	-519	-292	-523		5.43333	-568	-300	-141
6.96533	7693	13643	4556		6.96533	18628	20881	5621		5.44167	-498	-291	-513		5.44167	-571	-297	-133
6.976	7420	13147	4406		6.976	18004	20238	5418		5.45	-485	-289	-515		5.45	-573	-291	-125
6.98667	7163	12675	4259		6.98667	17396	19626	5248		5.45833	-484	-279	-516		5.45833	-572	-297	-127
6.99733	6906	12236	4117		6.99733	16801	19027	5066		5.46667	-483	-282	-513		5.46667	-570	-300	-121
7.008	6662	11818	3990		7.008	16239	18448	4889		5.475	-485	-276	-511		5.475	-563	-297	-128
7.01867	6428	11404	3866		7.01867	15684	17886	4738		5.48333	-497	-272	-518		5.48333	-560	-301	-133
7.02933	6195	11019	3738		7.02933	15156	17339	4582		5.49167	-507	-278	-513		5.49167	-559	-300	-142
7.04	5987	10643	3620		7.04	14650	16821	4436		5.5	-511	-280	-507		5.5	-564	-287	-148
7.05067	5785	10287	3508		7.05067	14151	16301	4288		5.50833	-515	-278	-505		5.50833	-563	-286	-158
7.06133	5594	9949	3402		7.06133	13668	15816	4155		5.51667	-511	-274	-501		5.51667	-572	-289	-155
7.072	5407	9622	3302		7.072	13211	15330	4020		5.525	-504	-273	-493		5.525	-567	-289	-158
7.08267	5238	9314	3212		7.08267	12780	14876	3891		5.53333	-493	-259	-485		5.53333	-554	-290	-159
7.09333	5063	9017	3122		7.09333	12360	14428	3767		5.54167	-479	-256	-479		5.54167	-540	-291	-152
7.104	4912	8738	3036		7.104	11951	14004	3659		5.55	-465	-252	-471		5.55	-534	-287	-143
7.11467	4751	8459	2949		7.11467	11558	13589	3548		5.55833	-455	-243	-459		5.55833	-523	-291	-138
7.12533	4615	8208	2869		7.12533	11182	13191	3441		5.56667	-439	-234	-449		5.56667	-517	-285	-121
7.136	4468	7958	2788		7.136	10813	12806	3342		5.575	-431	-228	-439		5.575	-520	-276	-108
7.14667	4329	7716	2719		7.14667	10455	12439	3237		5.58333	-416	-223	-434		5.58333	-511	-279	-102
7.15733	4194	7489	2645		7.15733	10120	12069	3146		5.59167	-395	-211	-422		5.59167	-497	-277	-90
7.168	4071	7272	2569		7.168	9804	11718	3055		5.6	-363	-205	-408		5.6	-482	-262	-75
7.17867	3953	7066	2499		7.17867	9495	11392	2959		5.60833	-344	-202	-381		5.60833	-467	-246	-52
7.18933	3837	6873	2434		7.18933	9189	11065	2878		5.61667	-317	-191	-348		5.61667	-437	-234	-21
7.2	3732	6667	2363		7.2	8900	10756	2800		5.625	-284	-173	-310		5.625	-407	-207	30
7.21067	3621	6486	2304		7.21067	8611	10454	2723		5.63333	-251	-141	-261		5.63333	-380	-181	92
7.22133	3519	6297	2252		7.22133	8350	10167	2641		5.64167	-210	-111	-193		5.64167	-349	-143	170
7.232	3416	6139	2204		7.232	8089	9887	2564		5.65	-156	-72	-111		5.65	-317	-100	272
7.24267	3328	5973	2146		7.24267	7846	9614	2501		5.65833	-90	-28	-1		5.65833	-269	-27	414
7.25333	3242	5806	2087		7.25333	7603	9340	2427		5.66667	-16	35	145		5.66667	-216	64	600
7.264	3153	5668	2051		7.264	7378	9089	2348		5.675	70	95	334		5.675	-145	188	849
7.27467	3068	5523	2008		7.27467	7160	8845	2299		5.68333	154	174	582		5.68333	-43	338	1178
7.28533	2987	5372	1951		7.28533	6942	8607	2237		5.69167	245	284	893		5.69167	95	550	1596
7.296	2906	5248	1906		7.296	6736	8383	2179		5.7	351	443	1303		5.7	253	817	2118
7.30667	2842	5114	1862		7.30667	6542	8157	2129		5.70833	467	637	1830		5.70833	448	1159	2760
7.31733	2776	4983	1819		7.31733	6359	7955	2068		5.71667	583	888	2493		5.71667	699	1596	3537
7.328	2702	4865	1782		7.328	6175	7742	2017		5.725	708	1224	3316		5.725	1007	2141	4450
7.33867	2634	4744	1750		7.33867	5995	7544	1960		5.73333	840	1652	4328		5.73333	1375	2799	5487
7.34933	2582	4640	1706		7.34933	5822	7351	1914		5.74167	972	2170	5534		5.74167	1829	3587	6662
7.36	2522	4537	1672		7.36	5652	7159	1873		5.75	1103	2816	6974		5.75	2374	4509	7956
7.37067	2465	4435	1641		7.37067	5495	6996	1820		5.75833	1238	3596	8669		5.75833	3014	5568	9336
7.38133	2405	4346	1612		7.38133	5344	6825	1781		5.76667	1374	4520	10613		5.76667	3743	6766	10794
7.392	2351	4251	1579		7.392	5195	6647	1733		5.775	1495	5600	12839		5.775	4564	8097	12322
7.40267	2295	4146	1543		7.40267	5071	6492	1688		5.78333	1603	6846	15355		5.78333	5469	9530	13887
7.41333	2230	4054	1510		7.41333	4927	6344	1652		5.79167	1695	8256	18153		5.79167	6460	11061	15458
7.424	2181	3966	1488		7.424	4801	6188	1614		5.8	1780	9833	21247		5.8	7534	12679	17038
7.43467	2144	3880	1463		7.43467	4667	6035	1583		5.80833	1854	11578	24671		5.80833	8691	14369	18613
7.44533	2091	3787	1435		7.44533	4537	5896	1552		5.81667	1923	13474	28420		5.81667	9915	16102	20148
7.456	2051	3714	1407		7.456	4413	5769	1519		5.825	1996	15524	32498		5.825	11199	17888	21649
7.46667	2004	3637	1376		7.46667	4286	5633	1483		5.83333	2054	17724	36920		5.83333	12530	19702	23103
7.47733	1958	3569	1344		7.47733	4176	5498	1452		5.84167	2100	20076	41700		5.84167	13899	21532	24502
7.488	1923	3497	1315		7.488	4079	5379	1414		5.85	2142	22576	46838		5.85	15297	23361	25849
7.49867	1880	3433	1293		7.49867	3979	5267	1381		5.85833	2173	25226	52304		5.85833	16727	25196	27166
7.50933	1840	3362	1272		7.50933	3874	5159	1349		5.86667	2194	28005	58115		5.86667	18188	27020	28430
7.52	1812	3298	1258		7.52	3779	5047	1321		5.875	2208	30923	64236		5.875	19674	28833	29654
7.53067	1770	3235	1239		7.53067	3689	4936	1304		5.88333	2232	33969	70662		5.88333	21163	30611	30844
7.54133	1738	3173	1214		7.54133	3596	4819	1283		5.89167	2230	37162	77338		5.89167	22686	32374	31983
7.552	1703	3125	1187		7.552	3517	4722	1254		5.9	2237	40484	84281		5.9	24207	34117	33088
7.56267	1675	3056	1155		7.56267	3421	4635	1230		5.90833	2237	43948	91402		5.90833	25718	35830	34151
7.57333	1642	2998	1150		7.57333	3347	4546	1209		5.91667	2240	47550	98709		5.91667	27227	37517	35193
7.584	1616	2944	1136		7.584	3262	4452	1192		5.925	2227	51291	106113		5.925	28757	39197	36202
7.59467	1591	2883	1116		7.59467	3185	4356	1168		5.93333	2231	55165	113643		5.93333	30256	40863	37193
7.60533	1557	2838	1094		7.60533	3109	4281	1139		5.94167	2222	59177	121260		5.94167	31761	42495	38138
7.616	1532	2798	1083		7.616	3044	4183	1117		5.95	2205	63327	128920		5.95	33268	44098	39058
7.62667	1509	2755	1062		7.62667	2970	4106	1104		5.95833	2194	67624	136615		5.95833	34777	45674	39940
7.63733	1480	2707	1047		7.63733	2904	4028	1083		5.96667	2180	72068	144344		5.96667	36275	47209	40803
7.648	1463	2656	1034		7.648	2832	3947	1063		5.975	2156	76659	152011		5.975	37776	48698	41628
7.65867	1436	2611	1025		7.65867	2770	3880	1038		5.98333	2146	81433	159636		5.98333	39256	50153	42429
7.66933	1408	2578	1006		7.66933	2711	3811	1026		5.99167	2137	86390	167257		5.99167	40709	51576	43210
7.68	1381	2537	987		7.68	2645	3746	1000		6	2114	91563	174802		6	42145	52967	43974
7.69067	1359	2496	967		7.69067	2590	3670	990		6.00833	2091	97015	182288		6.00833	43564	54321	44712
7.70133	1339	2451	949		7.70133	2535	3606	972		6.01667	2075	102699	189715		6.01667	44953	55652	45424
7.712	1316	2425	943		7.712	2481	3546	944		6.025	2053	108664	197060		6.025	46318	56953	46108
7.72267	1297	2381	934		7.72267	2424	3486	938		6.03333	2028	114990	204259		6.03333	47677	58195	46760
7.73333	1273	2340	922		7.73333	2366	3419	916		6.04167	2005	121616	211366		6.04167	49002	59391	47395
7.744	1246	2296	895		7.744	2327	3367	909		6.05	1994	128608	218365		6.05	50296	60545	47990
7.75467	1240	2261	884		7.75467	2264	3313	889		6.05833	1978	136029	225256		6.05833	51572	61653	48562
7.76533	1211	2235	878		7.76533	2216	3252	879		6.06667	1954	143888	232050		6.06667	52810	62688	49114
7.776	1199	2200	875		7.776	2172	3193	870		6.075	1942	152250	238747		6.075	54011	63707	49660
7.78667	1176	2175	869		7.78667	2129	3145	856		6.08333	1939	161150	245327		6.08333	55170	64687	50170
7.79733	1160	2143	847		7.79733	2078	3095	839		6.09167	1937	170609	251826		6.09167	56292	65637	50652
7.808	1134	2111	833		7.808	2033	3049	828		6.1	1937	180635	258252		6.1	57368	66542	51111
7.81867	1118	2083	821		7.81867	1998	2999	812		6.10833	1936	191367	264511		6.10833	58415	67378	51531
7.82933	1103	2055	813		7.82933	1955	2945	804		6.11667	1931	202730	270735		6.11667	59425	68144	51909
7.84	1089	2033	808		7.84	1909	2893	788		6.125	1927	214871	276882		6.125	60408	68857	52250
7.85067	1077	2002	806		7.85067	1872	2856	778		6.13333	1919	227767	282879		6.13333	61334	69521	52580
7.86133	1055	1974	785		7.86133	1826	2813	763		6.14167	1917	241481	288770		6.14167	62197	70113	52869
7.872	1049	1945	770		7.872	1790	2771	760		6.15	1916	255977	294540		6.15	62998	70670	53142
7.88267	1036	1911	755		7.88267	1751	2731	752		6.15833	1924	271262	300175		6.15833	63748	71184	53397
7.89333	1020	1890	754		7.89333	1711	2687	741		6.16667	1938	287360	305736		6.16667	64424	71632	53605
7.904	1006	1868	749		7.904	1672	2651	727		6.175	1957	304329	311229		6.175	65033	72007	53773
7.91467	995	1841	732		7.91467	1634	2608	716		6.18333	1978	322041	316631		6.18333	65584	72322	53894
7.92533	980	1812	731		7.92533	1608	2575	708		6.19167	2011	340501	321947		6.19167	66090	72594	53985
7.936	968	1792	713		7.936	1592	2531	697		6.2	2047	359765	327174		6.2	66544	72809	54034
7.94667	953	1763	703		7.94667	1546	2499	680		6.20833	2084	379612	332282		6.20833	66924	72980	54046
7.95733	937	1754	704		7.95733	1513	2463	678		6.21667	2133	399993	337261		6.21667	67273	73081	54019
7.968	923	1736	696		7.968	1489	2428	670		6.225	2196	420931	341990		6.225	67555	73135	53983
7.97867	917	1710	692		7.97867	1465	2396	660		6.23333	2259	442242	346721		6.23333	67769	73120	53906
7.98933	901	1696	675		7.98933	1433	2368	645		6.24167	2337	463868	351255		6.24167	67931	73051	53778
8	897	1677	667		8	1390	2332	637		6.25	2430	485878	355590		6.25	68052	72936	53643
8.01067	892	1655	659		8.01067	1355	2296	631		6.25833	2536	508074	359800		6.25833	68110	72808	53475
8.02133	875	1631	653		8.02133	1339	2264	627		6.26667	2643	530292	363956		6.26667	68115	72637	53261
8.032	861	1617	651		8.032	1312	2237	618		6.275	2763	552375	367874		6.275	68082	72430	53027
8.04267	848	1596	645		8.04267	1272	2212	607		6.28333	2897	574267	371660		6.28333	67971	72201	52778
8.05333	845	1574	639		8.05333	1258	2181	606		6.29167	3037	595919	375354		6.29167	67804	71919	52482
8.064	831	1558	635		8.064	1227	2150	604		6.3	3173	617126	378876		6.3	67605	71566	52159
8.07467	823	1544	623		8.07467	1197	2130	592		6.30833	3340	637890	382157		6.30833	67355	71181	51814
8.08533	822	1523	616		8.08533	1171	2109	575		6.31667	3533	658256	385251		6.31667	67069	70771	51438
8.096	816	1514	613		8.096	1149	2081	564		6.325	3743	677899	388100		6.325	66745	70335	51056
8.10667	802	1495	606		8.10667	1124	2044	559		6.33333	3965	696810	390674		6.33333	66383	69876	50657
8.11733	795	1483	599		8.11733	1117	2017	558		6.34167	4226	714889	393000		6.34167	65968	69397	50229
8.128	782	1470	591		8.128	1097	1998	557		6.35	4509	732125	395128		6.35	65525	68890	49776
8.13867	773	1455	593		8.13867	1073	1966	547		6.35833	4812	748443	397049		6.35833	65041	68365	49319
8.14933	772	1450	580		8.14933	1053	1950	541		6.36667	5147	763737	398724		6.36667	64532	67811	48844
8.16	764	1428	569		8.16	1024	1927	535		6.375	5523	777907	400146		6.375	63989	67218	48347
8.17067	757	1419	564		8.17067	1001	1902	522		6.38333	5937	790958	401329		6.38333	63433	66633	47861
8.18133	742	1398	564		8.18133	975	1880	527		6.39167	6374	802807	402257		6.39167	62843	66029	47378
8.192	740	1381	564		8.192	962	1856	518		6.4	6858	813416	402856		6.4	62215	65411	46868
8.20267	725	1380	558		8.20267	947	1845	512		6.40833	7386	822991	403200		6.40833	61570	64795	46338
8.21333	715	1362	553		8.21333	920	1817	510		6.41667	7951	831414	403294		6.41667	60928	64181	45809
8.224	713	1346	546		8.224	905	1806	506		6.425	8558	838624	403064		6.425	60255	63546	45270
8.23467	704	1339	548		8.23467	880	1783	506		6.43333	9211	844971	402600		6.43333	59564	62916	44727
8.24533	696	1328	540		8.24533	867	1758	493		6.44167	9912	850090	401974		6.44167	58877	62277	44188
8.256	699	1315	543		8.256	855	1722	498		6.45	10670	854047	401019		6.45	58179	61621	43642
8.26667	688	1307	532		8.26667	835	1708	487		6.45833	11477	857041	399810		6.45833	57449	60958	43089
8.27733	682	1292	532		8.27733	812	1689	483		6.46667	12327	859001	398360		6.46667	56705	60316	42544
8.288	684	1284	530		8.288	794	1681	479		6.475	13231	859801	396628		6.475	55965	59671	41996
8.29867	670	1268	524		8.29867	778	1658	480		6.48333	14169	859660	394640		6.48333	55230	59033	41450
8.30933	656	1259	523		8.30933	762	1641	472		6.49167	15144	858568	392441		6.49167	54480	58391	40914
8.32	644	1258	516		8.32	742	1623	475		6.5	16146	856492	389971		6.5	53726	57778	40409
8.33067	648	1257	520		8.33067	725	1611	469		6.50833	17198	853628	387331		6.50833	52984	57174	39892
8.34133	644	1242	507		8.34133	715	1593	465		6.51667	18267	849778	384463		6.51667	52224	56555	39379
8.352	644	1233	498		8.352	695	1581	447		6.525	19369	845207	381404		6.525	51454	55949	38874
8.36267	639	1230	500		8.36267	681	1564	448		6.53333	20475	840002	378145		6.53333	50675	55368	38377
8.37333	646	1225	497		8.37333	677	1545	439		6.54167	21596	834049	374775		6.54167	49919	54802	37883
8.384	633	1217	491		8.384	661	1529	446		6.55	22726	827335	371216		6.55	49156	54229	37410
8.39467	620	1203	485		8.39467	635	1507	431		6.55833	23854	820040	367521		6.55833	48407	53710	36955
8.40533	621	1202	489		8.40533	617	1494	432		6.56667	24972	812268	363553		6.56667	47671	53214	36515
8.416	619	1185	491		8.416	607	1473	420		6.575	26083	803861	359503		6.575	46944	52753	36095
8.42667	607	1178	485		8.42667	598	1476	420		6.58333	27179	795027	355260		6.58333	46219	52306	35699
8.43733	614	1175	481		8.43733	589	1453	425		6.59167	28236	785751	350971		6.59167	45513	51930	35330
8.448	613	1170	477		8.448	581	1442	413		6.6	29276	775960	346509		6.6	44847	51585	35001
8.45867	606	1167	475		8.45867	565	1425	407		6.60833	30283	765777	342008		6.60833	44205	51304	34731
8.46933	607	1162	482		8.46933	556	1401	412		6.61667	31251	755115	337351		6.61667	43602	51091	34518
8.48	614	1159	480		8.48	539	1391	399		6.625	32182	744159	332726		6.625	43049	50970	34378
8.49067	607	1151	477		8.49067	521	1380	393		6.63333	33089	732882	327960		6.63333	42548	50937	34309
8.50133	597	1148	475		8.50133	518	1370	380		6.64167	33931	721498	323145		6.64167	42123	51014	34316
8.512	592	1142	480		8.512	498	1364	382		6.65	34720	709653	318276		6.65	41777	51229	34422
8.52267	594	1127	479		8.52267	488	1356	394		6.65833	35450	697876	313378		6.65833	41552	51609	34651
8.53333	592	1134	478		8.53333	483	1337	384		6.66667	36123	685869	308407		6.66667	41452	52180	35015
8.544	583	1132	471		8.544	473	1317	382		6.675	36730	673693	303350		6.675	41507	52972	35561
8.55467	573	1126	467		8.55467	463	1305	379		6.68333	37292	661454	298299		6.68333	41755	54047	36340
8.56533	570	1119	464		8.56533	456	1304	378		6.69167	37803	649264	293199		6.69167	42226	55424	37352
8.576	571	1119	459		8.576	436	1290	370		6.7	38269	636903	288097		6.7	42960	57131	38652
8.58667	567	1121	457		8.58667	424	1281	368		6.70833	38686	624397	282994		6.70833	44022	59240	40290
8.59733	569	1114	447		8.59733	412	1268	368		6.71667	39055	611923	277967		6.71667	45454	61795	42301
8.608	565	1099	449		8.608	407	1255	364		6.725	39366	599473	272930		6.725	47302	64860	44735
8.61867	561	1099	450		8.61867	396	1236	354		6.73333	39630	586966	267928		6.73333	49643	68493	47664
8.62933	554	1104	448		8.62933	381	1223	368		6.74167	39845	574507	262913		6.74167	52538	72777	51140
8.64	552	1100	441		8.64	382	1217	358		6.75	40016	562261	257920		6.75	56080	77763	55213
8.65067	560	1102	449		8.65067	359	1211	348		6.75833	40130	550055	252952		6.75833	60318	83542	59955
8.66133	557	1099	446		8.66133	354	1196	343		6.76667	40204	537950	248013		6.76667	65336	90170	65417
8.672	563	1088	450		8.672	350	1190	335		6.775	40257	526026	243123		6.775	71213	97685	71658
8.68267	560	1096	449		8.68267	339	1178	339		6.78333	40279	514129	238313		6.78333	78017	106149	78734
8.69333	555	1104	444		8.69333	336	1160	323		6.79167	40234	502317	233558		6.79167	85798	115621	86709
8.704	561	1088	439		8.704	329	1148	330		6.8	40157	490691	228847		6.8	94631	126128	95611
8.71467	557	1087	445		8.71467	312	1149	325		6.80833	40049	479266	224168		6.80833	104577	137644	105503
8.72533	559	1071	442		8.72533	307	1136	331		6.81667	39886	467950	219541		6.81667	115685	150225	116342
8.736	562	1072	439		8.736	303	1130	338		6.825	39667	456830	214990		6.825	127992	163849	128168
8.74667	562	1076	433		8.74667	295	1116	331		6.83333	39451	445851	210445		6.83333	141445	178517	140912
8.75733	557	1080	441		8.75733	282	1108	324		6.84167	39203	435066	205945		6.84167	156035	194144	154576
8.768	558	1083	436		8.768	269	1120	324		6.85	38936	424371	201508		6.85	171732	210769	169092
8.77867	542	1080	428		8.77867	252	1102	315		6.85833	38644	413875	197158		6.85833	188497	228335	184465
8.78933	542	1073	421		8.78933	250	1097	313		6.86667	38330	403597	192860		6.86667	206242	246742	200599
8.8	540	1078	416		8.8	243	1088	314		6.875	37987	393450	188675		6.875	224858	265837	217397
8.81067	543	1083	427		8.81067	233	1075	313		6.88333	37627	383398	184557		6.88333	244285	285578	234788
8.82133	541	1081	432		8.82133	229	1071	313		6.89167	37234	373577	180525		6.89167	264442	305774	252672
8.832	542	1074	428		8.832	218	1062	306		6.9	36828	363954	176537		6.9	285163	326283	270918
8.84267	542	1072	433		8.84267	206	1057	306		6.90833	36414	354479	172623		6.90833	306383	346920	289451
8.85333	548	1069	439		8.85333	206	1044	298		6.91667	35984	345274	168780		6.91667	327913	367557	308161
8.864	536	1061	424		8.864	196	1034	297		6.925	35540	336354	165017		6.925	349620	388084	326846
8.87467	537	1063	427		8.87467	189	1026	293		6.93333	35094	327595	161307		6.93333	371285	408485	345339
8.88533	534	1063	428		8.88533	187	1019	296		6.94167	34628	318944	157649		6.94167	392808	428446	363582
8.896	521	1069	422		8.896	171	1008	293		6.95	34150	310502	154099		6.95	413934	447893	381356
8.90667	528	1061	428		8.90667	165	1008	286		6.95833	33677	302221	150595		6.95833	434593	466788	398609
8.91733	529	1059	421		8.91733	159	999	289		6.96667	33168	294090	147136		6.96667	454738	484977	415179
8.928	533	1057	426		8.928	156	983	290		6.975	32651	286157	143744		6.975	474013	502273	431156
8.93867	522	1060	423		8.93867	154	978	290		6.98333	32128	278423	140455		6.98333	492397	518774	446250
8.94933	530	1053	432		8.94933	143	974	288		6.99167	31601	270892	137214		6.99167	509890	534330	460482
8.96	535	1047	433		8.96	139	968	282		7	31061	263548	134056		7	526332	548884	473808
8.97067	529	1054	430		8.97067	138	967	291		7.00833	30541	256328	130985		7.00833	541542	562257	486205
8.98133	527	1045	427		8.98133	129	953	280		7.01667	30009	249236	127977		7.01667	555609	574534	497381
8.992	531	1042	424		8.992	124	951	273		7.025	29472	242378	125035		7.025	568590	585587	507618
9.00267	534	1050	424		9.00267	119	944	269		7.03333	28938	235715	122155		7.03333	580315	595543	516841
9.01333	534	1043	422		9.01333	102	935	258		7.04167	28407	229250	119347		7.04167	590859	604191	524951
9.024	535	1037	423		9.024	92	933	264		7.05	27871	223003	116609		7.05	600132	611697	531946
9.03467	529	1041	417		9.03467	88	918	274		7.05833	27347	216903	113937		7.05833	608172	618076	538056
9.04533	529	1045	421		9.04533	85	917	280		7.06667	26825	210945	111348		7.06667	614965	623364	543092
9.056	530	1041	423		9.056	77	904	271		7.075	26298	205083	108827		7.075	620439	627602	547083
9.06667	529	1048	420		9.06667	79	905	266		7.08333	25780	199361	106347		7.08333	624774	630862	550097
9.07733	524	1048	414		9.07733	70	902	265		7.09167	25268	193831	103933		7.09167	628074	633230	552343
9.088	532	1048	410		9.088	61	901	266		7.1	24772	188460	101593		7.1	630376	634508	553676
9.09867	526	1038	407		9.09867	57	890	268		7.10833	24276	183215	99339		7.10833	631609	634921	554267
9.10933	522	1035	412		9.10933	50	881	259		7.11667	23803	178123	97120		7.11667	632040	634482	554239
9.12	529	1033	409		9.12	58	884	262		7.125	23332	173204	95007		7.125	631689	633361	553358
9.13067	528	1032	398		9.13067	53	876	264		7.13333	22877	168335	92944		7.13333	630364	631570	551791
9.14133	523	1028	397		9.14133	46	871	272		7.14167	22427	163684	90956		7.14167	628387	629356	549746
9.152	531	1022	393		9.152	42	872	255		7.15	22016	159138	89023		7.15	625825	626645	547228
9.16267	523	1024	402		9.16267	37	862	256		7.15833	21616	154724	87162		7.15833	622625	623349	544121
9.17333	522	1032	404		9.17333	32	850	254		7.16667	21222	150442	85345		7.16667	618773	619638	540868
9.184	523	1021	403		9.184	22	855	250		7.175	20842	146342	83594		7.175	614531	615563	537449
9.19467	520	1013	403		9.19467	21	847	249		7.18333	20499	142310	81901		7.18333	609967	611277	533710
9.20533	512	1020	402		9.20533	24	842	249		7.19167	20160	138441	80262		7.19167	605073	606873	529788
9.216	513	1017	410		9.216	20	837	247		7.2	19846	134731	78702		7.2	600051	602498	525916
9.22667	523	1015	414		9.22667	10	831	256		7.20833	19563	131159	77230		7.20833	594844	598154	522090
9.23733	516	1024	410		9.23733	0	830	248		7.21667	19302	127693	75813		7.21667	589666	594113	518318
9.248	515	1015	409		9.248	1	824	239		7.225	19058	124370	74472		7.225	584448	590264	514935
9.25867	506	1012	405		9.25867	-12	824	239		7.23333	18847	121160	73182		7.23333	579464	586653	512077
9.26933	514	1007	401		9.26933	-12	814	232		7.24167	18661	118045	71947		7.24167	574639	583625	509663
9.28	511	1009	396		9.28	-15	820	230		7.25	18505	115034	70757		7.25	570261	581107	507948
9.29067	514	1002	397		9.29067	-23	820	243		7.25833	18378	112132	69658		7.25833	566383	579213	506966
9.30133	508	1010	400		9.30133	-26	812	248		7.26667	18283	109352	68592		7.26667	563084	578075	506764
9.312	520	1005	395		9.312	-35	802	235		7.275	18219	106680	67600		7.275	560370	577873	507435
9.32267	509	1014	403		9.32267	-27	804	238		7.28333	18184	104116	66687		7.28333	558427	578625	509189
9.33333	509	1001	399		9.33333	-32	800	228		7.29167	18167	101637	65816		7.29167	557350	580550	511985
9.344	510	1007	395		9.344	-37	800	226		7.3	18174	99300	64984		7.3	556981	583597	515935
9.35467	511	1005	394		9.35467	-36	788	220		7.30833	18197	97061	64201		7.30833	557465	587799	521145
9.36533	507	1004	396		9.36533	-42	777	228		7.31667	18241	94911	63478		7.31667	558993	593276	527641
9.376	508	998	394		9.376	-51	782	233		7.325	18301	92844	62788		7.325	561539	599969	535519
9.38667	505	986	396		9.38667	-54	780	225		7.33333	18382	90872	62142		7.33333	564986	607903	544797
9.39733	503	992	391		9.39733	-62	779	225		7.34167	18479	88942	61522		7.34167	569603	617130	555559
9.408	510	995	388		9.408	-60	770	221		7.35	18588	87088	60945		7.35	575397	627690	567597
9.41867	515	984	385		9.41867	-66	773	207		7.35833	18707	85324	60387		7.35833	582041	639292	580928
9.42933	512	981	384		9.42933	-67	769	213		7.36667	18835	83643	59832		7.36667	589560	652046	595265
9.44	505	978	381		9.44	-62	759	221		7.375	18964	82023	59292		7.375	598071	665776	610635
9.45067	501	990	387		9.45067	-55	754	213		7.38333	19096	80468	58765		7.38333	607281	680442	627023
9.46133	498	977	385		9.46133	-68	746	209		7.39167	19232	78954	58262		7.39167	617229	695822	644302
9.472	492	972	375		9.472	-84	749	210		7.4	19366	77477	57746		7.4	627961	711823	662206
9.48267	497	970	386		9.48267	-94	743	208		7.40833	19485	76032	57243		7.40833	639200	728335	680626
9.49333	497	972	390		9.49333	-101	749	206		7.41667	19591	74642	56752		7.41667	650847	745138	699472
9.504	495	970	389		9.504	-98	736	210		7.425	19687	73281	56282		7.425	662803	762141	718341
9.51467	498	970	376		9.51467	-105	731	200		7.43333	19775	71974	55780		7.43333	674776	779033	737212
9.52533	494	966	365		9.52533	-105	725	198		7.44167	19845	70705	55285		7.44167	686680	795743	755848
9.536	497	959	362		9.536	-113	724	208		7.45	19898	69486	54795		7.45	698416	811935	774096
9.54667	489	957	360		9.54667	-112	727	204		7.45833	19939	68279	54276		7.45833	709739	827606	791729
9.55733	492	951	366		9.55733	-118	722	214		7.46667	19965	67073	53727		7.46667	720672	842759	808674
9.568	485	956	369		9.568	-125	709	208		7.475	19969	65895	53193		7.475	731097	857010	824638
9.57867	498	943	370		9.57867	-128	709	201		7.48333	19951	64728	52637		7.48333	740781	870396	839702
9.58933	484	941	376		9.58933	-131	709	201		7.49167	19926	63570	52061		7.49167	749718	882849	853689
9.6	481	942	366		9.6	-127	708	196		7.5	19890	62426	51482		7.5	757955	894166	866416
9.61067	488	937	359		9.61067	-137	703	192		7.50833	19837	61345	50900		7.50833	765370	903912	877806
9.62133	484	931	361		9.62133	-137	698	187		7.51667	19757	60278	50282		7.51667	771945	912493	887906
9.632	483	934	365		9.632	-134	698	194		7.525	19678	59225	49661		7.525	777619	919788	896740
9.64267	483	927	363		9.64267	-136	700	203		7.53333	19571	58187	49014		7.53333	782224	925483	904349
9.65333	482	919	359		9.65333	-139	691	193		7.54167	19438	57171	48381		7.54167	785675	929830	910565
9.664	477	922	360		9.664	-148	684	202		7.55	19293	56134	47739		7.55	787850	932931	915471
9.67467	486	916	363		9.67467	-154	690	199		7.55833	19139	55110	47088		7.55833	788909	934538	918899
9.68533	475	910	371		9.68533	-160	689	200		7.56667	18945	54127	46435		7.56667	788860	934773	920692
9.696	478	903	357		9.696	-156	681	195		7.575	18758	53166	45790		7.575	787862	933839	920964
9.70667	476	895	351		9.70667	-156	685	193		7.58333	18570	52221	45133		7.58333	785988	931795	920010
9.71733	471	899	339		9.71733	-163	677	186		7.59167	18368	51304	44467		7.59167	783176	928441	917659
9.728	470	898	345		9.728	-162	674	188		7.6	18158	50403	43793		7.6	779289	924039	914026
9.73867	469	886	350		9.73867	-168	670	189		7.60833	17961	49504	43115		7.60833	774673	918694	909391
9.74933	467	883	351		9.74933	-174	668	186		7.61667	17750	48608	42437		7.61667	769209	912656	903631
9.76	468	881	354		9.76	-171	672	181		7.625	17531	47737	41768		7.625	762743	905504	896725
9.77067	460	884	349		9.77067	-180	665	180		7.63333	17313	46900	41103		7.63333	755520	897484	889051
9.78133	450	868	332		9.78133	-183	663	180		7.64167	17097	46077	40447		7.64167	747816	888742	880579
9.792	458	869	340		9.792	-190	664	185		7.65	16878	45268	39797		7.65	739517	879306	871384
9.80267	452	863	333		9.80267	-188	661	190		7.65833	16642	44477	39165		7.65833	730638	868899	861397
9.81333	449	858	334		9.81333	-187	657	190		7.66667	16419	43707	38539		7.66667	721390	857993	850906
9.824	446	857	344		9.824	-197	651	188		7.675	16196	42941	37923		7.675	711795	846542	839641
9.83467	451	857	341		9.83467	-189	646	187		7.68333	15979	42205	37334		7.68333	701698	834755	827788
9.84533	440	860	331		9.84533	-200	645	183		7.69167	15760	41503	36766		7.69167	691188	822352	815244
9.856	438	850	337		9.856	-204	649	184		7.7	15566	40842	36219		7.7	680376	809658	802386
9.86667	436	860	331		9.86667	-197	649	173		7.70833	15384	40194	35678		7.70833	669268	796470	789040
9.87733	438	853	323		9.87733	-205	648	174		7.71667	15211	39579	35174		7.71667	657746	783168	775358
9.888	437	839	327		9.888	-199	641	178		7.725	15054	38996	34685		7.725	646086	769424	761432
9.89867	434	836	329		9.89867	-204	628	178		7.73333	14916	38441	34221		7.73333	634135	755561	747409
9.90933	437	827	318		9.90933	-211	629	181		7.74167	14795	37908	33783		7.74167	622013	741488	733194
9.92	440	827	323		9.92	-225	634	182		7.75	14688	37425	33372		7.75	609726	727443	718683
9.93067	441	830	325		9.93067	-225	629	171		7.75833	14592	36972	32978		7.75833	597528	713198	703980
9.94133	427	811	325		9.94133	-226	627	168		7.76667	14508	36538	32605		7.76667	585318	699005	689321
9.952	423	805	324		9.952	-226	620	163		7.775	14445	36142	32271		7.775	573121	684672	674504
9.96267	424	809	319		9.96267	-230	622	156		7.78333	14396	35787	31958		7.78333	560953	670279	659630
9.97333	422	796	310		9.97333	-229	611	161		7.79167	14363	35451	31686		7.79167	548898	655897	644887
9.984	415	788	320		9.984	-231	611	154		7.8	14350	35146	31451		7.8	536806	641534	630305
9.99467	414	784	309		9.99467	-236	605	158		7.80833	14348	34885	31258		7.80833	524815	627163	615662
10.0053	415	787	317		10.0053	-239	608	158		7.81667	14365	34649	31087		7.81667	512821	612875	601091
10.016	408	781	319		10.016	-247	599	160		7.825	14399	34429	30930		7.825	500857	598714	586628
10.0267	402	777	312		10.0267	-255	606	167		7.83333	14433	34231	30787		7.83333	488970	584596	572318
10.0373	404	785	312		10.0373	-260	603	153		7.84167	14484	34051	30652		7.84167	477297	570773	558062
10.048	402	772	303		10.048	-262	603	154		7.85	14556	33894	30535		7.85	465658	557097	543949
10.0587	398	758	306		10.0587	-253	600	147		7.85833	14635	33759	30425		7.85833	454178	543521	529987
10.0693	398	760	297		10.0693	-254	600	148		7.86667	14712	33625	30325		7.86667	442927	530159	516279
10.08	393	755	294		10.08	-262	596	149		7.875	14807	33513	30249		7.875	431893	517074	502734
10.0907	382	743	299		10.0907	-276	590	150		7.88333	14892	33417	30185		7.88333	420962	504119	489432
10.1013	389	728	296		10.1013	-278	586	149		7.89167	14978	33323	30108		7.89167	410172	491254	476381
10.112	397	732	291		10.112	-276	593	154		7.9	15057	33229	30044		7.9	399655	478717	463594
10.1227	386	734	284		10.1227	-278	585	154		7.90833	15132	33147	29987		7.90833	389307	466449	451050
10.1333	387	727	280		10.1333	-270	579	152		7.91667	15194	33066	29914		7.91667	379132	454227	438769
10.144	375	719	280		10.144	-283	581	147		7.925	15265	32983	29836		7.925	369209	442220	426756
10.1547	378	716	288		10.1547	-289	575	147		7.93333	15322	32904	29764		7.93333	359475	430506	414982
10.1653	368	710	284		10.1653	-293	565	143		7.94167	15373	32808	29688		7.94167	349889	419023	403456
10.176	366	713	279		10.176	-291	570	145		7.95	15421	32706	29600		7.95	340472	407716	392140
10.1867	364	708	279		10.1867	-301	570	145		7.95833	15466	32600	29503		7.95833	331234	396685	381114
10.1973	362	699	282		10.1973	-304	567	146		7.96667	15485	32490	29399		7.96667	322158	385845	370275
10.208	361	694	277		10.208	-313	564	144		7.975	15494	32367	29281		7.975	313360	375246	359713
10.2187	361	686	274		10.2187	-319	555	140		7.98333	15492	32229	29139		7.98333	304720	364953	349437
10.2293	354	684	269		10.2293	-317	558	131		7.99167	15476	32099	28995		7.99167	296351	354893	339394
10.24	357	674	259		10.24	-324	549	140		8	15444	31942	28822		8	288169	345047	329570
10.2507	351	669	269		10.2507	-321	551	143		8.00833	15411	31769	28643		8.00833	280201	335499	319952
10.2613	343	664	268		10.2613	-329	551	137		8.01667	15358	31579	28455		8.01667	272366	326133	310559
10.272	353	656	279		10.272	-333	548	132		8.025	15292	31398	28251		8.025	264799	316974	301444
10.2827	346	662	283		10.2827	-338	544	133		8.03333	15227	31183	28026		8.03333	257333	308067	292568
10.2933	348	652	265		10.2933	-339	535	136		8.04167	15145	30963	27809		8.04167	250080	299427	283935
10.304	334	641	257		10.304	-343	539	132		8.05	15045	30733	27568		8.05	242992	291012	275570
10.3147	343	641	249		10.3147	-342	530	131		8.05833	14935	30496	27314		8.05833	236146	282790	267469
10.3253	343	630	256		10.3253	-345	536	128		8.06667	14807	30234	27048		8.06667	229449	274738	259564
10.336	331	629	255		10.336	-342	534	130		8.075	14668	29968	26785		8.075	222961	266891	251877
10.3467	333	625	255		10.3467	-354	530	132		8.08333	14510	29699	26501		8.08333	216662	259245	244425
10.3573	327	618	246		10.3573	-359	536	126		8.09167	14355	29426	26220		8.09167	210498	251766	237163
10.368	332	620	260		10.368	-360	530	130		8.1	14209	29125	25919		8.1	204507	244508	230122
10.3787	316	618	257		10.3787	-359	527	138		8.10833	14061	28828	25620		8.10833	198663	237479	223272
10.3893	318	600	253		10.3893	-356	533	152		8.11667	13893	28520	25300		8.11667	193027	230658	216585
10.4	328	603	258		10.4	-360	532	156		8.125	13727	28207	24984		8.125	187508	224049	210096
10.4107	325	599	265		10.4107	-367	527	148		8.13333	13551	27870	24654		8.13333	182149	217623	203803
10.4213	322	597	274		10.4213	-367	520	154		8.14167	13347	27548	24320		8.14167	176909	211380	197712
10.432	312	599	273		10.432	-371	522	165		8.15	13143	27215	23964		8.15	171829	205305	191790
10.4427	322	604	274		10.4427	-377	529	156		8.15833	12937	26880	23611		8.15833	166866	199373	186036
10.4533	329	596	266		10.4533	-380	529	156		8.16667	12739	26540	23255		8.16667	162018	193598	180448
10.464	323	590	273		10.464	-373	531	160		8.175	12534	26202	22896		8.175	157329	187997	175050
10.4747	325	588	279		10.4747	-376	541	159		8.18333	12326	25860	22542		8.18333	152804	182580	169836
10.4853	321	590	276		10.4853	-378	547	161		8.19167	12114	25523	22200		8.19167	148409	177300	164766
10.496	313	586	277		10.496	-377	540	160		8.2	11899	25186	21852		8.2	144129	172177	159865
10.5067	316	586	276		10.5067	-380	553	152		8.20833	11681	24841	21503		8.20833	139979	167218	155102
10.5173	315	584	277		10.5173	-380	543	165		8.21667	11464	24491	21155		8.21667	135965	162405	150462
10.528	306	579	288		10.528	-388	538	153		8.225	11242	24138	20803		8.225	132056	157702	145938
10.5387	309	565	280		10.5387	-388	532	150		8.23333	11030	23780	20453		8.23333	128256	153148	141553
10.5493	304	564	263		10.5493	-397	528	149		8.24167	10814	23406	20103		8.24167	124573	148697	137310
10.56	300	551	255		10.56	-397	513	140		8.25	10593	23045	19759		8.25	121006	144372	133185
10.5707	288	548	251		10.5707	-404	503	134		8.25833	10368	22688	19421		8.25833	117511	140189	129221
10.5813	286	541	240		10.5813	-410	496	124		8.26667	10157	22339	19089		8.26667	114116	136148	125388
10.592	283	539	225		10.592	-425	488	117		8.275	9943	21994	18742		8.275	110839	132225	121668
10.6027	274	538	222		10.6027	-434	479	110		8.28333	9728	21667	18403		8.28333	107663	128452	118056
10.6133	269	521	214		10.6133	-433	472	109		8.29167	9512	21324	18071		8.29167	104561	124766	114559
10.624	262	507	209		10.624	-437	466	105		8.3	9289	20990	17745		8.3	101560	121168	111154
10.6347	264	492	198		10.6347	-445	455	97		8.30833	9079	20653	17407		8.30833	98648	117677	107869
10.6453	255	486	186		10.6453	-439	454	90		8.31667	8861	20318	17097		8.31667	95818	114291	104696
10.656	246	480	183		10.656	-447	439	90		8.325	8662	19977	16783		8.325	93078	110998	101617
10.6667	249	474	181		10.6667	-457	440	85		8.33333	8464	19651	16464		8.33333	90436	107818	98646
10.6773	240	472	178		10.6773	-456	426	78		8.34167	8278	19333	16150		8.34167	87863	104734	95780
10.688	239	463	176		10.688	-456	430	69		8.35	8080	19027	15852		8.35	85369	101737	92983
10.6987	233	456	167		10.6987	-469	426	74		8.35833	7894	18711	15548		8.35833	82933	98839	90259
10.7093	228	454	167		10.7093	-470	426	72		8.36667	7703	18416	15249		8.36667	80556	96010	87628
10.72	228	449	170		10.72	-467	424	70		8.375	7510	18111	14964		8.375	78261	93265	85062
10.7307	218	443	175		10.7307	-478	419	63		8.38333	7327	17819	14680		8.38333	76040	90625	82580
10.7413	220	437	163		10.7413	-486	403	65		8.39167	7150	17520	14412		8.39167	73904	88076	80191
10.752	224	435	158		10.752	-480	401	71		8.4	6966	17241	14149		8.4	71816	85583	77887
10.7627	224	431	164		10.7627	-489	407	70		8.40833	6795	16958	13895		8.40833	69795	83198	75658
10.7733	217	422	170		10.7733	-494	400	54		8.41667	6632	16696	13647		8.41667	67813	80853	73487
10.784	214	416	167		10.784	-500	399	61		8.425	6462	16432	13409		8.425	65884	78571	71375
10.7947	212	422	163		10.7947	-503	402	48		8.43333	6300	16170	13153		8.43333	63985	76350	69346
10.8053	213	412	161		10.8053	-508	396	46		8.44167	6142	15901	12908		8.44167	62166	74225	67366
10.816	212	400	158		10.816	-516	384	45		8.45	5981	15645	12674		8.45	60425	72142	65444
10.8267	211	394	159		10.8267	-528	378	51		8.45833	5828	15389	12434		8.45833	58741	70148	63617
10.8373	213	385	151		10.8373	-546	388	35		8.46667	5686	15134	12194		8.46667	57128	68212	61854
10.848	215	375	147		10.848	-564	366	29		8.475	5542	14890	11975		8.475	55583	66322	60134
10.8587	210	367	141		10.8587	-575	353	18		8.48333	5404	14663	11760		8.48333	54080	64486	58473
10.8693	209	346	151		10.8693	-597	342	11		8.49167	5271	14438	11548		8.49167	52603	62712	56875
10.88	203	338	139		10.88	-632	324	-9		8.5	5136	14224	11337		8.5	51165	60987	55315
10.8907	215	313	137		10.8907	-670	291	-17		8.50833	5004	14022	11137		8.50833	49768	59317	53819
10.9013	207	294	126		10.9013	-698	263	-43		8.51667	4878	13812	10951		8.51667	48406	57729	52351
10.912	199	274	122		10.912	-730	240	-69		8.525	4764	13610	10765		8.525	47082	56191	50932
10.9227	190	244	112		10.9227	-779	209	-96		8.53333	4650	13409	10580		8.53333	45806	54706	49567
10.9333	186	225	100		10.9333	-825	174	-141		8.54167	4534	13203	10401		8.54167	44574	53265	48241
10.944	182	200	84		10.944	-875	147	-165		8.55	4424	12994	10218		8.55	43379	51862	46964
10.9547	182	178	77		10.9547	-919	109	-202		8.55833	4316	12802	10034		8.55833	42229	50478	45722
10.9653	182	149	67		10.9653	-967	79	-231		8.56667	4205	12615	9862		8.56667	41105	49147	44518
10.976	168	122	48		10.976	-1011	53	-265		8.575	4098	12427	9703		8.575	40010	47856	43356
10.9867	162	100	38		10.9867	-1045	24	-292		8.58333	3998	12255	9540		8.58333	38954	46602	42238
10.9973	165	76	32		10.9973	-1076	2	-312		8.59167	3904	12097	9395		8.59167	37922	45403	41160
11.008	151	64	18		11.008	-1098	-13	-324		8.6	3811	11929	9249		8.6	36918	44252	40108
11.0187	154	63	8		11.0187	-1108	-19	-341		8.60833	3712	11769	9094		8.60833	35947	43130	39095
11.0293	146	59	1		11.0293	-1101	-17	-346		8.61667	3618	11624	8936		8.61667	35007	42035	38099
11.04	136	63	0		11.04	-1085	-8	-342		8.625	3518	11470	8797		8.625	34101	40973	37135
11.0507	137	79	11		11.0507	-1067	6	-331		8.63333	3421	11316	8662		8.63333	33227	39927	36177
11.0613	126	93	16		11.0613	-1024	22	-304		8.64167	3331	11177	8524		8.64167	32376	38915	35277
11.072	118	111	16		11.072	-989	63	-276		8.65	3251	11034	8399		8.65	31555	37947	34410
11.0827	114	143	29		11.0827	-942	97	-240		8.65833	3170	10891	8279		8.65833	30755	37021	33565
11.0933	117	174	46		11.0933	-890	140	-192		8.66667	3100	10754	8158		8.66667	29978	36118	32749
11.104	110	213	57		11.104	-830	193	-141		8.675	3023	10611	8044		8.675	29228	35245	31975
11.1147	114	250	73		11.1147	-766	239	-99		8.68333	2945	10477	7928		8.68333	28510	34395	31213
11.1253	123	286	85		11.1253	-701	290	-49		8.69167	2872	10355	7811		8.69167	27810	33565	30472
11.136	129	320	107		11.136	-643	322	-5		8.7	2807	10233	7698		8.7	27119	32746	29750
11.1467	126	352	128		11.1467	-584	369	48		8.70833	2739	10114	7585		8.70833	26451	31975	29050
11.1573	137	381	137		11.1573	-530	410	85		8.71667	2675	10006	7476		8.71667	25815	31225	28367
11.168	138	413	158		11.168	-481	441	113		8.725	2618	9902	7376		8.725	25192	30496	27710
11.1787	152	437	164		11.1787	-432	469	143		8.73333	2562	9782	7274		8.73333	24590	29788	27078
11.1893	151	455	186		11.1893	-391	498	175		8.74167	2501	9678	7178		8.74167	24022	29109	26478
11.2	155	470	196		11.2	-355	520	207		8.75	2437	9579	7088		8.75	23458	28448	25895
11.2107	152	478	204		11.2107	-336	536	230		8.75833	2379	9472	7004		8.75833	22899	27810	25322
11.2213	166	478	212		11.2213	-316	548	242		8.76667	2316	9368	6914		8.76667	22359	27193	24764
11.232	171	491	216		11.232	-298	545	256		8.775	2253	9273	6824		8.775	21843	26585	24209
11.2427	169	497	217		11.2427	-297	555	261		8.78333	2199	9174	6734		8.78333	21338	25994	23675
11.2533	166	503	216		11.2533	-290	551	265		8.79167	2141	9073	6654		8.79167	20846	25418	23161
11.264	171	490	217		11.264	-288	548	259		8.8	2094	8978	6567		8.8	20374	24856	22666
11.2747	181	481	220		11.2747	-292	544	263		8.80833	2045	8884	6485		8.80833	19926	24318	22192
11.2853	179	477	213		11.2853	-308	535	259		8.81667	1999	8791	6408		8.81667	19480	23797	21734
11.296	177	479	211		11.296	-326	525	253		8.825	1947	8706	6334		8.825	19050	23286	21279
11.3067	173	466	208		11.3067	-338	521	246		8.83333	1910	8632	6255		8.83333	18642	22793	20840
11.3173	163	456	197		11.3173	-362	508	241		8.84167	1866	8565	6173		8.84167	18230	22323	20422
11.328	171	447	193		11.328	-367	499	230		8.85	1824	8487	6100		8.85	17830	21860	20007
11.3387	167	432	191		11.3387	-389	479	227		8.85833	1789	8423	6031		8.85833	17442	21418	19605
11.3493	162	420	190		11.3493	-396	471	219		8.86667	1746	8339	5960		8.86667	17066	20989	19227
11.36	167	413	182		11.36	-421	465	197		8.875	1702	8250	5892		8.875	16704	20566	18861
11.3707	163	400	178		11.3707	-442	455	184		8.88333	1667	8167	5834		8.88333	16363	20160	18482
11.3813	157	389	182		11.3813	-457	448	171		8.89167	1638	8096	5769		8.89167	16023	19763	18120
11.392	153	393	175		11.392	-474	429	167		8.9	1595	8017	5711		8.9	15696	19374	17780
11.4027	150	388	178		11.4027	-491	420	157		8.90833	1563	7952	5662		8.90833	15381	18993	17441
11.4133	144	367	169		11.4133	-497	410	150		8.91667	1528	7898	5608		8.91667	15063	18619	17098
11.424	139	364	157		11.424	-507	415	138		8.925	1498	7836	5543		8.925	14747	18262	16768
11.4347	137	348	153		11.4347	-527	403	136		8.93333	1456	7767	5486		8.93333	14448	17915	16454
11.4453	140	344	157		11.4453	-545	394	124		8.94167	1428	7706	5434		8.94167	14146	17581	16134
11.456	144	334	152		11.456	-547	382	113		8.95	1389	7653	5373		8.95	13853	17259	15840
11.4667	143	329	149		11.4667	-563	375	105		8.95833	1367	7591	5323		8.95833	13581	16945	15556
11.4773	142	331	142		11.4773	-572	365	104		8.96667	1327	7526	5273		8.96667	13329	16623	15286
11.488	142	325	145		11.488	-580	360	98		8.975	1297	7474	5226		8.975	13070	16318	15022
11.4987	139	322	144		11.4987	-583	357	96		8.98333	1264	7421	5173		8.98333	12830	16027	14770
11.5093	134	321	135		11.5093	-591	352	87		8.99167	1243	7365	5124		8.99167	12589	15731	14515
11.52	131	318	123		11.52	-592	338	82		9	1222	7311	5078		9	12350	15452	14267
11.5307	139	306	128		11.5307	-601	333	69		9.00833	1206	7266	5041		9.00833	12115	15188	14022
11.5413	133	300	132		11.5413	-611	344	69		9.01667	1182	7213	5005		9.01667	11885	14929	13781
11.552	132	296	128		11.552	-621	340	68		9.025	1157	7164	4966		9.025	11654	14663	13552
11.5627	128	296	123		11.5627	-623	340	63		9.03333	1128	7120	4926		9.03333	11441	14419	13316
11.5733	130	297	132		11.5733	-623	328	64		9.04167	1095	7069	4885		9.04167	11243	14185	13086
11.584	127	280	139		11.584	-629	313	70		9.05	1066	7018	4837		9.05	11048	13959	12872
11.5947	132	286	136		11.5947	-638	307	69		9.05833	1044	6983	4797		9.05833	10863	13724	12677
11.6053	129	277	134		11.6053	-646	312	70		9.06667	1022	6934	4754		9.06667	10688	13500	12469
11.616	127	287	134		11.616	-661	319	64		9.075	1007	6888	4712		9.075	10499	13288	12275
11.6267	129	278	127		11.6267	-657	312	52		9.08333	999	6849	4677		9.08333	10301	13075	12094
11.6373	125	282	121		11.6373	-654	309	48		9.09167	974	6804	4649		9.09167	10106	12858	11904
11.648	127	277	126		11.648	-660	300	47		9.1	953	6758	4607		9.1	9917	12655	11718
11.6587	126	267	114		11.6587	-661	295	47		9.10833	928	6725	4566		9.10833	9735	12465	11536
11.6693	118	275	112		11.6693	-669	304	56		9.11667	908	6696	4532		9.11667	9571	12264	11359
11.68	120	268	121		11.68	-679	289	45		9.125	886	6661	4493		9.125	9413	12063	11182
11.6907	119	261	119		11.6907	-677	291	48		9.13333	876	6644	4457		9.13333	9269	11871	11020
11.7013	121	255	113		11.7013	-685	289	50		9.14167	857	6619	4429		9.14167	9113	11686	10857
11.712	124	259	111		11.712	-689	284	45		9.15	845	6595	4408		9.15	8959	11507	10690
11.7227	123	250	101		11.7227	-686	283	36		9.15833	826	6560	4383		9.15833	8813	11339	10532
11.7333	123	251	109		11.7333	-688	286	30		9.16667	801	6535	4365		9.16667	8673	11173	10378
11.744	122	253	114		11.744	-692	291	32		9.175	779	6493	4340		9.175	8530	11011	10221
11.7547	115	249	119		11.7547	-696	283	30		9.18333	768	6460	4312		9.18333	8395	10856	10065
11.7653	114	247	120		11.7653	-698	284	35		9.19167	756	6425	4277		9.19167	8268	10690	9928
11.776	112	246	122		11.776	-699	275	22		9.2	749	6396	4252		9.2	8135	10534	9793
11.7867	111	247	118		11.7867	-702	267	14		9.20833	742	6370	4226		9.20833	8003	10379	9658
11.7973	120	244	103		11.7973	-702	279	17		9.21667	741	6353	4199		9.21667	7873	10231	9531
11.808	123	248	112		11.808	-702	266	15		9.225	728	6330	4168		9.225	7742	10082	9401
11.8187	118	248	120		11.8187	-708	257	12		9.23333	711	6309	4138		9.23333	7614	9947	9270
11.8293	117	241	122		11.8293	-710	262	17		9.24167	697	6284	4109		9.24167	7495	9801	9146
11.84	119	245	120		11.84	-720	261	18		9.25	689	6265	4086		9.25	7372	9666	9026
11.8507	112	237	118		11.8507	-735	250	7		9.25833	675	6240	4063		9.25833	7260	9530	8904
11.8613	114	240	108		11.8613	-726	250	0		9.26667	659	6220	4039		9.26667	7155	9398	8790
11.872	103	236	113		11.872	-736	245	-9		9.275	649	6188	4038		9.275	7055	9267	8672
11.8827	112	241	104		11.8827	-751	239	-11		9.28333	634	6157	4021		9.28333	6950	9143	8552
11.8933	107	239	104		11.8933	-756	231	-11		9.29167	617	6129	3996		9.29167	6850	9021	8434
11.904	96	228	101		11.904	-765	212	-21		9.3	601	6108	3979		9.3	6755	8907	8318
11.9147	102	229	98		11.9147	-758	221	-17		9.30833	588	6082	3968		9.30833	6652	8802	8207
11.9253	106	231	102		11.9253	-770	224	-26		9.31667	583	6068	3942		9.31667	6548	8691	8099
11.936	96	231	96		11.936	-770	213	-25		9.325	582	6060	3922		9.325	6445	8586	7998
11.9467	91	235	93		11.9467	-777	207	-20		9.33333	582	6041	3904		9.33333	6353	8479	7900
11.9573	96	235	99		11.9573	-779	206	-27		9.34167	567	6010	3883		9.34167	6260	8366	7812
11.968	97	229	105		11.968	-791	214	-31		9.35	561	5988	3857		9.35	6179	8245	7723
11.9787	89	219	102		11.9787	-791	202	-25		9.35833	554	5963	3836		9.35833	6095	8132	7631
11.9893	97	225	94		11.9893	-789	204	-22		9.36667	535	5943	3818		9.36667	6023	8030	7537
12	96	216	101		12	-781	204	-29		9.375	526	5924	3799		9.375	5945	7926	7444
12.0107	94	218	91		12.0107	-780	211	-21		9.38333	515	5909	3778		9.38333	5859	7829	7347
12.0213	93	217	88		12.0213	-780	215	-15		9.39167	510	5899	3758		9.39167	5777	7745	7252
12.032	87	214	92		12.032	-784	202	-18		9.4	503	5885	3745		9.4	5694	7660	7160
12.0427	87	212	92		12.0427	-778	200	-21		9.40833	498	5871	3729		9.40833	5610	7559	7080
12.0533	95	220	96		12.0533	-778	207	-5		9.41667	478	5855	3713		9.41667	5527	7469	6998
12.064	90	214	98		12.064	-786	218	-1		9.425	473	5849	3700		9.425	5452	7380	6914
12.0747	89	216	95		12.0747	-771	219	-7		9.43333	468	5840	3686		9.43333	5376	7287	6840
12.0853	94	210	99		12.0853	-783	221	-4		9.44167	457	5826	3668		9.44167	5300	7195	6764
12.096	104	213	98		12.096	-781	228	10		9.45	449	5811	3660		9.45	5226	7118	6681
12.1067	96	209	105		12.1067	-779	239	13		9.45833	450	5794	3650		9.45833	5152	7039	6605
12.1173	93	208	103		12.1173	-775	245	24		9.46667	445	5778	3641		9.46667	5086	6965	6537
12.128	90	201	101		12.128	-765	243	30		9.475	441	5759	3638		9.475	5013	6896	6472
12.1387	82	209	97		12.1387	-765	244	23		9.48333	446	5747	3633		9.48333	4956	6826	6404
12.1493	88	218	96		12.1493	-771	245	28		9.49167	444	5741	3610		9.49167	4897	6751	6326
12.16	91	207	96		12.16	-769	245	25		9.5	439	5727	3597		9.5	4831	6675	6255
12.1707	89	205	94		12.1707	-777	239	29		9.50833	430	5717	3583		9.50833	4763	6594	6182
12.1813	93	204	91		12.1813	-778	237	29		9.51667	420	5699	3562		9.51667	4701	6508	6103
12.192	92	202	89		12.192	-774	244	31		9.525	413	5690	3537		9.525	4642	6430	6037
12.2027	90	214	90		12.2027	-773	244	23		9.53333	401	5671	3522		9.53333	4583	6355	5980
12.2133	97	212	91		12.2133	-770	245	20		9.54167	400	5662	3502		9.54167	4534	6283	5918
12.224	96	216	100		12.224	-777	242	25		9.55	394	5650	3487		9.55	4475	6221	5863
12.2347	92	208	96		12.2347	-786	243	24		9.55833	392	5644	3477		9.55833	4423	6156	5805
12.2453	88	206	94		12.2453	-788	246	28		9.56667	380	5630	3474		9.56667	4368	6097	5745
12.256	91	200	91		12.256	-791	239	29		9.575	377	5620	3466		9.575	4314	6035	5698
12.2667	98	203	94		12.2667	-803	243	29		9.58333	368	5603	3461		9.58333	4260	5969	5642
12.2773	104	205	94		12.2773	-804	234	21		9.59167	368	5591	3452		9.59167	4223	5904	5579
12.288	106	200	86		12.288	-803	230	24		9.6	369	5572	3442		9.6	4180	5853	5528
12.2987	100	202	97		12.2987	-792	232	18		9.60833	365	5556	3431		9.60833	4126	5787	5475
12.3093	98	202	105		12.3093	-799	223	12		9.61667	362	5542	3420		9.61667	4072	5723	5408
12.32	98	196	105		12.32	-798	227	8		9.625	355	5539	3405		9.625	4012	5662	5357
12.3307	100	202	112		12.3307	-797	226	14		9.63333	343	5526	3389		9.63333	3952	5603	5313
12.3413	103	204	110		12.3413	-799	230	20		9.64167	336	5520	3369		9.64167	3894	5541	5266
12.352	101	196	104		12.352	-803	226	15		9.65	325	5512	3359		9.65	3848	5495	5216
12.3627	102	198	104		12.3627	-799	237	20		9.65833	315	5503	3344		9.65833	3798	5444	5167
12.3733	108	206	103		12.3733	-791	236	27		9.66667	313	5490	3330		9.66667	3753	5402	5112
12.384	107	213	109		12.384	-796	232	21		9.675	310	5483	3324		9.675	3703	5357	5064
12.3947	102	214	107		12.3947	-800	230	20		9.68333	302	5479	3315		9.68333	3652	5313	5017
12.4053	98	206	110		12.4053	-804	238	26		9.69167	310	5472	3306		9.69167	3605	5265	4970
12.416	102	201	119		12.416	-801	231	29		9.7	318	5457	3299		9.7	3563	5216	4924
12.4267	103	201	116		12.4267	-803	224	27		9.70833	314	5455	3287		9.70833	3533	5167	4882
12.4373	101	200	108		12.4373	-807	228	25		9.71667	310	5451	3267		9.71667	3501	5125	4847
12.448	100	191	108		12.448	-811	226	27		9.725	302	5432	3260		9.725	3475	5075	4800
12.4587	102	189	104		12.4587	-813	234	28		9.73333	294	5413	3244		9.73333	3447	5019	4754
12.4693	93	190	93		12.4693	-811	223	26		9.74167	289	5407	3230		9.74167	3416	4979	4719
12.48	93	184	92		12.48	-809	220	16		9.75	283	5391	3222		9.75	3375	4933	4687
12.4907	91	195	91		12.4907	-817	224	18		9.75833	279	5373	3220		9.75833	3331	4887	4641
12.5013	87	189	89		12.5013	-820	205	15		9.76667	283	5365	3204		9.76667	3299	4835	4606
12.512	85	178	92		12.512	-824	209	10		9.775	283	5367	3191		9.775	3262	4799	4570
12.5227	78	171	82		12.5227	-834	205	8		9.78333	275	5356	3187		9.78333	3231	4760	4533
12.5333	76	179	71		12.5333	-846	203	7		9.79167	281	5345	3184		9.79167	3202	4711	4496
12.544	68	183	79		12.544	-839	195	7		9.8	285	5331	3177		9.8	3172	4670	4459
12.5547	74	173	79		12.5547	-842	190	-5		9.80833	284	5313	3167		9.80833	3141	4640	4426
12.5653	71	175	70		12.5653	-848	187	-16		9.81667	279	5293	3162		9.81667	3105	4601	4389
12.576	64	176	65		12.576	-850	180	-18		9.825	272	5288	3147		9.825	3060	4556	4353
12.5867	69	171	68		12.5867	-851	179	-13		9.83333	266	5286	3132		9.83333	3022	4525	4313
12.5973	73	176	76		12.5973	-861	172	-24		9.84167	256	5289	3118		9.84167	2988	4489	4281
12.608	63	172	59		12.608	-861	165	-27		9.85	252	5293	3108		9.85	2958	4448	4239
12.6187	63	167	60		12.6187	-865	170	-28		9.85833	251	5294	3097		9.85833	2929	4414	4205
12.6293	71	157	55		12.6293	-865	169	-30		9.86667	258	5281	3086		9.86667	2904	4377	4176
12.64	73	162	59		12.64	-862	166	-23		9.875	260	5265	3075		9.875	2890	4347	4152
12.6507	71	163	63		12.6507	-871	160	-25		9.88333	265	5247	3068		9.88333	2869	4318	4127
12.6613	69	157	63		12.6613	-877	156	-24		9.89167	269	5234	3062		9.89167	2837	4288	4105
12.672	67	152	68		12.672	-866	156	-36		9.9	262	5222	3057		9.9	2811	4255	4080
12.6827	61	159	64		12.6827	-875	150	-32		9.90833	251	5213	3048		9.90833	2792	4228	4045
12.6933	60	150	68		12.6933	-888	155	-35		9.91667	239	5207	3031		9.91667	2763	4193	4017
12.704	59	152	69		12.704	-890	156	-39		9.925	240	5197	3023		9.925	2733	4154	3985
12.7147	66	140	62		12.7147	-884	150	-35		9.93333	239	5191	3014		9.93333	2716	4124	3946
12.7253	70	143	66		12.7253	-888	153	-43		9.94167	239	5185	3000		9.94167	2698	4097	3922
12.736	62	138	63		12.736	-893	164	-42		9.95	246	5168	2982		9.95	2681	4072	3896
12.7467	63	132	69		12.7467	-897	155	-41		9.95833	250	5159	2984		9.95833	2657	4052	3868
12.7573	63	134	78		12.7573	-899	149	-39		9.96667	239	5156	2969		9.96667	2641	4027	3841
12.768	63	140	74		12.768	-903	154	-35		9.975	235	5141	2964		9.975	2617	3997	3819
12.7787	62	143	67		12.7787	-896	149	-38		9.98333	224	5125	2957		9.98333	2596	3972	3790
12.7893	60	153	62		12.7893	-899	152	-36		9.99167	218	5129	2952		9.99167	2562	3941	3768
12.8	63	151	67		12.8	-904	160	-36		10	221	5122	2946		10	2544	3915	3739
12.8107	66	150	72		12.8107	-897	157	-49		10.0083	227	5102	2938		10.0083	2519	3885	3722
12.8213	67	137	68		12.8213	-903	148	-35		10.0167	223	5088	2917		10.0167	2504	3863	3698
12.832	69	134	65		12.832	-904	153	-40		10.025	238	5071	2900		10.025	2484	3838	3687
12.8427	57	142	66		12.8427	-916	151	-45		10.0333	245	5057	2889		10.0333	2473	3821	3667
12.8533	52	148	67		12.8533	-923	147	-39		10.0417	247	5047	2872		10.0417	2454	3802	3653
12.864	51	134	63		12.864	-920	147	-35		10.05	245	5039	2866		10.05	2439	3786	3619
12.8747	60	137	61		12.8747	-910	153	-43		10.0583	246	5028	2854		10.0583	2417	3765	3595
12.8853	60	142	62		12.8853	-920	142	-43		10.0667	238	5026	2852		10.0667	2391	3738	3564
12.896	61	141	60		12.896	-911	142	-42		10.075	232	5013	2844		10.075	2376	3710	3528
12.9067	59	140	73		12.9067	-911	149	-40		10.0833	227	4995	2836		10.0833	2361	3677	3503
12.9173	56	141	68		12.9173	-912	153	-35		10.0917	224	4981	2822		10.0917	2342	3652	3487
12.928	65	145	60		12.928	-917	143	-46		10.1	221	4976	2817		10.1	2325	3626	3471
12.9387	47	147	64		12.9387	-923	129	-38		10.1083	216	4962	2808		10.1083	2317	3606	3463
12.9493	47	146	69		12.9493	-920	139	-39		10.1167	211	4950	2801		10.1167	2302	3589	3453
12.96	51	143	64		12.96	-923	143	-39		10.125	198	4942	2789		10.125	2290	3573	3435
12.9707	57	141	73		12.9707	-925	135	-43		10.1333	196	4937	2775		10.1333	2276	3557	3422
12.9813	51	138	65		12.9813	-921	139	-38		10.1417	199	4917	2765		10.1417	2267	3550	3409
12.992	55	136	65		12.992	-923	143	-36		10.15	200	4911	2761		10.15	2252	3534	3384
13.0027	54	138	61		13.0027	-934	146	-32		10.1583	203	4906	2752		10.1583	2236	3520	3370
13.0133	50	141	70		13.0133	-926	142	-41		10.1667	207	4900	2749		10.1667	2214	3505	3364
13.024	57	146	61		13.024	-932	145	-39		10.175	202	4888	2738		10.175	2208	3489	3346
13.0347	65	137	54		13.0347	-933	141	-50		10.1833	202	4884	2734		10.1833	2185	3470	3327
13.0453	61	149	58		13.0453	-932	140	-42		10.1917	208	4875	2713		10.1917	2170	3457	3313
13.056	59	145	57		13.056	-928	128	-43		10.2	204	4866	2696		10.2	2152	3441	3300
13.0667	64	143	57		13.0667	-930	132	-42		10.2083	206	4853	2686		10.2083	2142	3421	3280
13.0773	63	148	62		13.0773	-936	130	-34		10.2167	206	4833	2676		10.2167	2124	3407	3265
13.088	56	144	57		13.088	-938	145	-32		10.225	199	4814	2659		10.225	2121	3385	3241
13.0987	61	144	54		13.0987	-939	137	-46		10.2333	195	4796	2648		10.2333	2118	3372	3234
13.1093	63	147	64		13.1093	-938	126	-38		10.2417	201	4779	2630		10.2417	2114	3362	3223
13.12	68	143	70		13.12	-933	129	-35		10.25	201	4763	2617		10.25	2109	3356	3210
13.1307	54	137	65		13.1307	-936	128	-39		10.2583	203	4762	2611		10.2583	2102	3340	3197
13.1413	56	139	68		13.1413	-937	120	-44		10.2667	206	4761	2603		10.2667	2095	3328	3197
13.152	58	136	72		13.152	-948	119	-52		10.275	211	4754	2594		10.275	2087	3312	3181
13.1627	57	135	68		13.1627	-953	135	-46		10.2833	210	4738	2586		10.2833	2075	3297	3165
13.1733	58	140	59		13.1733	-952	137	-40		10.2917	208	4733	2577		10.2917	2065	3276	3154
13.184	46	135	54		13.184	-957	134	-47		10.3	201	4719	2561		10.3	2055	3263	3147
13.1947	59	134	62		13.1947	-957	141	-43		10.3083	202	4706	2552		10.3083	2046	3245	3135
13.2053	59	132	65		13.2053	-962	132	-45		10.3167	203	4684	2540		10.3167	2038	3239	3131
13.216	61	135	61		13.216	-968	129	-52		10.325	194	4675	2525		10.325	2028	3229	3120
13.2267	60	133	48		13.2267	-970	129	-54		10.3333	201	4653	2507		10.3333	2025	3226	3109
13.2373	55	133	51		13.2373	-966	132	-44		10.3417	216	4640	2501		10.3417	2019	3218	3098
13.248	59	135	61		13.248	-968	128	-50		10.35	214	4620	2484		10.35	2017	3212	3087
13.2587	51	135	67		13.2587	-957	133	-49		10.3583	213	4619	2472		10.3583	2006	3190	3065
13.2693	52	139	59		13.2693	-963	131	-47		10.3667	219	4608	2461		10.3667	2005	3174	3056
13.28	57	129	60		13.28	-973	136	-54		10.375	218	4600	2447		10.375	2003	3155	3048
13.2907	60	125	63		13.2907	-975	132	-54		10.3833	217	4586	2431		10.3833	1994	3138	3040
13.3013	62	125	53		13.3013	-969	122	-49		10.3917	215	4579	2416		10.3917	1981	3124	3030
13.312	59	126	62		13.312	-968	122	-47		10.4	217	4556	2402		10.4	1982	3113	3030
13.3227	52	131	63		13.3227	-971	126	-39		10.4083	221	4534	2392		10.4083	1972	3106	3017
13.3333	60	127	55		13.3333	-976	123	-48		10.4167	228	4518	2382		10.4167	1964	3089	3006
13.344	55	129	62		13.344	-977	132	-46		10.425	226	4501	2373		10.425	1962	3083	2995
13.3547	58	132	60		13.3547	-970	121	-47		10.4333	228	4480	2369		10.4333	1963	3082	2988
13.3653	52	137	62		13.3653	-976	117	-53		10.4417	237	4468	2354		10.4417	1950	3081	2979
13.376	52	134	62		13.376	-974	127	-56		10.45	237	4462	2349		10.45	1940	3072	2977
13.3867	39	130	55		13.3867	-978	126	-49		10.4583	239	4446	2330		10.4583	1928	3071	2975
13.3973	44	127	54		13.3973	-983	130	-49		10.4667	241	4432	2316		10.4667	1927	3065	2966
13.408	55	134	51		13.408	-989	129	-48		10.475	247	4410	2300		10.475	1926	3045	2961
13.4187	50	130	49		13.4187	-995	126	-56		10.4833	250	4393	2286		10.4833	1930	3033	2957
13.4293	49	134	56		13.4293	-992	118	-64		10.4917	252	4382	2266		10.4917	1935	3026	2952
13.44	48	135	64		13.44	-990	118	-52		10.5	243	4361	2256		10.5	1939	3012	2942
13.4507	45	127	54		13.4507	-988	122	-47		10.5083	245	4347	2244		10.5083	1933	3001	2937
13.4613	46	130	53		13.4613	-993	123	-49		10.5167	250	4338	2239		10.5167	1926	2997	2937
13.472	41	125	48		13.472	-983	119	-46		10.525	247	4324	2224		10.525	1916	2996	2929
13.4827	42	116	49		13.4827	-989	117	-44		10.5333	256	4300	2214		10.5333	1903	2993	2918
13.4933	48	120	51		13.4933	-988	108	-46		10.5417	271	4289	2201		10.5417	1899	2988	2906
13.504	42	114	55		13.504	-992	113	-47		10.55	276	4274	2190		10.55	1894	2988	2903
13.5147	43	122	53		13.5147	-991	108	-45		10.5583	281	4260	2163		10.5583	1890	2987	2891
13.5253	45	123	51		13.5253	-999	113	-47		10.5667	283	4243	2157		10.5667	1896	2980	2889
13.536	51	124	57		13.536	-994	109	-54		10.575	276	4223	2154		10.575	1906	2969	2892
13.5467	41	121	55		13.5467	-988	122	-63		10.5833	269	4203	2153		10.5833	1915	2964	2898
13.5573	44	126	58		13.5573	-996	115	-55		10.5917	269	4189	2139		10.5917	1916	2962	2898
13.568	44	120	60		13.568	-1001	112	-54		10.6	261	4176	2137		10.6	1915	2964	2898
13.5787	47	115	51		13.5787	-1004	112	-61		10.6083	263	4160	2127		10.6083	1907	2967	2896
13.5893	42	123	56		13.5893	-1003	118	-64		10.6167	268	4156	2113		10.6167	1897	2969	2889
13.6	50	118	51		13.6	-1014	108	-61		10.625	266	4142	2097		10.625	1891	2977	2876
13.6107	48	125	56		13.6107	-1015	107	-61		10.6333	271	4127	2085		10.6333	1888	2974	2871
13.6213	45	123	56		13.6213	-1010	114	-58		10.6417	273	4114	2075		10.6417	1888	2969	2867
13.632	50	116	56		13.632	-1009	116	-58		10.65	276	4108	2063		10.65	1884	2964	2864
13.6427	42	117	50		13.6427	-1007	118	-60		10.6583	271	4095	2051		10.6583	1880	2962	2863
13.6533	46	117	50		13.6533	-1012	108	-58		10.6667	271	4086	2044		10.6667	1873	2953	2872
13.664	47	118	49		13.664	-1012	110	-52		10.675	268	4075	2048		10.675	1864	2952	2879
13.6747	50	105	56		13.6747	-1020	114	-51		10.6833	261	4057	2042		10.6833	1857	2949	2883
13.6853	51	104	48		13.6853	-1017	108	-56		10.6917	255	4047	2041		10.6917	1856	2948	2888
13.696	49	107	47		13.696	-1012	108	-62		10.7	250	4046	2049		10.7	1853	2947	2889
13.7067	53	107	61		13.7067	-1017	95	-64		10.7083	247	4044	2049		10.7083	1849	2949	2894
13.7173	45	104	51		13.7173	-1007	94	-67		10.7167	241	4034	2043		10.7167	1851	2944	2895
13.728	45	110	49		13.728	-1002	100	-76		10.725	242	4028	2041		10.725	1851	2950	2898
13.7387	49	98	43		13.7387	-1000	98	-77		10.7333	234	4011	2040		10.7333	1852	2953	2896
13.7493	47	96	46		13.7493	-1014	103	-77		10.7417	222	3994	2029		10.7417	1851	2955	2890
13.76	42	107	43		13.76	-1021	100	-81		10.75	204	3980	2019		10.75	1855	2956	2892
13.7707	37	106	34		13.7707	-1024	101	-82		10.7583	191	3980	2015		10.7583	1851	2963	2889
13.7813	44	110	39		13.7813	-1032	99	-80		10.7667	180	3982	2017		10.7667	1845	2962	2890
13.792	39	92	38		13.792	-1034	90	-77		10.775	167	3975	2019		10.775	1846	2965	2898
13.8027	40	87	39		13.8027	-1040	93	-89		10.7833	158	3967	2022		10.7833	1849	2964	2907
13.8133	39	99	41		13.8133	-1047	95	-84		10.7917	161	3968	2023		10.7917	1838	2971	2914
13.824	40	94	41		13.824	-1040	88	-84		10.8	153	3957	2029		10.8	1840	2970	2914
13.8347	38	100	47		13.8347	-1036	87	-83		10.8083	137	3943	2014		10.8083	1840	2967	2913
13.8453	33	96	38		13.8453	-1034	89	-87		10.8167	129	3939	2009		10.8167	1829	2966	2913
13.856	45	91	39		13.856	-1039	91	-93		10.825	125	3933	2004		10.825	1814	2971	2923
13.8667	34	92	45		13.8667	-1048	91	-93		10.8333	116	3921	1997		10.8333	1812	2970	2925
13.8773	35	96	40		13.8773	-1048	87	-99		10.8417	103	3907	1989		10.8417	1809	2975	2931
13.888	42	104	37		13.888	-1050	81	-87		10.85	93	3902	1999		10.85	1807	2987	2933
13.8987	38	107	36		13.8987	-1047	86	-78		10.8583	86	3892	1997		10.8583	1812	2990	2936
13.9093	31	103	42		13.9093	-1044	89	-84		10.8667	77	3882	1997		10.8667	1813	2998	2932
13.92	40	104	39		13.92	-1041	83	-84		10.875	76	3871	1997		10.875	1807	3009	2931
13.9307	40	95	43		13.9307	-1053	86	-78		10.8833	73	3863	2003		10.8833	1802	3011	2945
13.9413	43	93	48		13.9413	-1052	86	-79		10.8917	68	3856	2000		10.8917	1804	3013	2955
13.952	43	99	41		13.952	-1059	77	-73		10.9	63	3849	2001		10.9	1799	3016	2965
13.9627	45	106	46		13.9627	-1051	83	-85		10.9083	56	3842	1998		10.9083	1798	3015	2965
13.9733	43	97	41		13.9733	-1045	90	-83		10.9167	40	3834	1999		10.9167	1806	3012	2972
13.984	40	102	33		13.984	-1049	88	-67		10.925	32	3829	1994		10.925	1811	3014	2969
13.9947	42	106	37		13.9947	-1053	92	-59		10.9333	26	3816	1994		10.9333	1802	3017	2967
14.0053	51	107	39		14.0053	-1055	98	-61		10.9417	23	3802	1987		10.9417	1804	3020	2965
14.016	46	107	35		14.016	-1047	94	-60		10.95	6	3793	1981		10.95	1799	3025	2973
14.0267	48	99	48		14.0267	-1045	90	-59		10.9583	0	3786	1983		10.9583	1791	3026	2979
14.0373	39	109	56		14.0373	-1049	89	-60		10.9667	-10	3776	1984		10.9667	1778	3024	2984
14.048	42	111	52		14.048	-1045	89	-70		10.975	-13	3766	1981		10.975	1786	3026	2989
14.0587	53	103	50		14.0587	-1037	91	-68		10.9833	-18	3758	1980		10.9833	1779	3025	2994
14.0693	42	111	51		14.0693	-1041	95	-61		10.9917	-17	3750	1987		10.9917	1784	3018	3000
14.08	50	113	54		14.08	-1035	109	-60		11	-26	3729	1980		11	1783	3016	3000
14.0907	49	114	52		14.0907	-1046	92	-56		11.0083	-36	3718	1973		11.0083	1787	3017	3000
14.1013	50	111	47		14.1013	-1048	100	-61		11.0167	-48	3709	1970		11.0167	1764	3013	2998
14.112	53	111	54		14.112	-1047	101	-67		11.025	-68	3693	1965		11.025	1757	3009	3001
14.1227	50	113	51		14.1227	-1063	102	-60		11.0333	-78	3686	1960		11.0333	1749	3011	3006
14.1333	51	111	48		14.1333	-1057	99	-58		11.0417	-77	3686	1964		11.0417	1746	3013	3013
14.144	56	100	41		14.144	-1052	98	-72		11.05	-84	3676	1962		11.05	1737	3019	3019
14.1547	53	102	43		14.1547	-1061	99	-71		11.0583	-93	3672	1954		11.0583	1740	3024	3019
14.1653	57	105	40		14.1653	-1050	100	-62		11.0667	-97	3677	1947		11.0667	1734	3033	3009
14.176	57	114	49		14.176	-1054	95	-65		11.075	-103	3669	1937		11.075	1731	3036	3000
14.1867	56	111	45		14.1867	-1044	97	-59		11.0833	-118	3659	1924		11.0833	1728	3042	3002
14.1973	57	108	37		14.1973	-1049	81	-62		11.0917	-127	3654	1918		11.0917	1723	3040	3002
14.208	59	105	54		14.208	-1060	90	-66		11.1	-130	3640	1915		11.1	1722	3041	3009
14.2187	49	113	48		14.2187	-1064	92	-69		11.1083	-135	3621	1914		11.1083	1725	3029	3028
14.2293	48	104	47		14.2293	-1068	92	-73		11.1167	-138	3603	1913		11.1167	1718	3024	3039
14.24	58	103	45		14.24	-1063	84	-73		11.125	-143	3590	1922		11.125	1702	3016	3041
14.2507	61	102	42		14.2507	-1060	90	-64		11.1333	-146	3572	1919		11.1333	1693	3019	3031
14.2613	56	106	41		14.2613	-1059	94	-63		11.1417	-154	3561	1908		11.1417	1688	3014	3027
14.272	54	101	45		14.272	-1070	91	-70		11.15	-162	3553	1896		11.15	1675	3021	3019
14.2827	54	99	40		14.2827	-1068	87	-72		11.1583	-171	3551	1895		11.1583	1669	3023	3015
14.2933	58	106	37		14.2933	-1065	80	-70		11.1667	-182	3542	1881		11.1667	1670	3025	3007
14.304	52	100	37		14.304	-1073	81	-71		11.175	-194	3545	1867		11.175	1675	3019	3008
14.3147	51	106	36		14.3147	-1064	82	-66		11.1833	-204	3535	1874		11.1833	1667	3011	3006
14.3253	54	108	31		14.3253	-1061	84	-80		11.1917	-216	3521	1874		11.1917	1673	3000	3007
14.336	49	103	36		14.336	-1066	89	-74		11.2	-223	3506	1872		11.2	1673	2995	3002
14.3467	47	93	31		14.3467	-1075	92	-72		11.2083	-224	3501	1871		11.2083	1669	2984	2996
14.3573	52	92	36		14.3573	-1076	91	-69		11.2167	-227	3490	1871		11.2167	1656	2979	2997
14.368	50	93	37		14.368	-1074	86	-71		11.225	-230	3483	1862		11.225	1652	2984	2999
14.3787	39	82	43		14.3787	-1077	82	-74		11.2333	-234	3483	1857		11.2333	1643	2990	2999
14.3893	42	88	35		14.3893	-1077	86	-75		11.2417	-235	3484	1846		11.2417	1633	2986	3001
14.4	40	98	33		14.4	-1076	91	-75		11.25	-246	3478	1841		11.25	1628	2990	2998
14.4107	40	95	42		14.4107	-1083	92	-74		11.2583	-249	3480	1840		11.2583	1628	2989	2992
14.4213	32	89	44		14.4213	-1087	91	-74		11.2667	-252	3481	1840		11.2667	1624	2981	2984
14.432	36	88	37		14.432	-1085	90	-73		11.275	-255	3476	1841		11.275	1620	2975	2984
14.4427	33	90	24		14.4427	-1089	81	-73		11.2833	-255	3470	1841		11.2833	1608	2973	2975
14.4533	43	88	32		14.4533	-1100	76	-79		11.2917	-246	3461	1834		11.2917	1597	2960	2975
14.464	42	91	40		14.464	-1096	75	-82		11.3	-250	3439	1833		11.3	1588	2948	2978
14.4747	44	85	43		14.4747	-1097	80	-89		11.3083	-249	3421	1827		11.3083	1580	2943	2978
14.4853	40	78	39		14.4853	-1099	88	-81		11.3167	-253	3403	1821		11.3167	1571	2933	2971
14.496	45	97	38		14.496	-1092	92	-74		11.325	-263	3390	1815		11.325	1569	2922	2968
14.5067	28	92	29		14.5067	-1097	93	-72		11.3333	-274	3378	1816		11.3333	1570	2922	2974
14.5173	28	94	33		14.5173	-1109	75	-64		11.3417	-280	3381	1810		11.3417	1571	2924	2974
14.528	39	103	39		14.528	-1102	83	-71		11.35	-288	3379	1810		11.35	1562	2918	2972
14.5387	33	95	42		14.5387	-1101	84	-79		11.3583	-289	3373	1816		11.3583	1555	2912	2969
14.5493	33	97	39		14.5493	-1109	70	-76		11.3667	-293	3368	1820		11.3667	1557	2910	2971
14.56	29	98	38		14.56	-1103	68	-73		11.375	-297	3369	1817		11.375	1554	2902	2963
14.5707	32	97	35		14.5707	-1099	76	-75		11.3833	-299	3352	1813		11.3833	1540	2898	2956
14.5813	32	94	37		14.5813	-1102	76	-82		11.3917	-294	3336	1811		11.3917	1538	2892	2946
14.592	29	97	33		14.592	-1113	77	-79		11.4	-286	3331	1805		11.4	1537	2889	2951
14.6027	36	92	31		14.6027	-1099	74	-74		11.4083	-279	3321	1799		11.4083	1515	2886	2948
14.6133	35	85	35		14.6133	-1099	70	-74		11.4167	-278	3306	1795		11.4167	1497	2885	2943
14.624	37	87	33		14.624	-1105	67	-77		11.425	-282	3308	1798		11.425	1495	2874	2938
14.6347	36	93	33		14.6347	-1104	63	-80		11.4333	-288	3312	1789		11.4333	1482	2867	2936
14.6453	29	103	27		14.6453	-1114	72	-78		11.4417	-302	3306	1775		11.4417	1476	2857	2927
14.656	27	100	33		14.656	-1114	59	-78		11.45	-306	3297	1763		11.45	1473	2848	2916
14.6667	42	90	32		14.6667	-1115	57	-79		11.4583	-305	3295	1759		11.4583	1469	2837	2910
14.6773	39	102	34		14.6773	-1114	62	-87		11.4667	-307	3278	1749		11.4667	1459	2829	2901
14.688	30	104	38		14.688	-1113	65	-83		11.475	-307	3265	1742		11.475	1454	2820	2894
14.6987	36	96	30		14.6987	-1118	70	-82		11.4833	-300	3257	1737		11.4833	1445	2814	2875
14.7093	38	87	35		14.7093	-1126	66	-72		11.4917	-307	3250	1735		11.4917	1441	2805	2871
14.72	34	84	24		14.72	-1125	66	-76		11.5	-318	3242	1717		11.5	1440	2797	2876
14.7307	33	93	33		14.7307	-1125	62	-72		11.5083	-322	3236	1709		11.5083	1430	2795	2875
14.7413	28	92	28		14.7413	-1131	62	-75		11.5167	-327	3228	1705		11.5167	1427	2794	2877
14.752	31	93	27		14.752	-1123	61	-70		11.525	-327	3210	1702		11.525	1416	2791	2889
14.7627	32	91	26		14.7627	-1130	63	-76		11.5333	-325	3205	1703		11.5333	1405	2786	2878
14.7733	28	85	28		14.7733	-1124	66	-80		11.5417	-326	3198	1709		11.5417	1391	2783	2859
14.784	30	86	28		14.784	-1128	63	-78		11.55	-330	3197	1707		11.55	1382	2785	2858
14.7947	35	92	36		14.7947	-1128	55	-77		11.5583	-333	3193	1706		11.5583	1374	2782	2847
14.8053	34	98	34		14.8053	-1119	58	-76		11.5667	-345	3198	1701		11.5667	1367	2773	2840
14.816	27	98	44		14.816	-1124	55	-78		11.575	-350	3194	1699		11.575	1359	2762	2834
14.8267	32	97	33		14.8267	-1125	59	-90		11.5833	-351	3187	1699		11.5833	1359	2750	2833
14.8373	29	91	32		14.8373	-1125	58	-90		11.5917	-354	3169	1697		11.5917	1357	2735	2816
14.848	32	88	26		14.848	-1124	57	-90		11.6	-350	3158	1689		11.6	1348	2720	2801
14.8587	27	88	40		14.8587	-1128	52	-90		11.6083	-343	3147	1689		11.6083	1341	2710	2789
14.8693	28	87	30		14.8693	-1125	55	-84		11.6167	-340	3131	1680		11.6167	1329	2706	2783
14.88	29	92	35		14.88	-1133	56	-92		11.625	-338	3125	1668		11.625	1319	2700	2772
14.8907	30	90	27		14.8907	-1130	59	-84		11.6333	-340	3117	1659		11.6333	1302	2680	2758
14.9013	26	83	29		14.9013	-1136	62	-86		11.6417	-337	3112	1656		11.6417	1292	2667	2754
14.912	23	93	38		14.912	-1129	62	-84		11.65	-349	3105	1657		11.65	1277	2653	2741
14.9227	23	89	38		14.9227	-1140	59	-84		11.6583	-356	3106	1653		11.6583	1262	2637	2728
14.9333	35	89	37		14.9333	-1130	60	-88		11.6667	-359	3097	1652		11.6667	1248	2618	2723
14.944	33	91	37		14.944	-1127	49	-91		11.675	-354	3093	1654		11.675	1236	2612	2722
14.9547	29	90	27		14.9547	-1132	48	-97		11.6833	-360	3092	1662		11.6833	1227	2602	2717
14.9653	18	80	23		14.9653	-1140	53	-91		11.6917	-351	3081	1662		11.6917	1218	2593	2711
14.976	16	79	21		14.976	-1143	49	-86		11.7	-339	3074	1665		11.7	1211	2582	2702
14.9867	24	75	20		14.9867	-1150	60	-85		11.7083	-344	3066	1662		11.7083	1204	2579	2688
14.9973	25	83	26		14.9973	-1143	52	-73		11.7167	-348	3062	1656		11.7167	1189	2565	2674
15.008	23	85	25		15.008	-1147	53	-85		11.725	-353	3050	1651		11.725	1189	2559	2663
15.0187	29	88	27		15.0187	-1145	55	-85		11.7333	-365	3052	1640		11.7333	1178	2548	2657
15.0293	30	84	16		15.0293	-1148	63	-91		11.7417	-382	3048	1635		11.7417	1166	2545	2651
15.04	26	84	27		15.04	-1138	58	-92		11.75	-382	3058	1627		11.75	1147	2531	2643
15.0507	34	82	28		15.0507	-1139	58	-90		11.7583	-389	3050	1620		11.7583	1138	2525	2630
15.0613	28	85	33		15.0613	-1148	54	-82		11.7667	-390	3050	1620		11.7667	1124	2518	2621
15.072	39	74	25		15.072	-1148	57	-84		11.775	-389	3043	1624		11.775	1119	2506	2606
15.0827	37	82	27		15.0827	-1143	57	-88		11.7833	-390	3042	1625		11.7833	1115	2493	2594
15.0933	46	76	34		15.0933	-1155	55	-86		11.7917	-393	3025	1629		11.7917	1104	2485	2586
15.104	37	82	27		15.104	-1155	56	-85		11.8	-395	3018	1631		11.8	1096	2472	2582
15.1147	38	83	23		15.1147	-1159	48	-81		11.8083	-400	3013	1616		11.8083	1079	2448	2574
15.1253	39	85	22		15.1253	-1151	54	-91		11.8167	-405	3006	1602		11.8167	1061	2437	2574
15.136	33	82	16		15.136	-1157	58	-87		11.825	-416	2995	1591		11.825	1040	2428	2558
15.1467	36	89	24		15.1467	-1156	61	-84		11.8333	-424	2992	1579		11.8333	1032	2416	2535
15.1573	38	85	17		15.1573	-1156	50	-87		11.8417	-419	2994	1574		11.8417	1021	2399	2520
15.168	30	91	19		15.168	-1167	55	-78		11.85	-410	2988	1576		11.85	1013	2391	2509
15.1787	34	75	28		15.1787	-1169	45	-84		11.8583	-411	2981	1578		11.8583	1000	2375	2488
15.1893	38	82	24		15.1893	-1167	45	-84		11.8667	-407	2977	1574		11.8667	989	2356	2479
15.2	39	86	28		15.2	-1158	46	-81		11.875	-403	2968	1583		11.875	980	2339	2475
15.2107	37	80	26		15.2107	-1162	52	-82		11.8833	-408	2960	1584		11.8833	966	2329	2476
15.2213	31	74	20		15.2213	-1156	51	-90		11.8917	-420	2948	1577		11.8917	952	2317	2467
15.232	29	71	21		15.232	-1151	50	-86		11.9	-421	2945	1571		11.9	940	2307	2456
15.2427	24	77	21		15.2427	-1158	52	-84		11.9083	-419	2938	1572		11.9083	933	2301	2452
15.2533	27	78	23		15.2533	-1157	44	-85		11.9167	-424	2939	1561		11.9167	920	2290	2436
15.264	29	75	17		15.264	-1163	46	-80		11.925	-435	2934	1548		11.925	916	2283	2416
15.2747	34	73	28		15.2747	-1167	42	-83		11.9333	-440	2931	1545		11.9333	912	2273	2396
15.2853	34	74	21		15.2853	-1168	46	-81		11.9417	-443	2929	1535		11.9417	906	2259	2384
15.296	23	75	25		15.296	-1171	36	-92		11.95	-449	2938	1522		11.95	900	2246	2363
15.3067	26	71	22		15.3067	-1178	36	-80		11.9583	-446	2929	1525		11.9583	891	2231	2353
15.3173	30	73	29		15.3173	-1166	40	-81		11.9667	-437	2932	1526		11.9667	874	2227	2339
15.328	25	80	25		15.328	-1171	46	-78		11.975	-433	2929	1526		11.975	861	2216	2329
15.3387	17	72	31		15.3387	-1169	50	-89		11.9833	-441	2929	1529		11.9833	843	2215	2320
15.3493	23	67	25		15.3493	-1167	49	-89		11.9917	-436	2915	1534		11.9917	827	2198	2313
15.36	30	77	18		15.36	-1171	43	-88		12	-439	2910	1526		12	823	2192	2306
15.3707	32	75	26		15.3707	-1170	45	-93		12.0083	-443	2897	1525		12.0083	819	2172	2304
15.3813	31	74	24		15.3813	-1184	45	-97		12.0167	-445	2890	1525		12.0167	813	2149	2296
15.392	25	82	24		15.392	-1176	40	-89		12.025	-436	2879	1524		12.025	805	2125	2283
15.4027	22	84	22		15.4027	-1178	40	-98		12.0333	-436	2875	1521		12.0333	794	2103	2266
15.4133	23	78	19		15.4133	-1175	34	-91		12.0417	-436	2876	1508		12.0417	778	2085	2255
15.424	24	79	15		15.424	-1165	29	-88		12.05	-438	2880	1502		12.05	761	2073	2234
15.4347	27	75	22		15.4347	-1166	35	-78		12.0583	-436	2874	1506		12.0583	745	2077	2221
15.4453	28	72	25		15.4453	-1180	42	-87		12.0667	-438	2874	1506		12.0667	735	2072	2214
15.456	31	66	25		15.456	-1186	42	-88		12.075	-446	2868	1517		12.075	714	2073	2196
15.4667	23	69	15		15.4667	-1182	40	-91		12.0833	-449	2862	1528		12.0833	699	2073	2186
15.4773	24	67	14		15.4773	-1192	36	-94		12.0917	-447	2854	1534		12.0917	696	2064	2187
15.488	19	67	17		15.488	-1186	51	-92		12.1	-452	2854	1522		12.1	684	2049	2177
15.4987	21	63	28		15.4987	-1177	45	-92		12.1083	-451	2855	1518		12.1083	669	2040	2161
15.5093	21	71	16		15.5093	-1180	41	-96		12.1167	-447	2855	1506		12.1167	671	2020	2155
15.52	28	73	23		15.52	-1186	29	-92		12.125	-447	2854	1502		12.125	661	2002	2139
15.5307	29	77	18		15.5307	-1193	39	-75		12.1333	-453	2846	1500		12.1333	646	1988	2111
15.5413	39	71	18		15.5413	-1194	34	-90		12.1417	-456	2838	1498		12.1417	633	1977	2085
15.552	27	73	15		15.552	-1197	32	-100		12.15	-459	2825	1493		12.15	625	1959	2077
15.5627	30	72	15		15.5627	-1195	29	-81		12.1583	-464	2809	1490		12.1583	611	1953	2063
15.5733	32	70	25		15.5733	-1189	31	-73		12.1667	-467	2805	1486		12.1667	606	1941	2056
15.584	26	80	15		15.584	-1197	28	-82		12.175	-474	2810	1483		12.175	599	1936	2060
15.5947	25	81	10		15.5947	-1193	32	-79		12.1833	-479	2813	1483		12.1833	592	1922	2068
15.6053	26	72	17		15.6053	-1190	28	-84		12.1917	-481	2812	1489		12.1917	582	1909	2054
15.616	29	75	22		15.616	-1193	22	-93		12.2	-479	2814	1487		12.2	573	1900	2048
15.6267	31	75	22		15.6267	-1196	29	-97		12.2083	-486	2804	1481		12.2083	559	1888	2036
15.6373	35	78	14		15.6373	-1194	25	-88		12.2167	-479	2789	1471		12.2167	541	1866	2022
15.648	32	70	27		15.648	-1197	26	-89		12.225	-471	2777	1461		12.225	531	1854	2004
15.6587	25	76	21		15.6587	-1198	31	-88		12.2333	-481	2774	1451		12.2333	528	1851	2004
15.6693	29	75	18		15.6693	-1203	32	-92		12.2417	-489	2775	1444		12.2417	511	1836	1992
15.68	30	76	15		15.68	-1197	34	-95		12.25	-487	2777	1443		12.25	505	1833	1978
15.6907	27	77	10		15.6907	-1202	32	-87		12.2583	-488	2776	1442		12.2583	504	1837	1967
15.7013	30	69	6		15.7013	-1210	29	-89		12.2667	-497	2771	1439		12.2667	496	1828	1962
15.712	30	79	7		15.712	-1207	26	-86		12.275	-498	2772	1439		12.275	481	1813	1937
15.7227	25	76	9		15.7227	-1203	24	-101		12.2833	-496	2767	1435		12.2833	473	1814	1917
15.7333	30	73	11		15.7333	-1209	24	-98		12.2917	-499	2762	1430		12.2917	461	1798	1907
15.744	37	68	21		15.744	-1210	27	-100		12.3	-512	2761	1430		12.3	446	1781	1893
15.7547	32	76	23		15.7547	-1213	26	-102		12.3083	-517	2770	1436		12.3083	439	1770	1880
15.7653	39	82	19		15.7653	-1215	17	-92		12.3167	-515	2762	1438		12.3167	433	1763	1872
15.776	34	69	13		15.776	-1214	30	-92		12.325	-524	2758	1443		12.325	431	1753	1868
15.7867	22	76	10		15.7867	-1203	24	-87		12.3333	-527	2760	1442		12.3333	424	1741	1859
15.7973	23	75	21		15.7973	-1204	25	-86		12.3417	-525	2760	1443		12.3417	416	1735	1852
15.808	24	66	12		15.808	-1216	29	-102		12.35	-525	2749	1446		12.35	412	1733	1841
15.8187	32	66	23		15.8187	-1222	34	-103		12.3583	-526	2755	1443		12.3583	394	1726	1837
15.8293	31	66	20		15.8293	-1210	33	-101		12.3667	-522	2754	1441		12.3667	383	1715	1837
15.84	34	66	17		15.84	-1218	33	-90		12.375	-523	2750	1451		12.375	384	1704	1842
15.8507	30	71	9		15.8507	-1221	27	-83		12.3833	-525	2741	1448		12.3833	384	1693	1835
15.8613	32	74	16		15.8613	-1225	31	-95		12.3917	-523	2742	1436		12.3917	372	1679	1820
15.872	23	69	12		15.872	-1228	26	-90		12.4	-528	2733	1432		12.4	369	1670	1809
15.8827	17	67	7		15.8827	-1230	28	-88		12.4083	-531	2734	1431		12.4083	361	1659	1796
15.8933	14	72	5		15.8933	-1235	33	-90		12.4167	-534	2734	1431		12.4167	351	1656	1778
15.904	14	69	9		15.904	-1237	26	-91		12.425	-537	2726	1432		12.425	345	1652	1768
15.9147	18	82	9		15.9147	-1236	29	-92		12.4333	-536	2717	1439		12.4333	336	1647	1773
15.9253	27	75	14		15.9253	-1231	34	-85		12.4417	-536	2702	1447		12.4417	327	1638	1766
15.936	30	65	11		15.936	-1234	24	-93		12.45	-543	2689	1444		12.45	318	1633	1751
15.9467	27	69	15		15.9467	-1244	23	-92		12.4583	-543	2683	1432		12.4583	308	1627	1740
15.9573	23	79	11		15.9573	-1235	19	-96		12.4667	-544	2687	1428		12.4667	291	1617	1727
15.968	27	76	10		15.968	-1234	24	-97		12.475	-544	2688	1416		12.475	278	1607	1714
15.9787	24	66	14		15.9787	-1235	28	-93		12.4833	-548	2698	1402		12.4833	274	1595	1707
15.9893	20	74	11		15.9893	-1239	28	-87		12.4917	-548	2709	1401		12.4917	263	1586	1704
16	29	71	17		16	-1234	19	-84		12.5	-549	2708	1403		12.5	246	1580	1699
16.0107	27	76	10		16.0107	-1238	24	-94		12.5083	-541	2706	1398		12.5083	231	1570	1695
16.0213	16	81	9		16.0213	-1245	22	-103		12.5167	-539	2704	1398		12.5167	226	1564	1688
16.032	25	74	14		16.032	-1244	14	-96		12.525	-532	2695	1401		12.525	214	1553	1684
16.0427	25	78	20		16.0427	-1241	19	-94		12.5333	-530	2677	1399		12.5333	206	1544	1678
16.0533	22	74	13		16.0533	-1252	22	-94		12.5417	-533	2666	1404		12.5417	203	1527	1664
16.064	16	70	4		16.064	-1247	22	-97		12.55	-545	2659	1410		12.55	198	1517	1655
16.0747	16	72	18		16.0747	-1244	18	-102		12.5583	-558	2659	1414		12.5583	193	1503	1648
16.0853	23	64	22		16.0853	-1242	21	-107		12.5667	-573	2663	1412		12.5667	184	1502	1632
16.096	19	59	23		16.096	-1243	25	-103		12.575	-578	2666	1402		12.575	178	1491	1626
16.1067	26	67	25		16.1067	-1238	22	-103		12.5833	-579	2665	1389		12.5833	170	1487	1618
16.1173	18	71	21		16.1173	-1250	29	-101		12.5917	-576	2670	1379		12.5917	160	1472	1610
16.128	31	72	19		16.128	-1257	22	-109		12.6	-577	2659	1373		12.6	154	1464	1592
16.1387	23	67	23		16.1387	-1249	20	-102		12.6083	-578	2651	1368		12.6083	149	1451	1576
16.1493	26	61	18		16.1493	-1248	19	-104		12.6167	-585	2644	1371		12.6167	151	1442	1561
16.16	27	67	17		16.16	-1238	13	-106		12.625	-587	2636	1369		12.625	144	1428	1554
16.1707	21	75	15		16.1707	-1240	7	-109		12.6333	-593	2628	1356		12.6333	141	1418	1543
16.1813	19	71	14		16.1813	-1241	13	-100		12.6417	-597	2622	1347		12.6417	133	1408	1538
16.192	18	67	14		16.192	-1252	19	-105		12.65	-600	2623	1343		12.65	121	1394	1541
16.2027	15	70	11		16.2027	-1254	28	-99		12.6583	-596	2620	1329		12.6583	100	1375	1536
16.2133	25	66	10		16.2133	-1253	29	-95		12.6667	-607	2613	1328		12.6667	82	1368	1527
16.224	21	61	11		16.224	-1254	26	-99		12.675	-616	2601	1333		12.675	75	1361	1517
16.2347	17	63	13		16.2347	-1250	13	-101		12.6833	-620	2590	1330		12.6833	65	1348	1503
16.2453	26	63	7		16.2453	-1251	9	-109		12.6917	-614	2580	1321		12.6917	57	1338	1485
16.256	21	68	13		16.256	-1256	13	-107		12.7	-614	2571	1324		12.7	53	1336	1471
16.2667	17	76	4		16.2667	-1261	20	-99		12.7083	-610	2566	1317		12.7083	49	1320	1456
16.2773	15	64	8		16.2773	-1253	27	-96		12.7167	-606	2563	1299		12.7167	44	1312	1449
16.288	22	71	5		16.288	-1259	21	-99		12.725	-600	2560	1295		12.725	38	1305	1437
16.2987	27	74	14		16.2987	-1263	23	-98		12.7333	-600	2553	1287		12.7333	28	1296	1425
16.3093	30	66	9		16.3093	-1260	25	-101		12.7417	-602	2546	1274		12.7417	17	1294	1412
16.32	29	68	17		16.32	-1255	31	-103		12.75	-601	2533	1258		12.75	15	1288	1400
16.3307	19	75	13		16.3307	-1262	21	-104		12.7583	-601	2524	1257		12.7583	13	1275	1380
16.3413	25	74	11		16.3413	-1268	23	-103		12.7667	-603	2519	1248		12.7667	2	1273	1374
16.352	23	63	12		16.352	-1271	10	-99		12.775	-610	2514	1242		12.775	3	1263	1367
16.3627	27	64	11		16.3627	-1270	13	-102		12.7833	-614	2499	1239		12.7833	1	1241	1354
16.3733	28	58	14		16.3733	-1266	21	-103		12.7917	-615	2494	1235		12.7917	-7	1235	1343
16.384	29	45	9		16.384	-1269	27	-105		12.8	-610	2489	1223		12.8	-14	1218	1336
16.3947	32	52	13		16.3947	-1264	24	-106		12.8083	-607	2487	1217		12.8083	-16	1197	1321
16.4053	27	62	13		16.4053	-1268	23	-104		12.8167	-601	2479	1211		12.8167	-21	1186	1311
16.416	19	59	17		16.416	-1272	15	-104		12.825	-592	2470	1202		12.825	-29	1177	1305
16.4267	18	61	8		16.4267	-1271	13	-99		12.8333	-587	2470	1195		12.8333	-36	1160	1303
16.4373	22	55	19		16.4373	-1269	14	-91		12.8417	-581	2472	1191		12.8417	-44	1161	1296
16.448	15	50	14		16.448	-1275	6	-98		12.85	-579	2458	1184		12.85	-56	1158	1293
16.4587	7	54	21		16.4587	-1281	6	-104		12.8583	-583	2456	1174		12.8583	-70	1143	1286
16.4693	13	52	17		16.4693	-1277	13	-105		12.8667	-584	2454	1164		12.8667	-81	1132	1275
16.48	21	55	4		16.48	-1273	6	-96		12.875	-589	2445	1151		12.875	-90	1127	1265
16.4907	15	55	12		16.4907	-1277	8	-98		12.8833	-600	2425	1144		12.8833	-102	1110	1257
16.5013	15	57	7		16.5013	-1276	2	-104		12.8917	-598	2421	1141		12.8917	-110	1093	1251
16.512	23	69	10		16.512	-1276	9	-110		12.9	-597	2411	1132		12.9	-115	1081	1242
16.5227	23	63	16		16.5227	-1278	3	-110		12.9083	-600	2407	1127		12.9083	-122	1067	1226
16.5333	28	53	20		16.5333	-1278	3	-103		12.9167	-609	2404	1131		12.9167	-127	1056	1215
16.544	22	47	17		16.544	-1284	2	-99		12.925	-606	2409	1127		12.925	-132	1049	1207
16.5547	18	47	17		16.5547	-1293	3	-104		12.9333	-616	2409	1123		12.9333	-136	1051	1199
16.5653	17	54	6		16.5653	-1282	0	-104		12.9417	-621	2407	1125		12.9417	-145	1044	1181
16.576	13	56	14		16.576	-1280	4	-108		12.95	-627	2405	1127		12.95	-151	1043	1175
16.5867	9	52	13		16.5867	-1281	0	-110		12.9583	-625	2400	1117		12.9583	-158	1036	1163
16.5973	14	58	10		16.5973	-1282	3	-111		12.9667	-632	2392	1115		12.9667	-162	1025	1157
16.608	10	58	17		16.608	-1274	8	-117		12.975	-636	2381	1108		12.975	-165	1006	1139
16.6187	8	67	18		16.6187	-1291	4	-112		12.9833	-637	2368	1099		12.9833	-167	1002	1140
16.6293	6	65	12		16.6293	-1294	-3	-113		12.9917	-627	2358	1091		12.9917	-172	993	1136
16.64	11	60	11		16.64	-1294	-12	-115		13	-616	2347	1091		13	-174	983	1129
16.6507	6	66	12		16.6507	-1290	-9	-123		13.0083	-610	2331	1089		13.0083	-180	972	1116
16.6613	11	67	0		16.6613	-1300	-12	-115		13.0167	-594	2325	1082		13.0167	-185	962	1107
16.672	12	66	6		16.672	-1291	-5	-113		13.025	-594	2315	1084		13.025	-194	950	1093
16.6827	21	70	11		16.6827	-1290	-10	-112		13.0333	-601	2313	1078		13.0333	-198	945	1084
16.6933	12	63	14		16.6933	-1293	-3	-113		13.0417	-611	2306	1066		13.0417	-204	938	1083
16.704	3	63	18		16.704	-1291	-1	-111		13.05	-608	2309	1053		13.05	-217	934	1074
16.7147	5	68	12		16.7147	-1294	-5	-105		13.0583	-609	2306	1045		13.0583	-216	934	1066
16.7253	16	65	0		16.7253	-1296	-1	-115		13.0667	-606	2306	1036		13.0667	-223	933	1065
16.736	13	61	12		16.736	-1307	-2	-121		13.075	-599	2297	1028		13.075	-227	921	1054
16.7467	27	67	12		16.7467	-1302	-2	-127		13.0833	-600	2296	1021		13.0833	-227	912	1041
16.7573	19	54	25		16.7573	-1302	4	-123		13.0917	-615	2295	1021		13.0917	-222	905	1037
16.768	16	61	20		16.768	-1297	3	-121		13.1	-619	2289	1024		13.1	-227	893	1032
16.7787	11	62	12		16.7787	-1292	5	-115		13.1083	-619	2275	1020		13.1083	-221	883	1029
16.7893	6	63	7		16.7893	-1294	-9	-112		13.1167	-624	2270	1015		13.1167	-220	881	1024
16.8	4	63	1		16.8	-1295	-5	-113		13.125	-628	2270	1018		13.125	-230	881	1018
16.8107	2	57	5		16.8107	-1294	-1	-115		13.1333	-617	2267	1014		13.1333	-235	875	1014
16.8213	8	58	16		16.8213	-1291	-3	-116		13.1417	-609	2267	1005		13.1417	-240	869	1010
16.832	15	55	19		16.832	-1302	-8	-116		13.15	-609	2274	1000		13.15	-251	856	1002
16.8427	12	64	13		16.8427	-1300	-6	-126		13.1583	-606	2281	1001		13.1583	-259	847	998
16.8533	10	64	12		16.8533	-1301	-1	-122		13.1667	-591	2279	1007		13.1667	-265	835	998
16.864	13	55	15		16.864	-1299	0	-122		13.175	-583	2270	1015		13.175	-279	831	984
16.8747	20	52	16		16.8747	-1306	7	-114		13.1833	-586	2264	1008		13.1833	-292	822	985
16.8853	10	49	16		16.8853	-1313	2	-104		13.1917	-589	2255	1002		13.1917	-304	825	974
16.896	9	50	12		16.896	-1315	6	-101		13.2	-598	2244	997		13.2	-309	819	965
16.9067	17	61	14		16.9067	-1316	-6	-106		13.2083	-613	2239	983		13.2083	-310	815	962
16.9173	15	61	10		16.9173	-1319	0	-114		13.2167	-615	2234	970		13.2167	-303	811	969
16.928	13	59	5		16.928	-1309	1	-114		13.225	-619	2221	968		13.225	-303	808	956
16.9387	13	59	7		16.9387	-1308	7	-120		13.2333	-613	2221	962		13.2333	-308	797	951
16.9493	14	59	4		16.9493	-1315	0	-118		13.2417	-600	2219	958		13.2417	-317	789	954
16.96	20	58	9		16.96	-1314	0	-128		13.25	-596	2209	958		13.25	-322	785	945
16.9707	16	60	10		16.9707	-1319	-5	-123		13.2583	-598	2203	950		13.2583	-333	770	932
16.9813	15	64	14		16.9813	-1323	-2	-115		13.2667	-596	2201	951		13.2667	-340	765	931
16.992	2	62	16		16.992	-1323	-5	-122		13.275	-605	2192	951		13.275	-336	761	926
17.0027	11	61	16		17.0027	-1310	-4	-126		13.2833	-611	2192	947		13.2833	-329	758	912
17.0133	2	61	17		17.0133	-1306	-9	-123		13.2917	-610	2188	944		13.2917	-331	755	908
17.024	6	61	8		17.024	-1322	-8	-113		13.3	-612	2191	944		13.3	-334	748	902
17.0347	8	60	9		17.0347	-1328	-4	-121		13.3083	-611	2194	936		13.3083	-336	736	895
17.0453	8	55	10		17.0453	-1325	-12	-118		13.3167	-609	2190	935		13.3167	-340	730	891
17.056	15	64	15		17.056	-1320	-5	-120		13.325	-605	2183	930		13.325	-346	730	897
17.0667	10	66	8		17.0667	-1326	-11	-122		13.3333	-596	2174	933		13.3333	-344	720	889
17.0773	18	62	8		17.0773	-1327	0	-131		13.3417	-597	2165	932		13.3417	-348	710	887
17.088	5	62	7		17.088	-1334	-10	-122		13.35	-601	2160	928		13.35	-358	718	882
17.0987	9	60	-5		17.0987	-1323	-10	-126		13.3583	-603	2159	926		13.3583	-358	719	876
17.1093	13	55	-1		17.1093	-1323	-14	-120		13.3667	-607	2155	933		13.3667	-368	718	873
17.12	11	55	2		17.12	-1319	-11	-123		13.375	-624	2156	922		13.375	-381	716	883
17.1307	15	60	0		17.1307	-1321	-11	-119		13.3833	-628	2159	914		13.3833	-381	720	890
17.1413	16	66	11		17.1413	-1325	-11	-130		13.3917	-631	2157	911		13.3917	-381	710	888
17.152	10	69	11		17.152	-1335	-14	-122		13.4	-628	2162	905		13.4	-394	706	883
17.1627	11	69	11		17.1627	-1327	-16	-123		13.4083	-628	2159	895		13.4083	-394	694	874
17.1733	7	65	13		17.1733	-1332	-9	-129		13.4167	-626	2157	892		13.4167	-391	686	853
17.184	6	67	5		17.184	-1335	-13	-116		13.425	-627	2152	884		13.425	-400	686	836
17.1947	7	69	19		17.1947	-1338	-13	-120		13.4333	-627	2142	875		13.4333	-395	690	829
17.2053	3	70	11		17.2053	-1339	-10	-121		13.4417	-627	2118	874		13.4417	-387	683	825
17.216	1	60	14		17.216	-1346	-8	-127		13.45	-624	2112	874		13.45	-382	678	821
17.2267	2	70	11		17.2267	-1343	-1	-126		13.4583	-626	2113	867		13.4583	-394	678	824
17.2373	4	60	9		17.2373	-1337	-7	-131		13.4667	-623	2113	865		13.4667	-386	668	816
17.248	3	58	9		17.248	-1339	-17	-122		13.475	-618	2114	873		13.475	-388	662	817
17.2587	1	54	16		17.2587	-1337	-16	-121		13.4833	-625	2119	873		13.4833	-386	661	817
17.2693	5	54	13		17.2693	-1336	-11	-117		13.4917	-629	2117	873		13.4917	-397	665	810
17.28	6	50	13		17.28	-1347	-8	-121		13.5	-624	2104	874		13.5	-396	655	801
17.2907	9	51	10		17.2907	-1343	-7	-131		13.5083	-623	2091	878		13.5083	-398	654	800
17.3013	7	53	14		17.3013	-1341	-12	-122		13.5167	-623	2092	875		13.5167	-403	652	793
17.312	-1	52	24		17.312	-1341	-9	-128		13.525	-623	2098	874		13.525	-412	655	786
17.3227	2	41	13		17.3227	-1342	-18	-128		13.5333	-623	2100	867		13.5333	-415	653	785
17.3333	5	49	19		17.3333	-1348	-15	-129		13.5417	-623	2106	867		13.5417	-414	653	782
17.344	5	52	5		17.344	-1354	-19	-126		13.55	-627	2115	859		13.55	-418	658	773
17.3547	6	58	8		17.3547	-1350	-10	-131		13.5583	-634	2105	854		13.5583	-421	656	766
17.3653	5	58	12		17.3653	-1343	-1	-127		13.5667	-630	2094	849		13.5667	-423	639	765
17.376	0	50	13		17.376	-1351	-14	-124		13.575	-634	2088	840		13.575	-426	623	756
17.3867	6	57	6		17.3867	-1358	-9	-125		13.5833	-634	2081	832		13.5833	-433	617	758
17.3973	2	58	4		17.3973	-1360	-12	-117		13.5917	-630	2075	830		13.5917	-448	610	758
17.408	6	52	0		17.408	-1350	-18	-118		13.6	-634	2074	830		13.6	-454	597	754
17.4187	4	55	4		17.4187	-1356	-15	-124		13.6083	-637	2079	825		13.6083	-457	592	749
17.4293	5	60	5		17.4293	-1355	-6	-121		13.6167	-640	2066	825		13.6167	-455	594	756
17.44	14	66	4		17.44	-1359	-11	-121		13.625	-644	2063	814		13.625	-454	593	756
17.4507	12	58	4		17.4507	-1365	-15	-123		13.6333	-650	2061	809		13.6333	-452	584	755
17.4613	2	56	4		17.4613	-1366	-17	-136		13.6417	-651	2054	811		13.6417	-447	583	755
17.472	-1	53	9		17.472	-1360	-13	-124		13.65	-653	2043	809		13.65	-452	593	749
17.4827	4	48	10		17.4827	-1358	-19	-133		13.6583	-647	2048	803		13.6583	-466	594	734
17.4933	4	40	5		17.4933	-1356	-22	-128		13.6667	-648	2047	805		13.6667	-474	591	725
17.504	6	50	8		17.504	-1354	-21	-112		13.675	-645	2031	804		13.675	-475	589	728
17.5147	0	57	14		17.5147	-1357	-18	-121		13.6833	-640	2034	797		13.6833	-483	588	724
17.5253	1	53	18		17.5253	-1357	-12	-121		13.6917	-642	2035	792		13.6917	-487	574	726
17.536	4	46	18		17.536	-1358	-15	-111		13.7	-637	2028	792		13.7	-485	567	733
17.5467	6	50	6		17.5467	-1358	-10	-119		13.7083	-639	2028	791		13.7083	-492	560	741
17.5573	0	46	12		17.5573	-1361	-18	-125		13.7167	-637	2044	796		13.7167	-496	557	741
17.568	0	60	14		17.568	-1371	-23	-124		13.725	-647	2041	794		13.725	-495	552	742
17.5787	7	66	9		17.5787	-1373	-14	-126		13.7333	-642	2034	793		13.7333	-495	552	740
17.5893	12	65	13		17.5893	-1371	-22	-129		13.7417	-646	2033	793		13.7417	-498	545	738
17.6	12	56	19		17.6	-1367	-11	-124		13.75	-645	2031	795		13.75	-494	535	725
17.6107	7	46	2		17.6107	-1365	-10	-120		13.7583	-653	2018	782		13.7583	-501	534	712
17.6213	1	52	7		17.6213	-1356	-18	-119		13.7667	-656	2009	781		13.7667	-509	534	700
17.632	-7	56	22		17.632	-1368	-19	-123		13.775	-659	2008	783		13.775	-512	536	701
17.6427	-1	55	17		17.6427	-1362	-22	-121		13.7833	-666	2011	780		13.7833	-516	536	696
17.6533	2	51	17		17.6533	-1363	-16	-127		13.7917	-667	1997	776		13.7917	-528	537	700
17.664	4	57	13		17.664	-1362	-14	-127		13.8	-668	1997	785		13.8	-529	523	698
17.6747	10	52	10		17.6747	-1374	-20	-116		13.8083	-668	1994	784		13.8083	-524	515	696
17.6853	6	59	15		17.6853	-1377	-15	-125		13.8167	-666	1993	782		13.8167	-522	509	688
17.696	3	48	13		17.696	-1368	-14	-121		13.825	-663	1991	774		13.825	-519	504	680
17.7067	-2	48	10		17.7067	-1376	-23	-119		13.8333	-662	1996	775		13.8333	-515	507	671
17.7173	-2	46	16		17.7173	-1374	-18	-107		13.8417	-659	1999	766		13.8417	-515	512	669
17.728	-11	49	15		17.728	-1376	-8	-109		13.85	-652	1999	764		13.85	-521	505	668
17.7387	2	42	18		17.7387	-1378	-11	-114		13.8583	-648	2005	763		13.8583	-531	499	662
17.7493	2	52	13		17.7493	-1369	-19	-122		13.8667	-651	1995	767		13.8667	-544	499	656
17.76	-1	40	10		17.76	-1367	-17	-117		13.875	-660	1993	763		13.875	-549	491	661
17.7707	1	42	18		17.7707	-1374	-21	-126		13.8833	-667	1987	763		13.8833	-554	485	654
17.7813	11	49	7		17.7813	-1377	-16	-119		13.8917	-662	1982	757		13.8917	-560	481	653
17.792	8	39	3		17.792	-1378	-18	-122		13.9	-664	1970	746		13.9	-563	476	655
17.8027	6	48	8		17.8027	-1379	-19	-119		13.9083	-668	1977	738		13.9083	-566	465	652
17.8133	-2	49	15		17.8133	-1386	-18	-120		13.9167	-663	1976	737		13.9167	-563	462	652
17.824	1	42	10		17.824	-1383	-27	-122		13.925	-665	1970	732		13.925	-560	463	658
17.8347	2	47	11		17.8347	-1373	-20	-118		13.9333	-674	1967	729		13.9333	-558	475	659
17.8453	-1	52	14		17.8453	-1376	-11	-125		13.9417	-683	1968	725		13.9417	-558	483	665
17.856	-3	45	16		17.856	-1382	-21	-125		13.95	-683	1955	724		13.95	-558	492	673
17.8667	-9	52	8		17.8667	-1377	-26	-125		13.9583	-688	1952	717		13.9583	-559	494	665
17.8773	-2	54	11		17.8773	-1386	-28	-122		13.9667	-689	1954	713		13.9667	-559	493	656
17.888	3	48	17		17.888	-1390	-26	-123		13.975	-686	1958	705		13.975	-558	490	653
17.8987	-4	44	17		17.8987	-1382	-20	-127		13.9833	-680	1955	698		13.9833	-561	482	650
17.9093	-4	49	20		17.9093	-1386	-33	-121		13.9917	-680	1961	698		13.9917	-564	473	641
17.92	-3	57	12		17.92	-1389	-28	-127		14	-674	1953	695		14	-573	472	640
17.9307	0	51	13		17.9307	-1391	-28	-131		14.0083	-668	1947	695		14.0083	-580	466	638
17.9413	-6	55	13		17.9413	-1387	-28	-130		14.0167	-666	1939	707		14.0167	-587	463	641
17.952	0	56	13		17.952	-1376	-27	-130		14.025	-675	1936	716		14.025	-591	469	636
17.9627	9	54	11		17.9627	-1391	-25	-131		14.0333	-676	1925	719		14.0333	-599	464	633
17.9733	-3	48	7		17.9733	-1389	-22	-135		14.0417	-681	1924	720		14.0417	-597	465	635
17.984	1	54	13		17.984	-1398	-17	-136		14.05	-688	1928	722		14.05	-593	468	633
17.9947	-4	57	5		17.9947	-1402	-22	-135		14.0583	-692	1931	712		14.0583	-590	461	622
18.0053	0	54	6		18.0053	-1393	-24	-129		14.0667	-689	1919	704		14.0667	-596	453	612
18.016	6	47	6		18.016	-1399	-23	-123		14.075	-696	1915	702		14.075	-593	460	610
18.0267	9	53	12		18.0267	-1396	-28	-127		14.0833	-699	1914	690		14.0833	-594	452	607
18.0373	4	57	17		18.0373	-1403	-15	-128		14.0917	-697	1900	685		14.0917	-595	447	606
18.048	-5	55	15		18.048	-1403	-27	-126		14.1	-700	1889	677		14.1	-591	445	609
18.0587	0	51	7		18.0587	-1392	-30	-123		14.1083	-701	1889	682		14.1083	-587	441	613
18.0693	1	56	21		18.0693	-1404	-22	-121		14.1167	-692	1893	681		14.1167	-593	438	613
18.08	2	54	13		18.08	-1401	-21	-132		14.125	-684	1893	691		14.125	-593	433	613
18.0907	15	58	15		18.0907	-1402	-27	-131		14.1333	-682	1892	698		14.1333	-596	431	613
18.1013	10	52	15		18.1013	-1406	-32	-133		14.1417	-682	1891	699		14.1417	-609	434	612
18.112	11	53	4		18.112	-1407	-30	-134		14.15	-679	1893	696		14.15	-608	436	609
18.1227	0	49	3		18.1227	-1396	-32	-123		14.1583	-673	1891	691		14.1583	-602	431	614
18.1333	5	48	13		18.1333	-1390	-28	-122		14.1667	-679	1892	680		14.1667	-600	431	616
18.144	11	47	13		18.144	-1401	-33	-123		14.175	-686	1900	671		14.175	-608	434	615
18.1547	8	54	11		18.1547	-1395	-28	-128		14.1833	-687	1904	669		14.1833	-608	437	609
18.1653	2	52	7		18.1653	-1408	-30	-126		14.1917	-688	1907	669		14.1917	-613	433	607
18.176	3	50	15		18.176	-1413	-30	-127		14.2	-691	1905	662		14.2	-619	428	600
18.1867	-1	51	7		18.1867	-1405	-31	-143		14.2083	-692	1896	661		14.2083	-631	422	594
18.1973	3	47	10		18.1973	-1400	-21	-142		14.2167	-684	1895	660		14.2167	-636	415	599
18.208	11	48	18		18.208	-1395	-29	-133		14.225	-680	1893	664		14.225	-643	411	600
18.2187	0	47	16		18.2187	-1400	-40	-134		14.2333	-685	1883	667		14.2333	-649	409	598
18.2293	9	46	15		18.2293	-1399	-27	-127		14.2417	-698	1870	659		14.2417	-654	412	598
18.24	5	50	5		18.24	-1400	-31	-121		14.25	-700	1866	660		14.25	-655	417	591
18.2507	5	44	2		18.2507	-1408	-28	-135		14.2583	-699	1860	658		14.2583	-652	414	578
18.2613	8	43	-2		18.2613	-1410	-30	-131		14.2667	-705	1848	649		14.2667	-644	408	572
18.272	8	48	1		18.272	-1415	-26	-129		14.275	-702	1849	640		14.275	-641	398	570
18.2827	-2	54	6		18.2827	-1416	-21	-131		14.2833	-693	1847	649		14.2833	-635	394	576
18.2933	-4	48	12		18.2933	-1418	-26	-142		14.2917	-694	1849	639		14.2917	-623	395	579
18.304	0	47	7		18.304	-1417	-29	-142		14.3	-698	1850	639		14.3	-615	393	587
18.3147	7	51	7		18.3147	-1416	-31	-135		14.3083	-693	1842	641		14.3083	-617	398	587
18.3253	-6	51	5		18.3253	-1423	-28	-139		14.3167	-688	1836	648		14.3167	-613	403	595
18.336	-16	60	13		18.336	-1418	-38	-135		14.325	-678	1841	649		14.325	-620	405	593
18.3467	-17	57	0		18.3467	-1414	-38	-141		14.3333	-684	1842	652		14.3333	-629	406	596
18.3573	-6	54	1		18.3573	-1409	-26	-131		14.3417	-691	1831	654		14.3417	-642	408	583
18.368	-6	47	5		18.368	-1412	-34	-135		14.35	-694	1842	652		14.35	-651	408	585
18.3787	-4	45	2		18.3787	-1416	-32	-130		14.3583	-704	1851	638		14.3583	-655	402	576
18.3893	-2	48	11		18.3893	-1413	-27	-130		14.3667	-712	1852	626		14.3667	-650	401	564
18.4	0	53	4		18.4	-1410	-18	-125		14.375	-708	1849	627		14.375	-652	388	557
18.4107	0	41	7		18.4107	-1423	-22	-133		14.3833	-703	1856	622		14.3833	-645	387	566
18.4213	9	47	6		18.4213	-1425	-29	-129		14.3917	-700	1848	615		14.3917	-643	385	565
18.432	1	42	0		18.432	-1424	-36	-139		14.4	-698	1836	616		14.4	-646	387	567
18.4427	-3	46	-3		18.4427	-1423	-35	-134		14.4083	-708	1833	619		14.4083	-645	386	571
18.4533	-11	34	7		18.4533	-1421	-33	-135		14.4167	-714	1838	612		14.4167	-645	387	572
18.464	-7	44	1		18.464	-1418	-28	-131		14.425	-715	1831	613		14.425	-650	377	566
18.4747	-14	44	3		18.4747	-1420	-31	-141		14.4333	-726	1831	614		14.4333	-656	375	563
18.4853	-12	52	4		18.4853	-1413	-29	-138		14.4417	-724	1828	617		14.4417	-662	372	563
18.496	-10	53	10		18.496	-1423	-27	-130		14.45	-726	1824	623		14.45	-677	366	557
18.5067	-7	46	7		18.5067	-1422	-27	-132		14.4583	-724	1819	625		14.4583	-680	367	559
18.5173	-3	44	1		18.5173	-1420	-26	-139		14.4667	-726	1818	624		14.4667	-679	370	559
18.528	1	44	5		18.528	-1425	-20	-144		14.475	-725	1813	624		14.475	-669	361	553
18.5387	8	44	15		18.5387	-1425	-19	-135		14.4833	-724	1814	620		14.4833	-664	362	547
18.5493	-1	40	7		18.5493	-1424	-20	-132		14.4917	-715	1816	604		14.4917	-656	361	545
18.56	4	42	5		18.56	-1418	-27	-131		14.5	-708	1806	596		14.5	-655	357	538
18.5707	3	41	10		18.5707	-1415	-28	-139		14.5083	-710	1801	592		14.5083	-660	359	539
18.5813	12	42	6		18.5813	-1426	-23	-138		14.5167	-707	1799	588		14.5167	-669	364	548
18.592	8	42	8		18.592	-1425	-29	-132		14.525	-714	1800	591		14.525	-667	369	551
18.6027	6	46	7		18.6027	-1435	-37	-144		14.5333	-720	1801	592		14.5333	-666	363	556
18.6133	0	42	7		18.6133	-1435	-33	-135		14.5417	-729	1805	590		14.5417	-658	363	559
18.624	1	46	1		18.624	-1435	-38	-135		14.55	-730	1811	582		14.55	-661	366	559
18.6347	4	50	5		18.6347	-1428	-31	-133		14.5583	-726	1808	570		14.5583	-659	368	554
18.6453	-4	55	3		18.6453	-1437	-37	-132		14.5667	-727	1803	559		14.5667	-671	358	557
18.656	0	59	-2		18.656	-1443	-42	-127		14.575	-733	1800	559		14.575	-678	362	559
18.6667	7	51	-3		18.6667	-1436	-38	-131		14.5833	-725	1801	561		14.5833	-694	367	560
18.6773	5	56	-1		18.6773	-1433	-35	-134		14.5917	-721	1801	558		14.5917	-688	362	555
18.688	-1	46	3		18.688	-1434	-31	-141		14.6	-721	1807	563		14.6	-686	362	552
18.6987	-5	44	2		18.6987	-1433	-44	-131		14.6083	-718	1806	572		14.6083	-680	362	543
18.7093	5	42	2		18.7093	-1431	-38	-135		14.6167	-707	1805	568		14.6167	-675	362	537
18.72	3	48	4		18.72	-1426	-36	-134		14.625	-712	1792	566		14.625	-669	362	532
18.7307	-2	48	3		18.7307	-1433	-29	-129		14.6333	-717	1782	568		14.6333	-676	357	528
18.7413	-10	49	-1		18.7413	-1436	-34	-128		14.6417	-724	1771	570		14.6417	-681	354	531
18.752	-3	49	0		18.752	-1441	-39	-127		14.65	-725	1770	567		14.65	-683	349	536
18.7627	9	45	3		18.7627	-1443	-31	-131		14.6583	-734	1766	562		14.6583	-693	344	535
18.7733	4	35	-1		18.7733	-1442	-30	-134		14.6667	-738	1772	569		14.6667	-702	342	533
18.784	-2	43	-6		18.784	-1436	-37	-133		14.675	-739	1772	572		14.675	-704	341	540
18.7947	-1	48	-6		18.7947	-1446	-39	-139		14.6833	-741	1769	573		14.6833	-697	344	540
18.8053	-6	55	-1		18.8053	-1451	-36	-137		14.6917	-744	1765	570		14.6917	-703	340	529
18.816	3	55	2		18.816	-1449	-32	-133		14.7	-744	1770	567		14.7	-702	333	523
18.8267	2	48	-10		18.8267	-1448	-28	-137		14.7083	-741	1765	557		14.7083	-699	324	522
18.8373	-5	58	-6		18.8373	-1449	-28	-123		14.7167	-741	1763	552		14.7167	-693	323	512
18.848	-7	60	0		18.848	-1449	-22	-133		14.725	-739	1769	547		14.725	-697	317	507
18.8587	0	58	0		18.8587	-1449	-21	-126		14.7333	-742	1766	543		14.7333	-701	323	514
18.8693	-6	60	-3		18.8693	-1455	-20	-117		14.7417	-740	1759	550		14.7417	-698	337	514
18.88	-11	49	-3		18.88	-1449	-17	-129		14.75	-738	1756	549		14.75	-699	351	515
18.8907	2	51	1		18.8907	-1456	-27	-125		14.7583	-733	1761	554		14.7583	-705	360	522
18.9013	-2	46	-2		18.9013	-1452	-29	-123		14.7667	-719	1758	559		14.7667	-713	362	524
18.912	0	53	0		18.912	-1459	-25	-129		14.775	-714	1753	560		14.775	-715	353	520
18.9227	0	56	9		18.9227	-1456	-28	-123		14.7833	-725	1746	558		14.7833	-721	339	523
18.9333	1	64	1		18.9333	-1449	-29	-128		14.7917	-735	1739	564		14.7917	-723	331	525
18.944	0	57	2		18.944	-1450	-23	-129		14.8	-741	1735	560		14.8	-734	322	517
18.9547	0	52	-1		18.9547	-1455	-5	-133		14.8083	-754	1737	555		14.8083	-735	316	507
18.9653	-5	48	-7		18.9653	-1454	-13	-137		14.8167	-756	1745	553		14.8167	-736	323	507
18.976	-10	50	-1		18.976	-1460	-20	-141		14.825	-742	1747	550		14.825	-734	325	509
18.9867	-11	55	4		18.9867	-1466	-26	-128		14.8333	-738	1751	538		14.8333	-730	322	506
18.9973	-5	50	0		18.9973	-1465	-31	-127		14.8417	-741	1751	541		14.8417	-717	324	507
19.008	0	54	6		19.008	-1462	-34	-134		14.85	-739	1744	544		14.85	-712	332	513
19.0187	-4	54	10		19.0187	-1463	-32	-133		14.8583	-744	1737	548		14.8583	-711	330	513
19.0293	-6	51	7		19.0293	-1455	-28	-133		14.8667	-749	1741	547		14.8667	-715	326	513
19.04	-5	52	1		19.04	-1456	-27	-130		14.875	-749	1739	547		14.875	-717	326	514
19.0507	-14	52	2		19.0507	-1457	-29	-131		14.8833	-749	1735	545		14.8833	-728	317	522
19.0613	-12	43	0		19.0613	-1467	-32	-126		14.8917	-751	1725	540		14.8917	-736	307	517
19.072	-8	41	-6		19.072	-1455	-35	-127		14.9	-748	1720	537		14.9	-739	297	511
19.0827	1	48	6		19.0827	-1464	-28	-128		14.9083	-732	1712	544		14.9083	-745	305	504
19.0933	4	44	2		19.0933	-1470	-31	-131		14.9167	-736	1714	549		14.9167	-747	309	499
19.104	4	44	-1		19.104	-1473	-34	-132		14.925	-738	1716	544		14.925	-742	310	484
19.1147	0	40	1		19.1147	-1482	-34	-138		14.9333	-736	1718	541		14.9333	-735	307	489
19.1253	-1	42	1		19.1253	-1476	-31	-133		14.9417	-742	1721	533		14.9417	-735	312	492
19.136	-1	29	5		19.136	-1467	-34	-139		14.95	-754	1723	522		14.95	-732	308	492
19.1467	-13	37	-3		19.1467	-1469	-40	-141		14.9583	-756	1712	514		14.9583	-729	299	491
19.1573	0	34	-4		19.1573	-1480	-35	-142		14.9667	-746	1709	510		14.9667	-745	303	497
19.168	-1	50	-3		19.168	-1470	-36	-142		14.975	-746	1706	503		14.975	-752	312	497
19.1787	3	46	0		19.1787	-1467	-28	-137		14.9833	-742	1702	506		14.9833	-755	314	491
19.1893	6	36	-1		19.1893	-1471	-40	-141		14.9917	-740	1700	511		14.9917	-756	312	490
19.2	-8	39	-7		19.2	-1471	-37	-145		15	-739	1701	511		15	-762	308	487
19.2107	-6	45	-8		19.2107	-1477	-38	-145		15.0083	-746	1701	508		15.0083	-756	301	482
19.2213	-3	39	-3		19.2213	-1483	-38	-144		15.0167	-746	1707	513		15.0167	-754	298	474
19.232	-8	43	-2		19.232	-1482	-43	-150		15.025	-750	1708	510		15.025	-758	299	484
19.2427	-12	39	-10		19.2427	-1480	-40	-146		15.0333	-756	1707	499		15.0333	-764	296	490
19.2533	-8	36	-1		19.2533	-1485	-38	-141		15.0417	-756	1709	498		15.0417	-763	292	483
19.264	-9	47	-4		19.264	-1490	-34	-145		15.05	-750	1703	500		15.05	-758	286	480
19.2747	-2	49	-6		19.2747	-1480	-33	-153		15.0583	-760	1685	495		15.0583	-758	288	478
19.2853	6	46	0		19.2853	-1482	-29	-150		15.0667	-765	1684	497		15.0667	-766	280	468
19.296	2	45	0		19.296	-1491	-35	-149		15.075	-769	1683	506		15.075	-757	274	460
19.3067	1	34	-1		19.3067	-1481	-36	-145		15.0833	-775	1682	505		15.0833	-760	280	459
19.3173	-2	32	0		19.3173	-1484	-40	-148		15.0917	-778	1679	500		15.0917	-757	279	460
19.328	4	43	-9		19.328	-1488	-47	-144		15.1	-768	1687	505		15.1	-757	271	459
19.3387	8	38	4		19.3387	-1495	-46	-144		15.1083	-762	1682	499		15.1083	-754	273	462
19.3493	5	45	0		19.3493	-1498	-45	-132		15.1167	-760	1685	486		15.1167	-756	276	462
19.36	2	39	-1		19.36	-1494	-44	-144		15.125	-757	1681	477		15.125	-756	274	470
19.3707	-1	42	-12		19.3707	-1493	-45	-144		15.1333	-760	1680	477		15.1333	-762	284	469
19.3813	2	42	-9		19.3813	-1496	-44	-144		15.1417	-758	1682	471		15.1417	-768	286	471
19.392	-2	55	-13		19.392	-1498	-53	-147		15.15	-754	1687	465		15.15	-762	290	468
19.4027	-3	54	-9		19.4027	-1497	-49	-141		15.1583	-754	1684	468		15.1583	-765	287	468
19.4133	-8	50	-3		19.4133	-1486	-43	-142		15.1667	-746	1680	470		15.1667	-762	286	468
19.424	-7	50	-2		19.424	-1490	-43	-147		15.175	-738	1682	467		15.175	-763	275	469
19.4347	-3	40	-4		19.4347	-1489	-43	-150		15.1833	-740	1680	462		15.1833	-766	274	464
19.4453	-4	47	-5		19.4453	-1501	-49	-146		15.1917	-741	1681	470		15.1917	-772	264	464
19.456	-4	46	-11		19.456	-1494	-43	-137		15.2	-741	1670	474		15.2	-775	252	463
19.4667	-3	44	-13		19.4667	-1496	-54	-145		15.2083	-752	1668	475		15.2083	-784	249	457
19.4773	-3	45	-10		19.4773	-1497	-56	-149		15.2167	-756	1663	477		15.2167	-788	248	454
19.488	-2	49	-13		19.488	-1494	-55	-141		15.225	-763	1664	477		15.225	-793	246	457
19.4987	-12	49	-17		19.4987	-1493	-48	-144		15.2333	-770	1664	469		15.2333	-795	247	461
19.5093	-3	55	-7		19.5093	-1494	-39	-138		15.2417	-771	1671	464		15.2417	-793	261	456
19.52	-3	61	-2		19.52	-1497	-46	-139		15.25	-764	1673	459		15.25	-788	267	453
19.5307	-6	59	-7		19.5307	-1503	-48	-143		15.2583	-764	1667	464		15.2583	-786	271	456
19.5413	-1	50	-3		19.5413	-1510	-44	-145		15.2667	-762	1662	469		15.2667	-784	276	452
19.552	-5	42	-8		19.552	-1505	-34	-149		15.275	-759	1659	475		15.275	-791	272	452
19.5627	-2	44	-4		19.5627	-1511	-45	-150		15.2833	-757	1663	479		15.2833	-802	259	454
19.5733	-1	45	-3		19.5733	-1503	-44	-139		15.2917	-757	1670	489		15.2917	-808	254	452
19.584	1	45	-8		19.584	-1501	-39	-135		15.3	-762	1677	482		15.3	-814	250	453
19.5947	1	46	-1		19.5947	-1504	-39	-139		15.3083	-754	1671	477		15.3083	-819	248	457
19.6053	-3	47	2		19.6053	-1512	-49	-137		15.3167	-753	1661	475		15.3167	-819	249	453
19.616	-10	44	4		19.616	-1518	-45	-141		15.325	-755	1646	466		15.325	-816	253	444
19.6267	-1	49	0		19.6267	-1518	-44	-144		15.3333	-756	1635	449		15.3333	-814	247	444
19.6373	5	49	0		19.6373	-1517	-44	-148		15.3417	-754	1627	448		15.3417	-811	239	444
19.648	6	48	0		19.648	-1508	-56	-157		15.35	-764	1628	446		15.35	-815	228	446
19.6587	3	46	4		19.6587	-1509	-54	-141		15.3583	-767	1637	446		15.3583	-815	220	444
19.6693	5	41	-6		19.6693	-1503	-50	-134		15.3667	-767	1645	448		15.3667	-815	223	450
19.68	-2	50	-13		19.68	-1510	-53	-140		15.375	-773	1647	455		15.375	-808	229	453
19.6907	-5	44	-8		19.6907	-1511	-45	-147		15.3833	-775	1649	456		15.3833	-811	237	454
19.7013	-3	45	-11		19.7013	-1516	-52	-144		15.3917	-775	1650	446		15.3917	-811	247	443
19.712	0	46	-11		19.712	-1518	-48	-151		15.4	-778	1643	434		15.4	-810	255	442
19.7227	5	51	-3		19.7227	-1516	-51	-142		15.4083	-776	1630	428		15.4083	-817	253	435
19.7333	5	56	0		19.7333	-1521	-51	-142		15.4167	-775	1617	421		15.4167	-826	251	434
19.744	-2	58	-4		19.744	-1523	-45	-143		15.425	-779	1607	417		15.425	-836	252	431
19.7547	-1	44	-3		19.7547	-1522	-58	-147		15.4333	-776	1603	421		15.4333	-837	240	431
19.7653	-4	48	3		19.7653	-1519	-50	-156		15.4417	-767	1596	431		15.4417	-841	227	431
19.776	-5	51	8		19.776	-1513	-43	-148		15.45	-771	1596	434		15.45	-841	216	431
19.7867	-8	44	4		19.7867	-1515	-44	-147		15.4583	-771	1594	436		15.4583	-841	216	427
19.7973	-8	40	-4		19.7973	-1518	-47	-147		15.4667	-769	1592	436		15.4667	-839	205	428
19.808	3	41	-7		19.808	-1520	-45	-149		15.475	-774	1595	439		15.475	-844	211	433
19.8187	-1	47	6		19.8187	-1524	-49	-144		15.4833	-782	1600	434		15.4833	-848	222	442
19.8293	0	52	0		19.8293	-1517	-61	-148		15.4917	-788	1601	429		15.4917	-840	230	442
19.84	-5	45	-1		19.84	-1529	-52	-141		15.5	-787	1597	424		15.5	-841	226	442
19.8507	-8	44	0		19.8507	-1522	-55	-140		15.5083	-788	1599	423		15.5083	-843	226	444
19.8613	-3	47	1		19.8613	-1527	-47	-141		15.5167	-787	1596	425		15.5167	-834	225	442
19.872	-9	59	1		19.872	-1528	-47	-145		15.525	-784	1591	423		15.525	-829	222	431
19.8827	-4	47	-8		19.8827	-1524	-51	-140		15.5333	-778	1594	422		15.5333	-829	218	425
19.8933	-10	52	-1		19.8933	-1526	-50	-145		15.5417	-781	1596	427		15.5417	-825	219	424
19.904	-7	42	-4		19.904	-1542	-55	-151		15.55	-780	1592	427		15.55	-827	217	422
19.9147	-3	46	-10		19.9147	-1531	-54	-150		15.5583	-782	1589	420		15.5583	-828	214	412
19.9253	-16	43	-4		19.9253	-1534	-47	-147		15.5667	-782	1582	412		15.5667	-831	212	415
19.936	-14	41	-8		19.936	-1530	-56	-159		15.575	-781	1571	409		15.575	-840	213	420
19.9467	-17	49	-10		19.9467	-1530	-62	-162		15.5833	-771	1568	405		15.5833	-852	210	425
19.9573	-14	51	-7		19.9573	-1534	-54	-152		15.5917	-769	1569	399		15.5917	-857	204	422
19.968	-11	46	-3		19.968	-1533	-51	-157		15.6	-768	1562	394		15.6	-869	205	431
19.9787	-17	43	-9		19.9787	-1535	-55	-147		15.6083	-771	1566	406		15.6083	-870	199	435
19.9893	-2	46	-4		19.9893	-1526	-54	-143		15.6167	-771	1563	410		15.6167	-869	198	435
										15.625	-774	1566	410		15.625	-865	200	435
										15.6333	-779	1567	411		15.6333	-866	202	442
										15.6417	-782	1577	411		15.6417	-858	208	441
										15.65	-781	1581	405		15.65	-862	220	439
										15.6583	-781	1588	403		15.6583	-867	220	430
										15.6667	-786	1588	405		15.6667	-877	218	427
										15.675	-788	1582	403		15.675	-873	221	424
										15.6833	-787	1576	408		15.6833	-880	217	425
										15.6917	-783	1567	406		15.6917	-878	213	419
										15.7	-787	1561	408		15.7	-875	209	425
										15.7083	-788	1558	400		15.7083	-860	207	421
										15.7167	-790	1559	401		15.7167	-861	201	423
										15.725	-797	1554	398		15.725	-864	188	412
										15.7333	-808	1547	403		15.7333	-868	168	409
										15.7417	-812	1545	399		15.7417	-869	163	400
										15.75	-820	1542	403		15.75	-880	153	402
										15.7583	-818	1547	405		15.7583	-887	144	399
										15.7667	-811	1551	404		15.7667	-883	146	401
										15.775	-809	1554	399		15.775	-879	150	410
										15.7833	-811	1554	390		15.7833	-874	151	419
										15.7917	-807	1553	390		15.7917	-872	148	422
										15.8	-812	1550	389		15.8	-870	151	423
										15.8083	-814	1546	388		15.8083	-870	145	418
										15.8167	-810	1554	383		15.8167	-873	144	407
										15.825	-802	1557	388		15.825	-876	142	405
										15.8333	-792	1552	384		15.8333	-873	138	408
										15.8417	-789	1549	381		15.8417	-873	131	409
										15.85	-788	1542	376		15.85	-872	126	412
										15.8583	-791	1526	368		15.8583	-872	124	410
										15.8667	-787	1516	362		15.8667	-884	116	405
										15.875	-798	1516	360		15.875	-899	118	396
										15.8833	-797	1516	356		15.8833	-903	124	393
										15.8917	-789	1516	359		15.8917	-902	126	394
										15.9	-783	1516	362		15.9	-902	125	399
										15.9083	-788	1509	370		15.9083	-898	120	402
										15.9167	-783	1510	369		15.9167	-893	116	407
										15.925	-785	1504	367		15.925	-890	110	403
										15.9333	-789	1511	369		15.9333	-897	106	401
										15.9417	-792	1511	368		15.9417	-905	111	404
										15.95	-801	1514	365		15.95	-909	119	409
										15.9583	-803	1514	358		15.9583	-914	121	406
										15.9667	-803	1512	354		15.9667	-920	125	412
										15.975	-803	1506	350		15.975	-916	132	412
										15.9833	-804	1507	347		15.9833	-915	130	409
										15.9917	-795	1505	348		15.9917	-914	125	407
										16	-792	1502	349		16	-918	120	415
										16.0083	-785	1494	355		16.0083	-922	120	409
										16.0167	-782	1487	351		16.0167	-927	116	404
										16.025	-780	1485	351		16.025	-929	110	404
										16.0333	-786	1481	350		16.0333	-927	106	405
										16.0417	-791	1479	354		16.0417	-924	109	397
										16.05	-795	1484	350		16.05	-925	100	397
										16.0583	-799	1486	352		16.0583	-937	101	401
										16.0667	-804	1481	343		16.0667	-939	109	399
										16.075	-800	1480	339		16.075	-941	113	396
										16.0833	-800	1481	337		16.0833	-934	116	404
										16.0917	-797	1481	331		16.0917	-931	124	400
										16.1	-801	1481	332		16.1	-918	120	396
										16.1083	-801	1485	333		16.1083	-917	109	395
										16.1167	-795	1482	337		16.1167	-919	104	383
										16.125	-797	1477	332		16.125	-928	100	369
										16.1333	-799	1471	332		16.1333	-932	97	366
										16.1417	-798	1474	330		16.1417	-936	95	371
										16.15	-803	1471	332		16.15	-939	105	375
										16.1583	-812	1469	332		16.1583	-938	103	387
										16.1667	-812	1477	331		16.1667	-933	98	391
										16.175	-813	1483	326		16.175	-931	91	392
										16.1833	-810	1480	325		16.1833	-933	88	390
										16.1917	-803	1476	324		16.1917	-932	84	386
										16.2	-794	1466	321		16.2	-936	90	382
										16.2083	-792	1449	322		16.2083	-931	92	387
										16.2167	-788	1439	320		16.2167	-931	97	389
										16.225	-799	1434	313		16.225	-926	99	386
										16.2333	-804	1426	305		16.2333	-929	92	389
										16.2417	-810	1433	295		16.2417	-928	87	392
										16.25	-815	1439	290		16.25	-932	83	387
										16.2583	-821	1437	295		16.2583	-940	80	386
										16.2667	-825	1432	299		16.2667	-953	81	382
										16.275	-826	1437	298		16.275	-954	85	381
										16.2833	-828	1434	307		16.2833	-960	84	374
										16.2917	-830	1434	313		16.2917	-960	89	364
										16.3	-826	1438	309		16.3	-961	87	365
										16.3083	-818	1438	312		16.3083	-953	81	372
										16.3167	-809	1429	315		16.3167	-949	84	372
										16.325	-812	1424	315		16.325	-943	84	374
										16.3333	-811	1416	308		16.3333	-948	70	383
										16.3417	-819	1412	309		16.3417	-944	69	382
										16.35	-820	1407	306		16.35	-941	69	387
										16.3583	-831	1413	299		16.3583	-941	66	389
										16.3667	-833	1410	293		16.3667	-946	62	380
										16.375	-834	1413	290		16.375	-947	67	385
										16.3833	-833	1416	284		16.3833	-948	64	385
										16.3917	-831	1420	277		16.3917	-950	65	380
										16.4	-823	1419	284		16.4	-950	60	379
										16.4083	-822	1420	284		16.4083	-945	61	386
										16.4167	-822	1417	279		16.4167	-936	61	382
										16.425	-821	1417	279		16.425	-932	61	382
										16.4333	-819	1414	286		16.4333	-937	54	381
										16.4417	-833	1413	281		16.4417	-947	57	375
										16.45	-840	1408	280		16.45	-950	52	370
										16.4583	-828	1407	281		16.4583	-962	49	366
										16.4667	-831	1398	287		16.4667	-966	50	360
										16.475	-837	1397	283		16.475	-964	53	363
										16.4833	-838	1387	280		16.4833	-959	48	373
										16.4917	-835	1392	274		16.4917	-960	43	375
										16.5	-840	1384	280		16.5	-960	39	375
										16.5083	-845	1386	279		16.5083	-967	34	381
										16.5167	-844	1379	281		16.5167	-964	41	371
										16.525	-842	1375	277		16.525	-971	44	364
										16.5333	-839	1372	281		16.5333	-977	46	363
										16.5417	-841	1380	282		16.5417	-983	50	368
										16.55	-837	1381	275		16.55	-983	54	366
										16.5583	-841	1379	272		16.5583	-982	48	370
										16.5667	-840	1380	281		16.5667	-973	36	370
										16.575	-836	1378	285		16.575	-972	31	370
										16.5833	-835	1377	279		16.5833	-971	35	371
										16.5917	-833	1378	281		16.5917	-971	39	375
										16.6	-838	1380	281		16.6	-979	49	381
										16.6083	-842	1385	275		16.6083	-991	57	381
										16.6167	-845	1385	274		16.6167	-988	59	381
										16.625	-851	1381	276		16.625	-988	54	379
										16.6333	-857	1376	275		16.6333	-988	46	374
										16.6417	-848	1377	277		16.6417	-985	38	375
[truncated: 403 more rows]

## Sheet: SI1D
D1					D2					D3				D4
Volume[ml]	A280[A.U.]DrBphP_D	A280[A.U.]DrBphP_R	A280[A.U.]DrRR		Volume[ml]	A280[A.U.]Agp1_D	A280[A.U.]Agp1_R	A280[A.U.]AtRR1		Volume[ml]	A280[A.U.]DrBphP_DrRR_D	A280[A.U.]DrBphP_DrRR_R		Volume[ml]	A280[A.U.]Agp1_AtRR1_D	A280[A.U.]Agp1_AtRR1_R
0	1.3464	2.0825	1.6162		0	1.4435	3.59033	1.3347		0	1.7636	1.4062		0	1.6227	2.0327
0	1.3345	2.0682	1.6039		0	1.4298	3.56945	1.321		0	1.7495	1.3928		0	1.608	2.0229
0	1.3225	2.0546	1.5888		0	1.4165	3.54943	1.3067		0	1.7342	1.3799		0	1.5934	2.0128
0	1.3104	2.0403	1.5733		0	1.4018	3.52856	1.2912		0	1.72	1.366		0	1.5773	2.0025
0.001	1.2971	2.0269	1.5578		0.001	1.3878	3.50854	1.2748		0.001	1.7053	1.3528		0.001	1.5612	1.9915
0.001	1.2839	2.0131	1.5436		0.001	1.3733	3.48695	1.2589		0.001	1.69	1.3395		0.001	1.5459	1.9808
0.001	1.2708	1.9989	1.5271		0.001	1.3586	3.46423	1.2426		0.001	1.6751	1.3259		0.001	1.5302	1.9697
0.001	1.2572	1.9857	1.512		0.001	1.3443	3.44251	1.2265		0.001	1.6598	1.3118		0.001	1.515	1.9586
0.001	1.2444	1.9703	1.4958		0.001	1.3299	3.42007	1.2101		0.001	1.6444	1.2981		0.001	1.498	1.9463
0.001	1.2308	1.9558	1.4801		0.001	1.3145	3.39607	1.1937		0.001	1.6276	1.2836		0.001	1.4813	1.9348
0.001	1.2177	1.9413	1.4642		0.001	1.2989	3.37406	1.1773		0.001	1.6114	1.2689		0.001	1.4637	1.9243
0.001	1.2039	1.9258	1.4471		0.001	1.2824	3.35092	1.1597		0.001	1.5943	1.2551		0.001	1.4461	1.9135
0.002	1.1908	1.911	1.431		0.002	1.267	3.32564	1.1442		0.002	1.5784	1.2408		0.002	1.4283	1.9002
0.002	1.1755	1.8956	1.414		0.002	1.2503	3.30363	1.1286		0.002	1.5604	1.226		0.002	1.4113	1.8887
0.002	1.161	1.88	1.3976		0.002	1.2354	3.27949	1.1125		0.002	1.5438	1.2107		0.002	1.3926	1.8771
0.002	1.1458	1.8636	1.3802		0.002	1.2189	3.25407	1.0961		0.002	1.526	1.1957		0.002	1.3765	1.8647
0.002	1.131	1.8477	1.3635		0.002	1.2032	3.22993	1.0802		0.002	1.5094	1.1821		0.002	1.3587	1.8521
0.002	1.1161	1.832	1.3478		0.002	1.1877	3.20352	1.0639		0.002	1.4919	1.1668		0.002	1.3431	1.8412
0.002	1.1006	1.8173	1.3336		0.002	1.1715	3.17938	1.048		0.002	1.4745	1.1525		0.002	1.3276	1.8307
0.002	1.0868	1.8025	1.3198		0.002	1.1565	3.15652	1.0315		0.002	1.459	1.1395		0.002	1.3127	1.8204
0.003	1.0736	1.788	1.3036		0.003	1.1402	3.1338	1.0157		0.003	1.444	1.1262		0.003	1.2961	1.8105
0.003	1.0604	1.7744	1.2906		0.003	1.1251	3.11378	1.0005		0.003	1.4299	1.1124		0.003	1.2815	1.8
0.003	1.0485	1.7612	1.2761		0.003	1.1114	3.09191	0.9877		0.003	1.4132	1.0988		0.003	1.2662	1.7909
0.003	1.0366	1.7465	1.2605		0.003	1.0982	3.07047	0.9745		0.003	1.3986	1.0867		0.003	1.2516	1.7809
0.003	1.0251	1.7337	1.2467		0.003	1.0844	3.05158	0.9628		0.003	1.3849	1.0748		0.003	1.2365	1.7713
0.003	1.0123	1.7206	1.2341		0.003	1.0708	3.03056	0.951		0.003	1.372	1.0633		0.003	1.2218	1.7627
0.003	1	1.7083	1.2224		0.003	1.0579	3.0131	0.9401		0.003	1.3591	1.0534		0.003	1.2093	1.7533
0.003	0.989	1.6957	1.2121		0.003	1.0446	2.9945	0.9302		0.003	1.3477	1.0423		0.003	1.1967	1.7453
0.004	0.9776	1.683	1.2014		0.004	1.0309	2.97575	0.9204		0.004	1.3357	1.0318		0.004	1.1842	1.7376
0.004	0.967	1.6729	1.1902		0.004	1.0195	2.95871	0.9095		0.004	1.3226	1.0214		0.004	1.1723	1.7295
0.004	0.9568	1.6609	1.1805		0.004	1.0078	2.93983	0.9		0.004	1.3108	1.0106		0.004	1.1599	1.7227
0.004	0.9461	1.6494	1.1696		0.004	0.9971	2.92137	0.8914		0.004	1.2997	1.0015		0.004	1.149	1.7143
0.004	0.9365	1.6382	1.161		0.004	0.9859	2.90305	0.8833		0.004	1.2885	0.9943		0.004	1.1375	1.7079
0.004	0.9267	1.6259	1.1534		0.004	0.9758	2.88331	0.8738		0.004	1.2795	0.9864		0.004	1.1265	1.7002
0.004	0.9173	1.6164	1.1456		0.004	0.9647	2.86655	0.8661		0.004	1.2693	0.9789		0.004	1.1147	1.693
0.004	0.9076	1.6071	1.1382		0.004	0.954	2.84937	0.8575		0.004	1.2599	0.9701		0.004	1.1058	1.6873
0.005	0.8986	1.5973	1.1295		0.005	0.9436	2.83361	0.8484		0.005	1.2508	0.963		0.005	1.0974	1.6815
0.005	0.8899	1.5862	1.1231		0.005	0.934	2.81728	0.8404		0.005	1.2403	0.9569		0.005	1.0867	1.6734
0.005	0.8803	1.5775	1.115		0.005	0.9245	2.80237	0.8322		0.005	1.2317	0.9507		0.005	1.077	1.6675
0.005	0.8716	1.567	1.1085		0.005	0.9138	2.78774	0.8237		0.005	1.2234	0.9438		0.005	1.0684	1.6627
0.005	0.8634	1.5572	1.1011		0.005	0.9039	2.77553	0.8146		0.005	1.2141	0.9368		0.005	1.0594	1.6567
0.005	0.8548	1.549	1.0937		0.005	0.895	2.76389	0.8079		0.005	1.2065	0.9302		0.005	1.0492	1.6516
0.005	0.8475	1.5408	1.0874		0.005	0.8855	2.75082	0.8017		0.005	1.1996	0.924		0.005	1.0398	1.6453
0.005	0.8393	1.5315	1.0797		0.005	0.8753	2.73932	0.7953		0.005	1.1913	0.9172		0.005	1.0321	1.6406
0.006	0.8312	1.5239	1.0732		0.006	0.8652	2.72626	0.7874		0.006	1.1827	0.9108		0.006	1.0229	1.635
0.006	0.8231	1.5156	1.0665		0.006	0.8586	2.71461	0.7799		0.006	1.1755	0.9046		0.006	1.0151	1.6298
0.006	0.8146	1.5081	1.06		0.006	0.8508	2.70155	0.7726		0.006	1.1686	0.8991		0.006	1.0061	1.6238
0.006	0.8064	1.5015	1.0534		0.006	0.8417	2.6892	0.7662		0.006	1.162	0.8931		0.006	0.9978	1.6183
0.006	0.7993	1.4955	1.0473		0.006	0.8338	2.67798	0.7606		0.006	1.1555	0.8881		0.006	0.9886	1.6128
0.006	0.7924	1.4891	1.0421		0.006	0.8257	2.66733	0.7552		0.006	1.1493	0.8831		0.006	0.9808	1.6085
0.006	0.7859	1.4835	1.0367		0.006	0.8177	2.65696	0.75		0.006	1.1424	0.8767		0.006	0.9738	1.6033
0.006	0.779	1.478	1.0296		0.006	0.8105	2.6466	0.7445		0.006	1.1356	0.872		0.006	0.9667	1.5983
0.007	0.7723	1.4726	1.0238		0.007	0.8037	2.6358	0.7391		0.007	1.1296	0.8669		0.007	0.9594	1.5945
0.007	0.7657	1.4664	1.0197		0.007	0.7973	2.62444	0.7343		0.007	1.1233	0.8622		0.007	0.9539	1.5895
0.007	0.7603	1.4597	1.0155		0.007	0.7896	2.61365	0.7296		0.007	1.117	0.8571		0.007	0.9472	1.5861
0.007	0.7543	1.4532	1.0102		0.007	0.7826	2.60414	0.7247		0.007	1.1102	0.8525		0.007	0.9406	1.5818
0.007	0.7477	1.4469	1.0062		0.007	0.776	2.59335	0.7207		0.007	1.1042	0.8478		0.007	0.9345	1.5771
0.007	0.7416	1.4419	1.0016		0.007	0.7683	2.58454	0.7165		0.007	1.0986	0.843		0.007	0.9281	1.5729
0.007	0.735	1.4372	0.9971		0.007	0.761	2.57474	0.7116		0.007	1.0925	0.8378		0.007	0.9235	1.5686
0.007	0.7292	1.4314	0.9919		0.007	0.7556	2.56622	0.7065		0.007	1.0883	0.8338		0.007	0.918	1.5643
0.008	0.723	1.4252	0.9871		0.008	0.7494	2.5577	0.7021		0.008	1.0828	0.83		0.008	0.9129	1.5584
0.008	0.718	1.4193	0.9821		0.008	0.7437	2.55004	0.697		0.008	1.0784	0.8254		0.008	0.9088	1.5541
0.008	0.7121	1.4129	0.9777		0.008	0.7379	2.54137	0.6913		0.008	1.0729	0.8209		0.008	0.9037	1.552
0.008	0.7075	1.4085	0.9734		0.008	0.7321	2.53172	0.6852		0.008	1.0682	0.8178		0.008	0.8987	1.5482
0.008	0.7023	1.4036	0.969		0.008	0.7252	2.52419	0.6798		0.008	1.0633	0.8156		0.008	0.8952	1.5438
0.008	0.698	1.3985	0.9649		0.008	0.7188	2.5161	0.6748		0.008	1.0588	0.8112		0.008	0.8899	1.5398
0.008	0.6928	1.3932	0.9607		0.008	0.7115	2.50957	0.6691		0.008	1.0539	0.807		0.008	0.8857	1.537
0.008	0.6881	1.3885	0.9546		0.008	0.7058	2.50275	0.6636		0.008	1.0489	0.805		0.008	0.8801	1.5327
0.009	0.6834	1.3829	0.9487		0.009	0.7002	2.49679	0.6593		0.009	1.0454	0.8022		0.009	0.8736	1.5289
0.009	0.6791	1.3781	0.9445		0.009	0.6936	2.48954	0.6555		0.009	1.0397	0.7985		0.009	0.8676	1.5243
0.009	0.6753	1.3744	0.941		0.009	0.6884	2.48415	0.6517		0.009	1.0356	0.7953		0.009	0.8622	1.5206
0.009	0.6711	1.3705	0.9372		0.009	0.6839	2.47833	0.6484		0.009	1.0302	0.7933		0.009	0.8569	1.5161
0.009	0.6658	1.3663	0.9337		0.009	0.6781	2.47179	0.6443		0.009	1.0272	0.7908		0.009	0.8515	1.5126
0.009	0.6606	1.3627	0.9299		0.009	0.6728	2.46569	0.6403		0.009	1.0231	0.7879		0.009	0.847	1.5098
0.009	0.6551	1.3579	0.9266		0.009	0.6685	2.45916	0.637		0.009	1.0209	0.7854		0.009	0.8433	1.508
0.009	0.6512	1.3536	0.9236		0.009	0.6633	2.45319	0.6336		0.009	1.0165	0.7827		0.009	0.8395	1.5036
0.01	0.6475	1.3497	0.9198		0.01	0.6589	2.44751	0.6305		0.01	1.0131	0.7802		0.01	0.8346	1.4998
0.01	0.6443	1.3466	0.9161		0.01	0.6548	2.44354	0.627		0.01	1.0093	0.7782		0.01	0.8305	1.4966
0.01	0.6414	1.3438	0.9135		0.01	0.6504	2.43956	0.6245		0.01	1.0047	0.7756		0.01	0.826	1.4933
0.01	0.6375	1.3396	0.9109		0.01	0.644	2.43459	0.621		0.01	1.0016	0.7727		0.01	0.8214	1.4906
0.01	0.634	1.3366	0.9085		0.01	0.6385	2.43033	0.6175		0.01	0.998	0.7709		0.01	0.8178	1.4868
0.01	0.63	1.3344	0.9063		0.01	0.6343	2.4265	0.6142		0.01	0.994	0.7687		0.01	0.8132	1.4837
0.01	0.6257	1.331	0.9035		0.01	0.6298	2.42252	0.6105		0.01	0.9903	0.7652		0.01	0.8086	1.4793
0.01	0.6218	1.3279	0.9003		0.01	0.6256	2.41869	0.6074		0.01	0.986	0.7621		0.01	0.8036	1.4765
0.011	0.6182	1.3239	0.8968		0.011	0.6213	2.41542	0.6053		0.011	0.982	0.758		0.011	0.8008	1.4745
0.011	0.6148	1.3202	0.8937		0.011	0.6166	2.4123	0.6026		0.011	0.9787	0.7551		0.011	0.7956	1.4715
0.011	0.6113	1.3168	0.8912		0.011	0.6121	2.40889	0.6003		0.011	0.9758	0.7521		0.011	0.7908	1.4689
0.011	0.6073	1.3138	0.8885		0.011	0.6082	2.40463	0.5979		0.011	0.9735	0.7499		0.011	0.787	1.4662
0.011	0.6039	1.311	0.886		0.011	0.6047	2.40108	0.5953		0.011	0.9713	0.7475		0.011	0.7834	1.4635
0.011	0.601	1.3073	0.8844		0.011	0.6006	2.39526	0.5926		0.011	0.9685	0.7447		0.011	0.7796	1.4611
0.011	0.5977	1.3038	0.882		0.011	0.5981	2.391	0.5893		0.011	0.9662	0.7421		0.011	0.7751	1.4594
0.011	0.5942	1.3011	0.8794		0.011	0.594	2.38588	0.5876		0.011	0.9647	0.7394		0.011	0.7714	1.4586
0.012	0.5905	1.2978	0.8773		0.012	0.5898	2.38077	0.5858		0.012	0.9607	0.737		0.012	0.7677	1.4545
0.012	0.5871	1.2949	0.8743		0.012	0.5863	2.37651	0.5828		0.012	0.9567	0.735		0.012	0.7644	1.4528
0.012	0.5844	1.2924	0.8715		0.012	0.5835	2.37211	0.5793		0.012	0.9536	0.7333		0.012	0.7603	1.4497
0.012	0.5822	1.2902	0.8694		0.012	0.5809	2.36771	0.5762		0.012	0.9514	0.7328		0.012	0.7564	1.4477
0.012	0.5807	1.2875	0.8672		0.012	0.5775	2.36359	0.5737		0.012	0.9489	0.7314		0.012	0.7527	1.4456
0.012	0.578	1.2843	0.8645		0.012	0.5729	2.35876	0.5714		0.012	0.9456	0.7299		0.012	0.7493	1.4436
0.012	0.5749	1.2806	0.8618		0.012	0.5688	2.35379	0.5684		0.012	0.9425	0.7279		0.012	0.7468	1.442
0.012	0.5717	1.2763	0.8592		0.012	0.5656	2.34868	0.5647		0.012	0.9398	0.7259		0.012	0.7444	1.4399
0.013	0.5687	1.2728	0.8566		0.013	0.5624	2.34442	0.5611		0.013	0.9365	0.7236		0.013	0.7414	1.4368
0.013	0.566	1.2691	0.8533		0.013	0.5588	2.33973	0.5574		0.013	0.933	0.7215		0.013	0.7384	1.4337
0.013	0.5635	1.2658	0.8491		0.013	0.5554	2.33576	0.5538		0.013	0.9303	0.7197		0.013	0.7353	1.4317
0.013	0.5607	1.2631	0.8465		0.013	0.5515	2.3315	0.5507		0.013	0.9278	0.7172		0.013	0.7319	1.4283
0.013	0.5582	1.2607	0.8447		0.013	0.548	2.32752	0.5479		0.013	0.9257	0.7145		0.013	0.7283	1.4244
0.013	0.5559	1.2582	0.8427		0.013	0.545	2.32411	0.5448		0.013	0.9238	0.7121		0.013	0.725	1.4214
0.013	0.5533	1.2552	0.8408		0.013	0.5423	2.32	0.5413		0.013	0.9215	0.7097		0.013	0.7223	1.4183
0.013	0.5516	1.2531	0.8383		0.013	0.5396	2.31574	0.5376		0.013	0.9183	0.7069		0.013	0.7193	1.4159
0.014	0.5502	1.2508	0.8366		0.014	0.5366	2.31176	0.5329		0.014	0.915	0.7043		0.014	0.7157	1.4135
0.014	0.5484	1.2477	0.8356		0.014	0.5342	2.30651	0.5285		0.014	0.9133	0.7023		0.014	0.7119	1.4111
0.014	0.5463	1.2458	0.8343		0.014	0.5316	2.30196	0.5251		0.014	0.9119	0.7006		0.014	0.7084	1.4088
0.014	0.5443	1.2445	0.8332		0.014	0.528	2.29756	0.5216		0.014	0.9096	0.6988		0.014	0.7057	1.4058
0.014	0.5416	1.2438	0.8325		0.014	0.5246	2.2933	0.518		0.014	0.9067	0.6972		0.014	0.7027	1.403
0.014	0.5384	1.2428	0.8324		0.014	0.521	2.28975	0.5143		0.014	0.9038	0.6953		0.014	0.699	1.4001
0.014	0.5358	1.2405	0.8321		0.014	0.5178	2.28677	0.5107		0.014	0.9016	0.693		0.014	0.6966	1.3974
0.014	0.5331	1.2377	0.8312		0.014	0.515	2.2835	0.5081		0.014	0.8995	0.6899		0.014	0.6933	1.3947
0.015	0.5307	1.2357	0.83		0.015	0.5123	2.28052	0.5049		0.015	0.8972	0.6876		0.015	0.6888	1.3926
0.015	0.528	1.2336	0.8282		0.015	0.5106	2.27697	0.5013		0.015	0.8949	0.6856		0.015	0.6846	1.3907
0.015	0.5256	1.2315	0.827		0.015	0.5088	2.27413	0.4975		0.015	0.8928	0.6831		0.015	0.6804	1.3886
0.015	0.5233	1.2297	0.8265		0.015	0.5057	2.27129	0.4936		0.015	0.8903	0.681		0.015	0.677	1.3871
0.015	0.5214	1.2279	0.825		0.015	0.5035	2.26774	0.4903		0.015	0.8874	0.6792		0.015	0.6741	1.3853
0.015	0.5194	1.226	0.8228		0.015	0.501	2.26447	0.4871		0.015	0.8853	0.6776		0.015	0.6713	1.3834
0.015	0.5176	1.2239	0.8214		0.015	0.4975	2.25993	0.4838		0.015	0.8829	0.6757		0.015	0.6686	1.3817
0.015	0.5168	1.2212	0.8205		0.015	0.4936	2.2561	0.4806		0.015	0.8805	0.6741		0.015	0.6661	1.3801
0.016	0.5159	1.2189	0.8206		0.016	0.4902	2.2524	0.4774		0.016	0.8775	0.6723		0.016	0.6634	1.3777
0.016	0.515	1.2166	0.8211		0.016	0.487	2.24829	0.4742		0.016	0.8739	0.6699		0.016	0.661	1.3752
0.016	0.5148	1.2144	0.8199		0.016	0.4843	2.24573	0.4711		0.016	0.8701	0.668		0.016	0.6586	1.3722
0.016	0.5146	1.2118	0.8189		0.016	0.4823	2.24445	0.4677		0.016	0.868	0.6669		0.016	0.6559	1.3705
0.016	0.5148	1.2092	0.8188		0.016	0.4798	2.24133	0.4642		0.016	0.8656	0.6652		0.016	0.6527	1.3681
0.016	0.5143	1.2061	0.818		0.016	0.4774	2.23636	0.4604		0.016	0.8629	0.6631		0.016	0.6488	1.3647
0.016	0.5138	1.2031	0.8169		0.016	0.4755	2.23238	0.4568		0.016	0.8609	0.6612		0.016	0.6457	1.3617
0.016	0.5141	1.2009	0.8154		0.016	0.4746	2.22912	0.4535		0.016	0.8589	0.6595		0.016	0.6417	1.3589
0.017	0.5136	1.1983	0.8142		0.017	0.4736	2.22585	0.4505		0.017	0.8573	0.6582		0.017	0.6384	1.3569
0.017	0.5128	1.1957	0.813		0.017	0.4721	2.22173	0.4479		0.017	0.8557	0.6562		0.017	0.6364	1.355
0.017	0.512	1.1938	0.8115		0.017	0.4698	2.21875	0.4457		0.017	0.8546	0.654		0.017	0.6347	1.3537
0.017	0.5108	1.1919	0.8102		0.017	0.4667	2.2169	0.4429		0.017	0.8533	0.6517		0.017	0.6317	1.352
0.017	0.5097	1.1905	0.8101		0.017	0.4648	2.21435	0.4396		0.017	0.8513	0.6496		0.017	0.6294	1.3499
0.017	0.509	1.1892	0.8097		0.017	0.4628	2.21193	0.4363		0.017	0.8487	0.6474		0.017	0.6285	1.3478
0.017	0.5083	1.1874	0.8089		0.017	0.4605	2.20881	0.4336		0.017	0.8459	0.6436		0.017	0.6264	1.3461
0.017	0.508	1.1856	0.8087		0.017	0.4574	2.2064	0.4307		0.017	0.8428	0.64		0.017	0.6241	1.3443
0.018	0.5078	1.1846	0.8078		0.018	0.4539	2.2037	0.4275		0.018	0.8398	0.6377		0.018	0.6216	1.3421
0.018	0.5073	1.1844	0.8058		0.018	0.4512	2.20057	0.4242		0.018	0.8369	0.6353		0.018	0.6184	1.3395
0.018	0.5074	1.1835	0.8043		0.018	0.4492	2.19844	0.4208		0.018	0.8346	0.633		0.018	0.6155	1.3369
0.018	0.5077	1.1816	0.8034		0.018	0.447	2.19518	0.4184		0.018	0.833	0.6302		0.018	0.6127	1.3354
0.018	0.508	1.1796	0.8027		0.018	0.4449	2.19276	0.4166		0.018	0.8313	0.6271		0.018	0.61	1.3338
0.018	0.5081	1.1773	0.8011		0.018	0.4421	2.19234	0.4145		0.018	0.8292	0.6231		0.018	0.6079	1.3319
0.018	0.5078	1.1746	0.7994		0.018	0.4392	2.19163	0.4124		0.018	0.8275	0.6196		0.018	0.6055	1.3303
0.018	0.5076	1.1718	0.7985		0.018	0.4364	2.18964	0.4096		0.018	0.8259	0.6161		0.018	0.6031	1.3292
0.019	0.5079	1.17	0.7971		0.019	0.4336	2.18808	0.4064		0.019	0.8243	0.6143		0.019	0.6009	1.3276
0.019	0.5082	1.1686	0.7964		0.019	0.4308	2.18666	0.4041		0.019	0.8228	0.6121		0.019	0.599	1.3261
0.019	0.5086	1.1659	0.7958		0.019	0.4289	2.18524	0.4016		0.019	0.8212	0.6088		0.019	0.5971	1.3257
0.019	0.5094	1.1633	0.7952		0.019	0.4271	2.18311	0.399		0.019	0.82	0.6061		0.019	0.5949	1.3254
0.019	0.5096	1.1606	0.7949		0.019	0.4254	2.17998	0.3961		0.019	0.8184	0.6034		0.019	0.5928	1.3245
0.019	0.5094	1.1583	0.7946		0.019	0.4236	2.17814	0.3926		0.019	0.8164	0.6014		0.019	0.5915	1.3231
0.019	0.5089	1.1558	0.7939		0.019	0.4212	2.17572	0.3891		0.019	0.814	0.5995		0.019	0.5898	1.3215
0.019	0.508	1.1539	0.7924		0.019	0.4191	2.17359	0.3865		0.019	0.8116	0.5976		0.019	0.5877	1.3197
0.02	0.5079	1.1526	0.7911		0.02	0.4174	2.17232	0.3845		0.02	0.8107	0.5957		0.02	0.5849	1.318
0.02	0.5074	1.1505	0.7896		0.02	0.4158	2.17047	0.3825		0.02	0.8097	0.594		0.02	0.5823	1.316
0.02	0.507	1.1488	0.7873		0.02	0.4134	2.16891	0.3812		0.02	0.8077	0.5932		0.02	0.5807	1.3136
0.02	0.507	1.1475	0.7852		0.02	0.4108	2.16919	0.3798		0.02	0.8052	0.5919		0.02	0.579	1.312
0.02	0.5071	1.1452	0.7831		0.02	0.4079	2.16933	0.3772		0.02	0.8028	0.5898		0.02	0.5763	1.3107
0.02	0.507	1.1433	0.781		0.02	0.406	2.1672	0.3751		0.02	0.8011	0.5882		0.02	0.5733	1.3094
0.02	0.508	1.1421	0.7792		0.02	0.4049	2.16536	0.3744		0.02	0.8	0.5867		0.02	0.571	1.3081
0.02	0.5085	1.1401	0.7767		0.02	0.4035	2.16365	0.3736		0.02	0.7988	0.5851		0.02	0.5689	1.3067
0.021	0.5091	1.1382	0.7744		0.021	0.4013	2.16181	0.3719		0.021	0.7973	0.5834		0.021	0.5662	1.3054
0.021	0.5101	1.1364	0.7724		0.021	0.3983	2.15897	0.3693		0.021	0.7958	0.5817		0.021	0.564	1.3045
0.021	0.5115	1.1345	0.7708		0.021	0.3952	2.15599	0.3669		0.021	0.7945	0.5797		0.021	0.5629	1.3034
0.021	0.5131	1.1325	0.7699		0.021	0.3916	2.15329	0.3649		0.021	0.7938	0.5777		0.021	0.5611	1.3016
0.021	0.5139	1.1302	0.7685		0.021	0.389	2.15045	0.3637		0.021	0.7931	0.575		0.021	0.5589	1.2997
0.021	0.5148	1.1289	0.7667		0.021	0.3868	2.14818	0.3625		0.021	0.7914	0.5726		0.021	0.5573	1.298
0.021	0.5154	1.1277	0.7658		0.021	0.3837	2.14619	0.3607		0.021	0.7898	0.5707		0.021	0.5553	1.2971
0.021	0.5158	1.1254	0.7645		0.021	0.3819	2.14363	0.3594		0.021	0.7878	0.5688		0.021	0.5531	1.2963
0.022	0.5163	1.1229	0.7618		0.022	0.381	2.14179	0.3579		0.022	0.786	0.5673		0.022	0.5511	1.2947
0.022	0.5164	1.121	0.7592		0.022	0.3802	2.1398	0.3556		0.022	0.7848	0.5657		0.022	0.5492	1.2928
0.022	0.5177	1.1191	0.7575		0.022	0.3785	2.13838	0.3534		0.022	0.7834	0.5645		0.022	0.5485	1.291
0.022	0.5193	1.1176	0.7549		0.022	0.3762	2.13696	0.3519		0.022	0.7828	0.5627		0.022	0.5466	1.2892
0.022	0.5203	1.1167	0.7524		0.022	0.3743	2.1344	0.3514		0.022	0.7824	0.5602		0.022	0.5444	1.2877
0.022	0.5208	1.1156	0.75		0.022	0.372	2.12972	0.3509		0.022	0.7809	0.557		0.022	0.5421	1.2865
0.022	0.5213	1.1143	0.7474		0.022	0.3697	2.12645	0.35		0.022	0.7802	0.5544		0.022	0.5395	1.2859
0.022	0.5223	1.1139	0.7454		0.022	0.3676	2.12645	0.349		0.022	0.7795	0.5519		0.022	0.5373	1.2854
0.023	0.5232	1.1134	0.744		0.023	0.3658	2.12602	0.3487		0.023	0.7783	0.5501		0.023	0.5356	1.2841
0.023	0.5233	1.1118	0.7422		0.023	0.3639	2.12418	0.3491		0.023	0.777	0.5487		0.023	0.5343	1.2832
0.023	0.5251	1.1095	0.7394		0.023	0.3617	2.1229	0.3488		0.023	0.7754	0.5464		0.023	0.5322	1.2823
0.023	0.5287	1.1064	0.7368		0.023	0.3589	2.12205	0.348		0.023	0.7738	0.5443		0.023	0.5297	1.2819
0.023	0.532	1.1038	0.7339		0.023	0.3562	2.1202	0.3464		0.023	0.7716	0.5425		0.023	0.5276	1.2812
0.023	0.5349	1.102	0.7315		0.023	0.3549	2.11765	0.3444		0.023	0.7696	0.5416		0.023	0.5258	1.2801
0.023	0.538	1.1002	0.7288		0.023	0.3538	2.11566	0.3437		0.023	0.7684	0.5405		0.023	0.5235	1.2795
0.023	0.5414	1.0984	0.7264		0.023	0.352	2.11367	0.3439		0.023	0.7673	0.5399		0.023	0.5213	1.2786
0.024	0.5453	1.0967	0.7248		0.024	0.35	2.11211	0.343		0.024	0.7663	0.54		0.024	0.5193	1.2768
0.024	0.5493	1.0951	0.7224		0.024	0.3486	2.1104	0.3411		0.024	0.7658	0.5404		0.024	0.5175	1.2758
0.024	0.5536	1.0934	0.7198		0.024	0.3478	2.10842	0.3396		0.024	0.7651	0.5398		0.024	0.5147	1.275
0.024	0.558	1.0911	0.7179		0.024	0.3467	2.10756	0.3389		0.024	0.7643	0.539		0.024	0.5135	1.2738
0.024	0.5621	1.0887	0.7161		0.024	0.345	2.10558	0.3376		0.024	0.7634	0.5385		0.024	0.5126	1.2733
0.024	0.5666	1.087	0.7141		0.024	0.3427	2.10401	0.336		0.024	0.7633	0.5386		0.024	0.5117	1.2727
0.024	0.5726	1.0853	0.7125		0.024	0.3401	2.10274	0.3344		0.024	0.7626	0.5384		0.024	0.5105	1.2712
0.024	0.5782	1.0838	0.7113		0.024	0.3382	2.10032	0.3332		0.024	0.7605	0.538		0.024	0.5093	1.2693
0.025	0.5834	1.0833	0.7111		0.025	0.3369	2.09805	0.3322		0.025	0.758	0.5377		0.025	0.5075	1.267
0.025	0.5888	1.0827	0.7102		0.025	0.3357	2.09635	0.3313		0.025	0.7564	0.5375		0.025	0.506	1.265
0.025	0.5942	1.081	0.7086		0.025	0.334	2.0945	0.3309		0.025	0.7544	0.5363		0.025	0.504	1.2633
0.025	0.5999	1.079	0.7074		0.025	0.3321	2.09336	0.33		0.025	0.7523	0.5351		0.025	0.5012	1.2616
0.025	0.606	1.0775	0.706		0.025	0.33	2.09365	0.3292		0.025	0.7512	0.5351		0.025	0.4988	1.2596
0.025	0.6121	1.076	0.7045		0.025	0.3271	2.09336	0.3285		0.025	0.7499	0.5359		0.025	0.4974	1.2568
0.025	0.6187	1.0744	0.7031		0.025	0.3233	2.09209	0.3273		0.025	0.7486	0.5363		0.025	0.4948	1.2543
0.025	0.6254	1.0726	0.7008		0.025	0.3195	2.09038	0.3267		0.025	0.7469	0.536		0.025	0.4915	1.2529
0.026	0.6321	1.0706	0.6982		0.026	0.3162	2.08925	0.3268		0.026	0.7449	0.5361		0.026	0.4897	1.2526
0.026	0.6392	1.0687	0.696		0.026	0.3128	2.08669	0.3258		0.026	0.7432	0.5361		0.026	0.4876	1.2531
0.026	0.6462	1.0668	0.6931		0.026	0.3086	2.08399	0.3248		0.026	0.7409	0.5362		0.026	0.4861	1.2521
0.026	0.653	1.0659	0.6908		0.026	0.3055	2.08257	0.3242		0.026	0.7392	0.5359		0.026	0.4845	1.251
0.026	0.6603	1.0646	0.6892		0.026	0.3037	2.08101	0.3233		0.026	0.7386	0.5348		0.026	0.4828	1.2506
0.026	0.6676	1.0624	0.6871		0.026	0.3011	2.07831	0.3227		0.026	0.7369	0.5338		0.026	0.4815	1.2497
0.026	0.6746	1.0612	0.6852		0.026	0.2987	2.07519	0.3223		0.026	0.7346	0.5332		0.026	0.4805	1.2482
0.026	0.6819	1.0602	0.6835		0.026	0.2954	2.07434	0.3214		0.026	0.7332	0.532		0.026	0.4789	1.2472
0.027	0.6895	1.0579	0.6811		0.027	0.2913	2.07377	0.3199		0.027	0.7316	0.5304		0.027	0.4767	1.2466
0.027	0.6973	1.0565	0.6793		0.027	0.2886	2.07263	0.3181		0.027	0.7299	0.5298		0.027	0.4751	1.2458
0.027	0.7054	1.0556	0.6776		0.027	0.2866	2.07121	0.3172		0.027	0.7279	0.5294		0.027	0.4736	1.2441
0.027	0.7144	1.0544	0.6758		0.027	0.2849	2.07008	0.3171		0.027	0.7256	0.5288		0.027	0.472	1.2415
0.027	0.7227	1.0531	0.6744		0.027	0.2834	2.0705	0.3172		0.027	0.7239	0.5278		0.027	0.4705	1.2392
0.027	0.7305	1.0522	0.6724		0.027	0.2819	2.07121	0.3166		0.027	0.7222	0.5272		0.027	0.4687	1.2375
0.027	0.7396	1.0519	0.6701		0.027	0.2797	2.07036	0.3162		0.027	0.7211	0.5267		0.027	0.4674	1.2355
0.027	0.7491	1.0515	0.6684		0.027	0.2772	2.06837	0.3164		0.027	0.7204	0.5262		0.027	0.466	1.2335
0.028	0.7587	1.0507	0.6671		0.028	0.2753	2.06695	0.3156		0.028	0.72	0.5253		0.028	0.4646	1.2323
0.028	0.7683	1.05	0.6658		0.028	0.2732	2.06539	0.3148		0.028	0.7186	0.525		0.028	0.463	1.2307
0.028	0.7776	1.0491	0.6641		0.028	0.2705	2.0644	0.3142		0.028	0.7176	0.5247		0.028	0.4621	1.2296
0.028	0.7873	1.0483	0.6624		0.028	0.2679	2.06312	0.3144		0.028	0.7164	0.5232		0.028	0.4612	1.2286
0.028	0.7978	1.0484	0.6604		0.028	0.2655	2.06156	0.3154		0.028	0.7148	0.521		0.028	0.4591	1.2267
0.028	0.8078	1.049	0.6592		0.028	0.2641	2.06056	0.3147		0.028	0.713	0.5194		0.028	0.4571	1.2253
0.028	0.8182	1.0492	0.6597		0.028	0.2615	2.05957	0.3129		0.028	0.7114	0.5184		0.028	0.4555	1.2242
0.028	0.8299	1.0491	0.6592		0.028	0.259	2.059	0.3111		0.028	0.7098	0.5188		0.028	0.4545	1.2231
0.029	0.8411	1.0487	0.6579		0.029	0.2574	2.05801	0.3097		0.029	0.7081	0.5186		0.029	0.4539	1.2222
0.029	0.8526	1.0484	0.6565		0.029	0.2548	2.05602	0.3083		0.029	0.7062	0.5181		0.029	0.4535	1.2213
0.029	0.865	1.048	0.6547		0.029	0.2518	2.05375	0.3059		0.029	0.7046	0.5181		0.029	0.4523	1.2199
0.029	0.8786	1.0484	0.6532		0.029	0.2495	2.05261	0.3033		0.029	0.7029	0.5173		0.029	0.451	1.2189
0.029	0.8918	1.0495	0.6525		0.029	0.2468	2.05176	0.3019		0.029	0.7015	0.5164		0.029	0.4501	1.2182
0.029	0.9048	1.051	0.6522		0.029	0.2439	2.05034	0.3005		0.029	0.6998	0.5162		0.029	0.4486	1.2165
0.029	0.919	1.0527	0.6522		0.029	0.2413	2.04863	0.2994		0.029	0.6982	0.5158		0.029	0.4474	1.2151
0.029	0.9345	1.0544	0.6524		0.029	0.2388	2.04665	0.2991		0.029	0.6963	0.5156		0.029	0.4464	1.2138
0.03	0.9508	1.0561	0.6522		0.03	0.2347	2.04608	0.2978		0.03	0.6944	0.515		0.03	0.4457	1.2124
0.03	0.9674	1.0578	0.6515		0.03	0.2311	2.04565	0.2959		0.03	0.6929	0.5136		0.03	0.4449	1.2118
0.03	0.9844	1.0603	0.6501		0.03	0.2279	2.04395	0.2946		0.03	0.6915	0.5124		0.03	0.4447	1.2118
0.03	1.0026	1.0626	0.6488		0.03	0.2255	2.04324	0.2943		0.03	0.6902	0.5116		0.03	0.4453	1.2113
0.03	1.023	1.0653	0.6478		0.03	0.223	2.04324	0.2946		0.03	0.6884	0.5107		0.03	0.4466	1.2104
0.03	1.0453	1.0688	0.6471		0.03	0.2208	2.04182	0.2943		0.03	0.6862	0.5099		0.03	0.447	1.2091
0.03	1.0681	1.0734	0.647		0.03	0.2184	2.04153	0.2937		0.03	0.6844	0.5087		0.03	0.4466	1.2073
0.03	1.0923	1.0776	0.6466		0.03	0.217	2.04267	0.2926		0.03	0.6822	0.5071		0.03	0.4461	1.2056
0.031	1.118	1.0827	0.6455		0.031	0.2154	2.04352	0.2923		0.031	0.6796	0.5058		0.031	0.4457	1.2054
0.031	1.1444	1.0885	0.6443		0.031	0.2128	2.04395	0.2923		0.031	0.6789	0.5049		0.031	0.4445	1.2054
0.031	1.1726	1.0941	0.6421		0.031	0.2101	2.04324	0.2917		0.031	0.6789	0.5041		0.031	0.444	1.2053
0.031	1.2041	1.1012	0.6397		0.031	0.2081	2.04338	0.2912		0.031	0.6784	0.503		0.031	0.4431	1.204
0.031	1.2386	1.1093	0.6389		0.031	0.2069	2.04281	0.291		0.031	0.6766	0.5023		0.031	0.4426	1.203
0.031	1.274	1.1181	0.6377		0.031	0.205	2.04253	0.2907		0.031	0.6754	0.5016		0.031	0.4427	1.2021
0.031	1.311	1.129	0.6364		0.031	0.2027	2.04082	0.2908		0.031	0.6738	0.5011		0.031	0.4427	1.2013
0.031	1.3521	1.1414	0.6349		0.031	0.2016	2.04011	0.2909		0.031	0.6718	0.4996		0.031	0.4416	1.201
0.032	1.3956	1.1554	0.633		0.032	0.2007	2.04082	0.2909		0.032	0.6699	0.4973		0.032	0.4403	1.2006
0.032	1.4401	1.1714	0.6322		0.032	0.1996	2.04068	0.291		0.032	0.6689	0.496		0.032	0.4398	1.1993
0.032	1.4899	1.1892	0.6314		0.032	0.199	2.03997	0.2905		0.032	0.6682	0.4946		0.032	0.4395	1.1984
0.032	1.5421	1.209	0.6311		0.032	0.1982	2.04026	0.2902		0.032	0.6674	0.4927		0.032	0.4394	1.1963
0.032	1.5983	1.23	0.632		0.032	0.1971	2.04111	0.29		0.032	0.6672	0.491		0.032	0.4391	1.1952
0.032	1.6576	1.2528	0.633		0.032	0.1954	2.04153	0.2902		0.032	0.6669	0.4899		0.032	0.4385	1.1942
0.032	1.7187	1.277	0.6331		0.032	0.1935	2.0431	0.2911		0.032	0.6664	0.4897		0.032	0.4373	1.1936
0.032	1.782	1.304	0.6334		0.032	0.1922	2.04366	0.2913		0.032	0.6665	0.4892		0.032	0.4359	1.1939
0.033	1.8516	1.3338	0.6341		0.033	0.1903	2.04437	0.2913		0.033	0.6663	0.4884		0.033	0.4353	1.1939
0.033	1.9217	1.3651	0.6356		0.033	0.1888	2.04324	0.2912		0.033	0.6661	0.4881		0.033	0.4348	1.1936
0.033	1.9925	1.3994	0.6371		0.033	0.1885	2.04139	0.2911		0.033	0.6657	0.4877		0.033	0.4351	1.1929
0.033	2.0712	1.4372	0.6377		0.033	0.187	2.04125	0.2917		0.033	0.6661	0.4863		0.033	0.4354	1.192
0.033	2.1471	1.4779	0.6389		0.033	0.1847	2.04168	0.2916		0.033	0.6666	0.4851		0.033	0.4365	1.1917
0.033	2.2267	1.5213	0.641		0.033	0.1829	2.04153	0.2913		0.033	0.6679	0.4838		0.033	0.4374	1.192
0.033	2.315	1.5684	0.6432		0.033	0.1817	2.0404	0.2914		0.033	0.6685	0.4828		0.033	0.4379	1.1925
0.033	2.401	1.6173	0.645		0.033	0.1805	2.03884	0.2924		0.033	0.6696	0.4817		0.033	0.4388	1.1931
0.034	2.4875	1.669	0.6471		0.034	0.1805	2.03827	0.2932		0.034	0.6699	0.4806		0.034	0.4385	1.1943
0.034	2.575	1.7224	0.6501		0.034	0.1806	2.03955	0.2934		0.034	0.6703	0.4796		0.034	0.4374	1.1956
0.034	2.6676	1.7761	0.6523		0.034	0.1797	2.04111	0.2945		0.034	0.6701	0.4781		0.034	0.436	1.1954
0.034	2.7643	1.8321	0.6549		0.034	0.1781	2.04224	0.2955		0.034	0.6711	0.4764		0.034	0.4346	1.1963
0.034	2.8634	1.8912	0.6589		0.034	0.1761	2.04352	0.2958		0.034	0.6723	0.475		0.034	0.4337	1.197
0.034	2.96	1.9535	0.6629		0.034	0.1739	2.04508	0.296		0.034	0.674	0.4743		0.034	0.4328	1.1979
0.034	3.0577	2.015	0.666		0.034	0.1726	2.04721	0.2965		0.034	0.6768	0.4745		0.034	0.4315	1.1983
0.034	3.1593	2.0786	0.669		0.034	0.1708	2.0492	0.2981		0.034	0.68	0.4746		0.034	0.4307	1.1989
0.035	3.2659	2.1449	0.6723		0.035	0.1712	2.05119	0.2988		0.035	0.6823	0.4739		0.035	0.4298	1.1994
0.035	3.3687	2.2119	0.6766		0.035	0.1707	2.05204	0.299		0.035	0.685	0.4719		0.035	0.4287	1.1995
0.035	3.4691	2.2818	0.6807		0.035	0.1689	2.05233	0.2995		0.035	0.6875	0.47		0.035	0.4288	1.1992
0.035	3.5726	2.351	0.6842		0.035	0.1685	2.05218	0.2998		0.035	0.6902	0.4691		0.035	0.4284	1.199
0.035	3.6808	2.4229	0.6881		0.035	0.1682	2.05332	0.3008		0.035	0.6935	0.4673		0.035	0.4285	1.2001
0.035	3.7896	2.495	0.6921		0.035	0.1673	2.05417	0.3022		0.035	0.6971	0.4662		0.035	0.4281	1.199
0.035	3.894	2.5692	0.6958		0.035	0.1671	2.05446	0.3025		0.035	0.7005	0.4653		0.035	0.4276	1.1972
0.035	4.0023	2.6432	0.6995		0.035	0.1671	2.05389	0.3027		0.035	0.7035	0.4642		0.035	0.4273	1.1972
0.036	4.1095	2.7194	0.7031		0.036	0.1669	2.05488	0.3032		0.036	0.7066	0.4637		0.036	0.4273	1.197
0.036	4.2181	2.7948	0.7068		0.036	0.1658	2.05588	0.3036		0.036	0.7101	0.4625		0.036	0.4261	1.197
0.036	4.3253	2.8724	0.7103		0.036	0.1658	2.05744	0.3042		0.036	0.7136	0.4611		0.036	0.4249	1.1968
0.036	4.4357	2.949	0.7133		0.036	0.1663	2.06042	0.3062		0.036	0.7165	0.4607		0.036	0.4233	1.1964
0.036	4.5428	3.0288	0.7161		0.036	0.1673	2.06454	0.3087		0.036	0.7188	0.4601		0.036	0.4221	1.1973
0.036	4.6466	3.1084	0.7195		0.036	0.1676	2.06752	0.3104		0.036	0.7209	0.4589		0.036	0.4206	1.1977
0.036	4.7517	3.188	0.7233		0.036	0.1674	2.06993	0.3121		0.036	0.7248	0.4576		0.036	0.4189	1.1977
0.036	4.8588	3.2698	0.7274		0.036	0.1662	2.07419	0.3149		0.036	0.7298	0.457		0.036	0.4171	1.1978
0.037	4.9654	3.3498	0.7305		0.037	0.1653	2.07703	0.318		0.037	0.7341	0.4568		0.037	0.4148	1.1978
0.037	5.0649	3.4288	0.7339		0.037	0.1638	2.07845	0.322		0.037	0.7376	0.4562		0.037	0.4135	1.198
0.037	5.1607	3.5111	0.7381		0.037	0.1627	2.08144	0.3262		0.037	0.7406	0.4559		0.037	0.4122	1.1975
0.037	5.2625	3.593	0.742		0.037	0.162	2.08499	0.3303		0.037	0.7432	0.4558		0.037	0.4111	1.1979
0.037	5.3617	3.674	0.7469		0.037	0.1614	2.09123	0.3344		0.037	0.7458	0.4555		0.037	0.4101	1.1984
0.037	5.4586	3.7527	0.7521		0.037	0.1605	2.09819	0.3395		0.037	0.7479	0.455		0.037	0.4091	1.2001
0.037	5.5511	3.8343	0.7574		0.037	0.1603	2.10671	0.346		0.037	0.7523	0.4548		0.037	0.4082	1.2013
0.037	5.6404	3.9151	0.7633		0.037	0.1606	2.11566	0.3535		0.037	0.7555	0.4547		0.037	0.4066	1.2023
0.038	5.7292	3.9948	0.7685		0.038	0.1605	2.12574	0.3619		0.038	0.759	0.454		0.038	0.4053	1.2031
0.038	5.8151	4.0726	0.7747		0.038	0.159	2.13738	0.3712		0.038	0.7634	0.454		0.038	0.4044	1.2047
0.038	5.9015	4.1469	0.7822		0.038	0.1589	2.14903	0.3818		0.038	0.7677	0.4548		0.038	0.4041	1.2068
0.038	5.9807	4.2229	0.7888		0.038	0.1598	2.16252	0.3939		0.038	0.7722	0.4555		0.038	0.4035	1.21
0.038	6.0546	4.2984	0.7964		0.038	0.1606	2.17942	0.4079		0.038	0.7775	0.4562		0.038	0.402	1.2124
0.038	6.1296	4.3718	0.8047		0.038	0.1618	2.19873	0.4239		0.038	0.7832	0.4572		0.038	0.401	1.2151
0.038	6.2038	4.4447	0.8134		0.038	0.1641	2.21932	0.4417		0.038	0.7883	0.4581		0.038	0.3996	1.2173
0.038	6.269	4.515	0.8229		0.038	0.1656	2.24261	0.4604		0.038	0.794	0.459		0.038	0.399	1.2209
0.039	6.3319	4.5822	0.8331		0.039	0.168	2.26831	0.4803		0.039	0.8012	0.4586		0.039	0.3996	1.2248
0.039	6.3913	4.6458	0.8448		0.039	0.1706	2.29898	0.5032		0.039	0.8082	0.4589		0.039	0.3992	1.228
0.039	6.4496	4.7086	0.8577		0.039	0.1741	2.33292	0.5287		0.039	0.8169	0.4599		0.039	0.3984	1.2325
0.039	6.5034	4.7709	0.8714		0.039	0.178	2.37041	0.5575		0.039	0.8257	0.4601		0.039	0.3992	1.2386
0.039	6.5522	4.8303	0.8874		0.039	0.1809	2.41002	0.5886		0.039	0.8361	0.4604		0.039	0.3997	1.2449
0.039	6.5978	4.8867	0.9061		0.039	0.1858	2.45163	0.6225		0.039	0.8483	0.4619		0.039	0.3995	1.2534
0.039	6.6424	4.9391	0.9251		0.039	0.191	2.49565	0.6588		0.039	0.8613	0.4638		0.039	0.3988	1.2629
0.039	6.6828	4.9892	0.9455		0.039	0.1975	2.54507	0.6975		0.039	0.875	0.4653		0.039	0.3991	1.2735
0.04	6.7197	5.0368	0.9677		0.04	0.2039	2.59817	0.7385		0.04	0.8903	0.467		0.04	0.4005	1.284
0.04	6.753	5.0825	0.993		0.04	0.2114	2.65696	0.7817		0.04	0.9065	0.4693		0.04	0.4027	1.2963
0.04	6.784	5.1262	1.0211		0.04	0.2186	2.71916	0.8283		0.04	0.9245	0.4724		0.04	0.4069	1.3109
0.04	6.8119	5.1681	1.0509		0.04	0.2273	2.78476	0.8782		0.04	0.9452	0.4759		0.04	0.4121	1.3261
0.04	6.837	5.2077	1.0832		0.04	0.2389	2.85434	0.9308		0.04	0.9685	0.4805		0.04	0.4182	1.3435
0.04	6.8592	5.2455	1.1178		0.04	0.2517	2.92719	0.9863		0.04	0.9946	0.4857		0.04	0.4256	1.3628
0.04	6.8783	5.2809	1.1541		0.04	0.2673	3.00287	1.0437		0.04	1.0224	0.4913		0.04	0.4331	1.3845
0.04	6.8959	5.3142	1.1948		0.04	0.2868	3.08254	1.1032		0.04	1.0521	0.4974		0.04	0.442	1.408
0.041	6.9111	5.3446	1.2383		0.041	0.3065	3.16589	1.1663		0.041	1.0831	0.5039		0.041	0.4523	1.4352
0.041	6.9248	5.3746	1.2847		0.041	0.3286	3.25166	1.2314		0.041	1.1181	0.5116		0.041	0.4648	1.4639
0.041	6.9359	5.4035	1.3339		0.041	0.3504	3.33956	1.2994		0.041	1.1562	0.5215		0.041	0.4789	1.4962
0.041	6.945	5.4318	1.3856		0.041	0.3749	3.43228	1.3711		0.041	1.1963	0.5331		0.041	0.4951	1.5312
0.041	6.9526	5.4585	1.4407		0.041	0.4031	3.52913	1.4453		0.041	1.24	0.5456		0.041	0.5131	1.5684
0.041	6.9585	5.4832	1.4999		0.041	0.434	3.62838	1.5214		0.041	1.2872	0.5594		0.041	0.5343	1.6072
0.041	6.963	5.5058	1.5616		0.041	0.4677	3.72892	1.5996		0.041	1.3377	0.575		0.041	0.556	1.6447
0.041	6.9652	5.5268	1.626		0.041	0.5039	3.83272	1.6791		0.041	1.3898	0.5916		0.041	0.5792	1.6905
0.042	6.9655	5.5464	1.6924		0.042	0.5397	3.93936	1.7608		0.042	1.4456	0.6104		0.042	0.6051	1.7388
0.042	6.965	5.5644	1.7618		0.042	0.5815	4.04785	1.8442		0.042	1.5054	0.6325		0.042	0.6341	1.7879
0.042	6.9619	5.5812	1.8345		0.042	0.6276	4.15932	1.9286		0.042	1.5677	0.6562		0.042	0.6653	1.8401
0.042	6.957	5.5973	1.9096		0.042	0.6755	4.27278	2.0145		0.042	1.6319	0.6822		0.042	0.7007	1.8945
0.042	6.9515	5.6122	1.9871		0.042	0.7258	4.38695	2.1031		0.042	1.6989	0.7105		0.042	0.738	1.9513
0.042	6.9456	5.6256	2.0674		0.042	0.7793	4.49927	2.1919		0.042	1.7685	0.7417		0.042	0.7783	2.0104
0.042	6.9385	5.6378	2.1504		0.042	0.8344	4.61003	2.2811		0.042	1.8409	0.7748		0.042	0.8204	2.0696
0.042	6.9301	5.6489	2.2346		0.042	0.8889	4.72817	2.372		0.042	1.9143	0.8094		0.042	0.8643	2.1315
0.043	6.9198	5.6581	2.3205		0.043	0.9487	4.84845	2.4639		0.043	1.9882	0.8467		0.043	0.9104	2.1956
0.043	6.9083	5.6669	2.4076		0.043	1.0116	4.97071	2.556		0.043	2.0623	0.8871		0.043	0.9609	2.2588
0.043	6.8955	5.6749	2.497		0.043	1.0769	5.0951	2.6492		0.043	2.1365	0.9294		0.043	1.0164	2.3271
0.043	6.8829	5.6813	2.5865		0.043	1.1458	5.22063	2.741		0.043	2.2169	0.9753		0.043	1.0749	2.3976
0.043	6.8696	5.6867	2.6767		0.043	1.2164	5.34573	2.832		0.043	2.3002	1.0232		0.043	1.1312	2.4691
0.043	6.8537	5.6918	2.7719		0.043	1.2914	5.47268	2.9266		0.043	2.3845	1.0733		0.043	1.1935	2.5408
0.043	6.838	5.6961	2.8673		0.043	1.3627	5.59835	3.0215		0.043	2.469	1.1274		0.043	1.2549	2.6147
0.043	6.8219	5.6996	2.9646		0.043	1.4308	5.72345	3.1168		0.043	2.5564	1.1817		0.043	1.3219	2.6912
0.044	6.8056	5.7025	3.0626		0.044	1.5071	5.84557	3.2118		0.044	2.6445	1.2397		0.044	1.3885	2.7686
0.044	6.7887	5.7051	3.1609		0.044	1.5807	5.9728	3.3072		0.044	2.7341	1.2998		0.044	1.456	2.848
0.044	6.7702	5.7063	3.2606		0.044	1.6602	6.09989	3.4019		0.044	2.8246	1.3617		0.044	1.5311	2.9296
0.044	6.7516	5.7064	3.3595		0.044	1.7419	6.22755	3.4965		0.044	2.9145	1.4251		0.044	1.6044	3.0108
0.044	6.7332	5.7056	3.4577		0.044	1.8239	6.35507	3.5891		0.044	3.0032	1.491		0.044	1.6776	3.0896
0.044	6.7155	5.705	3.56		0.044	1.905	6.47875	3.6799		0.044	3.0954	1.5574		0.044	1.7555	3.1721
0.044	6.6974	5.7022	3.663		0.044	1.986	6.59902	3.7732		0.044	3.1887	1.6259		0.044	1.8353	3.2567
0.044	6.6791	5.6999	3.766		0.044	2.0742	6.722	3.8648		0.044	3.2833	1.698		0.044	1.9152	3.3416
0.045	6.6603	5.6953	3.8682		0.045	2.158	6.84383	3.9543		0.045	3.3778	1.7693		0.045	1.994	3.4275
0.045	6.6414	5.6911	3.9687		0.045	2.247	6.96155	4.0416		0.045	3.4711	1.8443		0.045	2.0789	3.5132
0.045	6.6218	5.6862	4.0691		0.045	2.3358	7.07345	4.1269		0.045	3.5619	1.9197		0.045	2.1634	3.5969
0.045	6.6019	5.6804	4.1721		0.045	2.4218	7.1879	4.2126		0.045	3.657	1.9968		0.045	2.2495	3.6841
0.045	6.5807	5.6745	4.2747		0.045	2.5126	7.29866	4.2963		0.045	3.7522	2.0768		0.045	2.3366	3.772
0.045	6.56	5.6672	4.3742		0.045	2.6039	7.40459	4.3763		0.045	3.846	2.1555		0.045	2.4236	3.8601
0.045	6.5404	5.6606	4.4703		0.045	2.6954	7.5074	4.4534		0.045	3.9372	2.2361		0.045	2.5111	3.9479
0.045	6.5214	5.6539	4.5687		0.045	2.7847	7.61021	4.5308		0.045	4.0297	2.3186		0.045	2.5971	4.0328
0.046	6.5024	5.6479	4.6653		0.046	2.8799	7.70861	4.605		0.046	4.1206	2.4036		0.046	2.6875	4.12
0.046	6.483	5.6414	4.7594		0.046	2.9687	7.80105	4.676		0.046	4.209	2.4865		0.046	2.7776	4.2065
0.046	6.4633	5.634	4.8549		0.046	3.061	7.89321	4.747		0.046	4.3013	2.5712		0.046	2.8658	4.2908
0.046	6.4424	5.6261	4.946		0.046	3.1538	7.97799	4.8133		0.046	4.3895	2.6557		0.046	2.9572	4.3771
0.046	6.4229	5.6173	5.0334		0.046	3.2441	8.06219	4.8756		0.046	4.4738	2.742		0.046	3.0446	4.4614
0.046	6.4028	5.6085	5.1201		0.046	3.3354	8.14256	4.9372		0.046	4.561	2.8284		0.046	3.1339	4.5417
0.046	6.3823	5.6002	5.2036		0.046	3.4224	8.21683	4.9944		0.046	4.646	2.9166		0.046	3.2265	4.6252
0.046	6.3623	5.5905	5.2876		0.046	3.5127	8.29081	5.0476		0.046	4.7257	3.0036		0.046	3.3194	4.706
0.047	6.3431	5.5816	5.3668		0.047	3.5993	8.35926	5.0991		0.047	4.8068	3.0926		0.047	3.4106	4.7822
0.047	6.3247	5.5711	5.442		0.047	3.6804	8.42458	5.1478		0.047	4.8833	3.1818		0.047	3.4985	4.8603
0.047	6.3049	5.5605	5.5161		0.047	3.7616	8.48265	5.1951		0.047	4.9606	3.2704		0.047	3.5899	4.9329
0.047	6.2852	5.5506	5.5863		0.047	3.8441	8.54031	5.2394		0.047	5.032	3.3562		0.047	3.6775	5.0082
0.047	6.2651	5.5406	5.6539		0.047	3.9228	8.59782	5.2818		0.047	5.103	3.4429		0.047	3.7677	5.0763
0.047	6.2444	5.5287	5.7159		0.047	4.0037	8.65007	5.32		0.047	5.1698	3.531		0.047	3.8553	5.1451
0.047	6.2231	5.5171	5.7769		0.047	4.08	8.70133	5.356		0.047	5.2352	3.6147		0.047	3.9377	5.2096
0.047	6.2027	5.5052	5.8352		0.047	4.1518	8.74763	5.3902		0.047	5.2952	3.6967		0.047	4.0188	5.2743
0.048	6.1813	5.4936	5.8894		0.048	4.2218	8.79236	5.4226		0.048	5.3537	3.7817		0.048	4.1026	5.3357
0.048	6.1608	5.4817	5.942		0.048	4.2892	8.83496	5.4519		0.048	5.4094	3.865		0.048	4.1824	5.3961
0.048	6.14	5.4695	5.9913		0.048	4.3517	8.87472	5.481		0.048	5.4615	3.9474		0.048	4.263	5.4525
0.048	6.1188	5.4584	6.0382		0.048	4.4162	8.91178	5.5092		0.048	5.5112	4.0245		0.048	4.3385	5.5078
0.048	6.0992	5.4474	6.0825		0.048	4.4766	8.94515	5.5348		0.048	5.5572	4.1016		0.048	4.4113	5.562
0.048	6.0791	5.4357	6.1246		0.048	4.5362	8.97625	5.5591		0.048	5.6011	4.1786		0.048	4.483	5.6111
0.048	6.0571	5.4236	6.1628		0.048	4.5902	9.00578	5.5805		0.048	5.6432	4.2506		0.048	4.554	5.6573
0.048	6.0358	5.4123	6.1979		0.048	4.6409	9.03276	5.601		0.048	5.6833	4.3207		0.048	4.6248	5.7037
0.049	6.0153	5.4005	6.2314		0.049	4.6922	9.05733	5.6194		0.049	5.7198	4.3904		0.049	4.6893	5.746
0.049	5.9942	5.3885	6.2633		0.049	4.7397	9.07891	5.6368		0.049	5.7551	4.4577		0.049	4.7524	5.7863
0.049	5.9729	5.3772	6.2941		0.049	4.7838	9.09851	5.6532		0.049	5.7891	4.5225		0.049	4.8138	5.8252
0.049	5.9515	5.3655	6.3232		0.049	4.8258	9.11612	5.6682		0.049	5.821	4.5868		0.049	4.8747	5.8633
0.049	5.9313	5.3537	6.3505		0.049	4.8657	9.13301	5.6818		0.049	5.8518	4.6499		0.049	4.9295	5.9006
0.049	5.9123	5.3429	6.3747		0.049	4.9018	9.14892	5.6942		0.049	5.8806	4.7082		0.049	4.9809	5.9335
0.049	5.8925	5.3318	6.3972		0.049	4.9371	9.16241	5.7052		0.049	5.9077	4.7635		0.049	5.0324	5.966
0.049	5.8724	5.3195	6.4175		0.049	4.9715	9.17221	5.7157		0.049	5.9328	4.8174		0.049	5.0815	5.9973
0.05	5.8518	5.3077	6.4363		0.05	5.002	9.18229	5.7252		0.05	5.9571	4.8683		0.05	5.1284	6.0266
0.05	5.8322	5.2963	6.4525		0.05	5.034	9.18996	5.7332		0.05	5.9781	4.9175		0.05	5.172	6.0534
0.05	5.8113	5.2838	6.4684		0.05	5.0634	9.19691	5.7416		0.05	5.9982	4.965		0.05	5.2135	6.079
0.05	5.7905	5.2719	6.4835		0.05	5.0906	9.20245	5.7478		0.05	6.0173	5.0104		0.05	5.2537	6.1017
0.05	5.7715	5.2604	6.497		0.05	5.1156	9.20458	5.752		0.05	6.0346	5.0531		0.05	5.2913	6.1235
0.05	5.7526	5.2495	6.508		0.05	5.1389	9.20472	5.7559		0.05	6.0513	5.0958		0.05	5.3259	6.1438
0.05	5.7325	5.2385	6.5172		0.05	5.1623	9.20373	5.7581		0.05	6.0652	5.1377		0.05	5.3603	6.1628
0.05	5.7118	5.2267	6.5256		0.05	5.1847	9.20274	5.7594		0.05	6.0797	5.1758		0.05	5.3913	6.1811
0.051	5.6913	5.2151	6.5321		0.051	5.2036	9.20004	5.7598		0.051	6.0918	5.2115		0.051	5.4212	6.1971
0.051	5.6696	5.2018	6.5373		0.051	5.2201	9.19649	5.7596		0.051	6.1018	5.2461		0.051	5.4512	6.2126
0.051	5.6487	5.19	6.5413		0.051	5.2345	9.19251	5.7591		0.051	6.1122	5.2786		0.051	5.4784	6.2275
0.051	5.6285	5.1787	6.5443		0.051	5.2475	9.18726	5.7575		0.051	6.1215	5.3092		0.051	5.5041	6.2402
0.051	5.6084	5.1675	6.545		0.051	5.2602	9.182	5.7545		0.051	6.1295	5.34		0.051	5.5275	6.2521
0.051	5.5887	5.1564	6.5453		0.051	5.2712	9.17448	5.7518		0.051	6.136	5.3686		0.051	5.5511	6.2634
0.051	5.5688	5.145	6.5446		0.051	5.2817	9.16724	5.7483		0.051	6.1422	5.3942		0.051	5.5724	6.2726
0.051	5.5492	5.1328	6.5429		0.051	5.2912	9.16085	5.7436		0.051	6.1476	5.4198		0.051	5.5943	6.2803
0.052	5.5296	5.121	6.5408		0.052	5.2998	9.15076	5.7379		0.052	6.1516	5.4444		0.052	5.6142	6.2885
0.052	5.5096	5.1086	6.5374		0.052	5.3062	9.14125	5.7309		0.052	6.1556	5.467		0.052	5.6326	6.2942
0.052	5.4889	5.096	6.5339		0.052	5.3124	9.13202	5.7241		0.052	6.1591	5.4882		0.052	5.6501	6.2997
0.052	5.4688	5.0835	6.5291		0.052	5.3167	9.12279	5.717		0.052	6.1608	5.5078		0.052	5.6651	6.3037
0.052	5.4476	5.07	6.5244		0.052	5.3199	9.11186	5.71		0.052	6.1615	5.5267		0.052	5.6796	6.306
0.052	5.4284	5.0574	6.5188		0.052	5.3225	9.09936	5.7033		0.052	6.1625	5.5446		0.052	5.6918	6.309
0.052	5.4091	5.0447	6.5127		0.052	5.3235	9.08729	5.6954		0.052	6.1625	5.5608		0.052	5.7044	6.3098
0.052	5.3898	5.0313	6.5066		0.052	5.3242	9.0738	5.6872		0.052	6.162	5.5749		0.052	5.7146	6.3116
0.053	5.3709	5.018	6.4992		0.053	5.3248	9.05988	5.6786		0.053	6.1595	5.5879		0.053	5.7247	6.3134
0.053	5.3511	5.0054	6.4902		0.053	5.324	9.04299	5.6699		0.053	6.1571	5.6012		0.053	5.733	6.3146
0.053	5.3307	4.9921	6.4818		0.053	5.3236	9.02637	5.6604		0.053	6.1534	5.6143		0.053	5.742	6.3139
0.053	5.3104	4.9796	6.4732		0.053	5.3228	9.01075	5.6502		0.053	6.1486	5.6266		0.053	5.7499	6.3116
0.053	5.2912	4.9677	6.4634		0.053	5.3218	8.99627	5.6401		0.053	6.1423	5.6362		0.053	5.7545	6.3092
0.053	5.2729	4.9543	6.4524		0.053	5.3185	8.97994	5.6294		0.053	6.1352	5.6437		0.053	5.7589	6.306
0.053	5.2553	4.9401	6.4417		0.053	5.3154	8.96219	5.6184		0.053	6.1286	5.6502		0.053	5.7627	6.3023
0.053	5.2385	4.9263	6.4316		0.053	5.3115	8.94671	5.6083		0.053	6.121	5.6561		0.053	5.7661	6.2991
0.053	5.221	4.9124	6.4203		0.053	5.3086	8.9291	5.598		0.053	6.1131	5.6619		0.053	5.7684	6.295
0.054	5.2023	4.8995	6.4088		0.054	5.3029	8.91107	5.5867		0.054	6.1052	5.6663		0.054	5.7706	6.2897
0.054	5.1846	4.8874	6.3975		0.054	5.2971	8.89218	5.5749		0.054	6.0966	5.6694		0.054	5.772	6.2839
0.054	5.1678	4.8746	6.386		0.054	5.292	8.87401	5.5629		0.054	6.086	5.6715		0.054	5.7726	6.2772
0.054	5.1509	4.8625	6.3746		0.054	5.2861	8.85285	5.55		0.054	6.0767	5.6728		0.054	5.7733	6.2695
0.054	5.1337	4.8514	6.3629		0.054	5.2797	8.83254	5.5364		0.054	6.0671	5.6743		0.054	5.7724	6.2622
0.054	5.1165	4.838	6.3503		0.054	5.273	8.81309	5.5236		0.054	6.0573	5.6756		0.054	5.7722	6.2546
0.054	5.0998	4.8245	6.338		0.054	5.2643	8.79321	5.5099		0.054	6.0475	5.6761		0.054	5.7697	6.2462
0.054	5.0818	4.8104	6.3261		0.054	5.256	8.77233	5.4973		0.054	6.0369	5.6758		0.054	5.7657	6.2384
0.055	5.0655	4.7971	6.3136		0.055	5.2471	8.75217	5.4832		0.055	6.0257	5.676		0.055	5.7615	6.2285
0.055	5.0496	4.7843	6.3004		0.055	5.2372	8.73428	5.4695		0.055	6.0146	5.6757		0.055	5.7589	6.2211
0.055	5.0337	4.7712	6.2863		0.055	5.2284	8.71639	5.4556		0.055	6.0035	5.6747		0.055	5.7533	6.2126
0.055	5.0176	4.7579	6.2719		0.055	5.2198	8.69736	5.4416		0.055	5.9928	5.673		0.055	5.7468	6.2035
0.055	5.0018	4.7452	6.2568		0.055	5.2106	8.67648	5.427		0.055	5.9826	5.6702		0.055	5.7402	6.1941
0.055	4.9872	4.7332	6.2412		0.055	5.2005	8.65575	5.4123		0.055	5.9701	5.6671		0.055	5.7331	6.1857
0.055	4.9721	4.7199	6.2276		0.055	5.191	8.63388	5.3972		0.055	5.9566	5.6639		0.055	5.7254	6.1766
0.055	4.9572	4.7053	6.2128		0.055	5.1828	8.61202	5.3825		0.055	5.9427	5.6604		0.055	5.7179	6.1669
0.056	4.9435	4.6914	6.1978		0.056	5.1744	8.591	5.3659		0.056	5.9301	5.656		0.056	5.7096	6.1572
0.056	4.9306	4.6775	6.1835		0.056	5.1654	8.56828	5.3506		0.056	5.9173	5.6511		0.056	5.7009	6.1481
0.056	4.918	4.6634	6.1696		0.056	5.1542	8.54783	5.3355		0.056	5.9042	5.6454		0.056	5.6923	6.1364
0.056	4.9056	4.6503	6.1547		0.056	5.1433	8.5271	5.3192		0.056	5.8899	5.6393		0.056	5.6851	6.1262
0.056	4.8931	4.6363	6.1386		0.056	5.1315	8.50722	5.3024		0.056	5.8755	5.6324		0.056	5.6771	6.1158
0.056	4.8796	4.6239	6.1239		0.056	5.1184	8.48649	5.2863		0.056	5.8621	5.6257		0.056	5.6686	6.1046
0.056	4.8673	4.6112	6.1097		0.056	5.1057	8.4676	5.2708		0.056	5.8489	5.6177		0.056	5.6601	6.0932
0.056	4.8555	4.5981	6.0956		0.056	5.0935	8.44715	5.2557		0.056	5.8348	5.6096		0.056	5.6513	6.0817
0.057	4.8432	4.5844	6.0819		0.057	5.0813	8.42855	5.2398		0.057	5.8209	5.601		0.057	5.6419	6.0703
0.057	4.8308	4.5715	6.0685		0.057	5.0685	8.40938	5.2235		0.057	5.8063	5.5924		0.057	5.633	6.059
0.057	4.8182	4.5593	6.0536		0.057	5.0571	8.39021	5.207		0.057	5.7919	5.5829		0.057	5.6234	6.0468
0.057	4.8055	4.5474	6.0388		0.057	5.0457	8.36991	5.1922		0.057	5.777	5.5724		0.057	5.6142	6.0365
0.057	4.7932	4.5344	6.0248		0.057	5.0339	8.3513	5.1765		0.057	5.7635	5.5613		0.057	5.6045	6.0251
0.057	4.7802	4.5223	6.0107		0.057	5.0202	8.33142	5.1606		0.057	5.7478	5.5491		0.057	5.5942	6.0128
0.057	4.7659	4.5096	5.9969		0.057	5.0081	8.31126	5.144		0.057	5.7324	5.5367		0.057	5.5833	6.0019
0.057	4.751	4.4976	5.9829		0.057	4.9946	8.28939	5.1279		0.057	5.717	5.5245		0.057	5.5733	5.9912
0.058	4.736	4.4869	5.969		0.058	4.9811	8.26795	5.1128		0.058	5.7017	5.5125		0.058	5.5627	5.9798
0.058	4.7212	4.4757	5.9545		0.058	4.9677	8.24764	5.0978		0.058	5.6857	5.5014		0.058	5.5525	5.9668
0.058	4.7059	4.4638	5.9402		0.058	4.9549	8.22705	5.0829		0.058	5.6704	5.4898		0.058	5.5415	5.9536
0.058	4.6923	4.4515	5.9249		0.058	4.9414	8.20604	5.067		0.058	5.6538	5.4777		0.058	5.53	5.9417
0.058	4.678	4.4395	5.9108		0.058	4.9296	8.18545	5.0517		0.058	5.6391	5.4666		0.058	5.5188	5.9305
0.058	4.6651	4.4274	5.8955		0.058	4.9175	8.165	5.0358		0.058	5.6231	5.4548		0.058	5.5076	5.9195
0.058	4.6523	4.4149	5.8813		0.058	4.9038	8.14427	5.0197		0.058	5.608	5.4438		0.058	5.4957	5.907
0.058	4.6384	4.4032	5.8672		0.058	4.8895	8.12325	5.0044		0.058	5.5939	5.4328		0.058	5.4832	5.8938
0.059	4.6252	4.3925	5.8514		0.059	4.8741	8.1011	4.9892		0.059	5.5784	5.4218		0.059	5.4721	5.8824
0.059	4.6122	4.3818	5.8361		0.059	4.8594	8.08037	4.9745		0.059	5.564	5.4103		0.059	5.46	5.8681
0.059	4.5991	4.3704	5.8215		0.059	4.8459	8.06091	4.9589		0.059	5.5483	5.3974		0.059	5.4482	5.8548
0.059	4.5858	4.3589	5.8067		0.059	4.8324	8.04189	4.944		0.059	5.5338	5.3841		0.059	5.4364	5.8418
0.059	4.5736	4.3474	5.7911		0.059	4.8184	8.02243	4.9289		0.059	5.5183	5.3708		0.059	5.4231	5.8297
0.059	4.5616	4.3362	5.7758		0.059	4.8028	8.00184	4.9132		0.059	5.504	5.3589		0.059	5.4111	5.8173
0.059	4.5486	4.3253	5.7613		0.059	4.7879	7.97941	4.8975		0.059	5.4904	5.3482		0.059	5.3996	5.8047
0.059	4.5359	4.3148	5.7461		0.059	4.7737	7.95938	4.8833		0.059	5.4754	5.3377		0.059	5.3868	5.7922
0.06	4.5228	4.3048	5.7303		0.06	4.7593	7.93808	4.8684		0.06	5.4611	5.3268		0.06	5.3741	5.7791
0.06	4.5101	4.2926	5.7152		0.06	4.744	7.91792	4.8532		0.06	5.4464	5.3154		0.06	5.3615	5.7651
0.06	4.4975	4.2814	5.7004		0.06	4.7302	7.89563	4.8386		0.06	5.4316	5.304		0.06	5.3485	5.7521
0.06	4.4844	4.2701	5.686		0.06	4.7161	7.87575	4.824		0.06	5.4166	5.2918		0.06	5.3347	5.738
0.06	4.4714	4.2594	5.6714		0.06	4.7014	7.85473	4.8093		0.06	5.4016	5.2796		0.06	5.3212	5.7244
0.06	4.4592	4.248	5.6559		0.06	4.6871	7.83627	4.795		0.06	5.387	5.2676		0.06	5.3072	5.7101
0.06	4.4467	4.2349	5.639		0.06	4.6739	7.81724	4.7799		0.06	5.3723	5.255		0.06	5.2946	5.6967
0.06	4.4344	4.2243	5.6237		0.06	4.6602	7.79807	4.7657		0.06	5.3564	5.2429		0.06	5.2811	5.6827
0.061	4.4221	4.2134	5.6077		0.061	4.6477	7.77777	4.7518		0.061	5.3414	5.23		0.061	5.268	5.6689
0.061	4.4116	4.2034	5.5912		0.061	4.6344	7.75916	4.7364		0.061	5.3256	5.2166		0.061	5.2539	5.6559
0.061	4.4002	4.1925	5.576		0.061	4.6194	7.73943	4.7217		0.061	5.3104	5.2031		0.061	5.2394	5.644
0.061	4.3884	4.1813	5.5619		0.061	4.6066	7.71784	4.7068		0.061	5.2949	5.1884		0.061	5.2253	5.6301
0.061	4.3758	4.1711	5.547		0.061	4.5923	7.69612	4.6925		0.061	5.2798	5.1738		0.061	5.212	5.6164
0.061	4.3627	4.1606	5.5315		0.061	4.5782	7.67538	4.6781		0.061	5.2639	5.16		0.061	5.1998	5.602
0.061	4.3503	4.1499	5.516		0.061	4.5632	7.65621	4.6645		0.061	5.2467	5.1462		0.061	5.1872	5.5883
0.061	4.3374	4.1385	5.501		0.061	4.5505	7.63435	4.6502		0.061	5.2301	5.1327		0.061	5.1729	5.5732
0.062	4.3242	4.1288	5.4855		0.062	4.5365	7.61347	4.6361		0.062	5.2153	5.1188		0.062	5.1599	5.5591
0.062	4.3116	4.1184	5.47		0.062	4.5211	7.59175	4.6223		0.062	5.2005	5.1053		0.062	5.1465	5.5438
0.062	4.297	4.1091	5.4551		0.062	4.5056	7.57144	4.6096		0.062	5.1848	5.0909		0.062	5.1345	5.5285
0.062	4.2829	4.0992	5.4395		0.062	4.4916	7.55454	4.5963		0.062	5.1691	5.0773		0.062	5.1227	5.5118
0.062	4.2682	4.0896	5.424		0.062	4.4776	7.53452	4.5824		0.062	5.1541	5.0646		0.062	5.11	5.4975
0.062	4.2553	4.0794	5.4092		0.062	4.4642	7.51521	4.5681		0.062	5.139	5.0514		0.062	5.0972	5.4825
0.062	4.2426	4.0695	5.3945		0.062	4.4523	7.49419	4.5544		0.062	5.1245	5.037		0.062	5.0846	5.4672
0.062	4.2299	4.0582	5.3795		0.062	4.4402	7.47289	4.5413		0.062	5.1092	5.0231		0.062	5.0716	5.4529
0.063	4.2167	4.0467	5.3651		0.063	4.4277	7.45159	4.5277		0.063	5.0931	5.0091		0.063	5.0579	5.4383
0.063	4.2029	4.0367	5.3504		0.063	4.4142	7.43029	4.5139		0.063	5.078	4.9953		0.063	5.045	5.4236
0.063	4.1893	4.0262	5.3355		0.063	4.4012	7.40786	4.5003		0.063	5.0637	4.9814		0.063	5.0321	5.4091
0.063	4.1756	4.0168	5.321		0.063	4.3894	7.38528	4.4869		0.063	5.0495	4.9673		0.063	5.0196	5.394
0.063	4.164	4.0075	5.3069		0.063	4.3759	7.36313	4.4733		0.063	5.0349	4.9545		0.063	5.0067	5.3804
0.063	4.1512	3.9971	5.2935		0.063	4.3648	7.34112	4.4594		0.063	5.0207	4.9415		0.063	4.9937	5.3654
0.063	4.1385	3.9872	5.2802		0.063	4.3533	7.31825	4.4454		0.063	5.0065	4.9298		0.063	4.9812	5.3523
0.063	4.1277	3.9774	5.2663		0.063	4.3426	7.29681	4.4318		0.063	4.9928	4.9186		0.063	4.9694	5.338
0.064	4.1175	3.9682	5.2526		0.064	4.3308	7.27722	4.4192		0.064	4.9799	4.9064		0.064	4.9578	5.3243
0.064	4.1087	3.9588	5.2384		0.064	4.3208	7.25719	4.4065		0.064	4.9656	4.8937		0.064	4.9464	5.3092
0.064	4.0993	3.9489	5.2261		0.064	4.3105	7.23831	4.3933		0.064	4.9519	4.8808		0.064	4.9335	5.2949
0.064	4.0894	3.9384	5.2144		0.064	4.2997	7.218	4.3806		0.064	4.9388	4.8689		0.064	4.9214	5.2822
0.064	4.0808	3.9284	5.2008		0.064	4.2894	7.19784	4.3687		0.064	4.9253	4.8567		0.064	4.9089	5.2693
0.064	4.0714	3.9193	5.1872		0.064	4.2785	7.17739	4.357		0.064	4.9128	4.8448		0.064	4.8969	5.2559
0.064	4.0624	3.91	5.1745		0.064	4.2672	7.15652	4.3438		0.064	4.9001	4.8321		0.064	4.8846	5.2421
0.064	4.0535	3.9008	5.162		0.064	4.2563	7.13649	4.3317		0.064	4.8871	4.8197		0.064	4.8724	5.2286
0.065	4.0439	3.8915	5.1489		0.065	4.2452	7.1159	4.3196		0.065	4.8735	4.8065		0.065	4.8599	5.2158
0.065	4.0353	3.8824	5.1339		0.065	4.2343	7.09531	4.3063		0.065	4.8594	4.7936		0.065	4.848	5.2042
0.065	4.0266	3.8731	5.1193		0.065	4.2239	7.07614	4.2942		0.065	4.8456	4.7814		0.065	4.8357	5.1914
0.065	4.0175	3.8632	5.1052		0.065	4.2144	7.05655	4.2821		0.065	4.8313	4.7671		0.065	4.8228	5.1781
0.065	4.0086	3.8537	5.0908		0.065	4.2047	7.03709	4.2697		0.065	4.8169	4.7535		0.065	4.8103	5.1652
0.065	4.0006	3.8448	5.0764		0.065	4.1933	7.01707	4.2576		0.065	4.8024	4.741		0.065	4.798	5.1521
0.065	3.9918	3.8358	5.0627		0.065	4.1812	6.99648	4.245		0.065	4.788	4.7284		0.065	4.7864	5.1389
0.065	3.9825	3.8264	5.0496		0.065	4.1693	6.97646	4.2321		0.065	4.774	4.7149		0.065	4.7746	5.1251
0.066	3.9731	3.817	5.0369		0.066	4.158	6.95743	4.2197		0.066	4.7598	4.701		0.066	4.7615	5.1108
0.066	3.9632	3.8071	5.0249		0.066	4.1471	6.93954	4.2067		0.066	4.7461	4.6866		0.066	4.7492	5.0967
0.066	3.9538	3.7968	5.0132		0.066	4.1359	6.92051	4.1937		0.066	4.733	4.6725		0.066	4.7375	5.0836
0.066	3.9439	3.7884	5.0005		0.066	4.1251	6.90063	4.1809		0.066	4.7195	4.6596		0.066	4.725	5.0712
0.066	3.9359	3.7802	4.9871		0.066	4.1147	6.8826	4.1679		0.066	4.7065	4.6462		0.066	4.7116	5.0593
0.066	3.9281	3.7715	4.9736		0.066	4.104	6.86499	4.1559		0.066	4.6942	4.6333		0.066	4.699	5.0469
0.066	3.9203	3.7632	4.9599		0.066	4.093	6.84767	4.1446		0.066	4.682	4.6216		0.066	4.6865	5.0349
0.066	3.9124	3.7548	4.9464		0.066	4.0815	6.82878	4.1328		0.066	4.6691	4.6096		0.066	4.6741	5.023
0.067	3.9046	3.7466	4.9331		0.067	4.0699	6.80876	4.1217		0.067	4.6566	4.5971		0.067	4.6622	5.0112
0.067	3.8968	3.7379	4.9198		0.067	4.0589	6.78916	4.11		0.067	4.6446	4.585		0.067	4.6501	4.999
0.067	3.8891	3.7288	4.907		0.067	4.0478	6.76999	4.0979		0.067	4.6326	4.573		0.067	4.6369	4.9877
0.067	3.8809	3.72	4.8943		0.067	4.0368	6.75096	4.0869		0.067	4.621	4.5612		0.067	4.6248	4.9773
0.067	3.8727	3.7124	4.8809		0.067	4.0262	6.73279	4.0764		0.067	4.6098	4.55		0.067	4.6134	4.966
0.067	3.8644	3.7047	4.8675		0.067	4.0154	6.71475	4.0659		0.067	4.5983	4.5382		0.067	4.6015	4.9543
0.067	3.8572	3.6968	4.8548		0.067	4.0049	6.69743	4.0542		0.067	4.5863	4.5264		0.067	4.5891	4.9429
0.067	3.8506	3.6888	4.8427		0.067	3.9943	6.68096	4.0426		0.067	4.575	4.5152		0.067	4.5764	4.931
0.068	3.8428	3.6797	4.8319		0.068	3.984	6.66378	4.0312		0.068	4.5647	4.5039		0.068	4.5639	4.9193
0.068	3.835	3.6709	4.8217		0.068	3.9738	6.64674	4.0201		0.068	4.5547	4.4919		0.068	4.5526	4.9085
0.068	3.8272	3.662	4.8111		0.068	3.9636	6.63026	4.0099		0.068	4.5437	4.4802		0.068	4.5419	4.8974
0.068	3.819	3.654	4.7999		0.068	3.9544	6.61436	3.9993		0.068	4.532	4.4679		0.068	4.5308	4.8856
0.068	3.8122	3.6463	4.7883		0.068	3.9451	6.59817	3.9881		0.068	4.5207	4.4558		0.068	4.519	4.8747
0.068	3.8058	3.6381	4.7771		0.068	3.9347	6.58042	3.9775		0.068	4.5096	4.4449		0.068	4.5065	4.8646
0.068	3.7991	3.6301	4.7656		0.068	3.9243	6.56196	3.9672		0.068	4.4994	4.4345		0.068	4.4949	4.8548
0.068	3.792	3.6221	4.754		0.068	3.9142	6.5435	3.956		0.068	4.4894	4.4232		0.068	4.4836	4.8438
0.069	3.7839	3.6153	4.7428		0.069	3.9041	6.52462	3.9451		0.069	4.4785	4.4127		0.069	4.4715	4.8323
0.069	3.7759	3.6087	4.7317		0.069	3.8936	6.50772	3.9344		0.069	4.4679	4.4008		0.069	4.4601	4.8217
0.069	3.7678	3.6015	4.7197		0.069	3.8835	6.49167	3.9232		0.069	4.4578	4.3892		0.069	4.4489	4.8111
0.069	3.7604	3.5939	4.7084		0.069	3.8734	6.47634	3.9121		0.069	4.4476	4.3782		0.069	4.4383	4.801
0.069	3.7536	3.586	4.6973		0.069	3.8627	6.46157	3.9024		0.069	4.4372	4.367		0.069	4.4277	4.7907
0.069	3.7464	3.5778	4.6861		0.069	3.8524	6.4468	3.8926		0.069	4.4267	4.3567		0.069	4.4159	4.7803
0.069	3.7382	3.5697	4.6755		0.069	3.8428	6.43232	3.8831		0.069	4.4166	4.347		0.069	4.4043	4.7698
0.069	3.7307	3.5622	4.6641		0.069	3.8314	6.41783	3.8734		0.069	4.4059	4.3362		0.069	4.3932	4.7593
0.07	3.724	3.5551	4.6516		0.07	3.8188	6.40377	3.8639		0.07	4.3947	4.3257		0.07	4.3817	4.748
0.07	3.7169	3.5478	4.6395		0.07	3.8079	6.38943	3.8546		0.07	4.3836	4.3146		0.07	4.3694	4.7364
0.07	3.7097	3.5407	4.6274		0.07	3.7979	6.37395	3.8459		0.07	4.3728	4.3043		0.07	4.3575	4.725
0.07	3.7019	3.5351	4.6165		0.07	3.787	6.35876	3.8375		0.07	4.3625	4.2943		0.07	4.3459	4.7137
0.07	3.6936	3.5298	4.6045		0.07	3.7757	6.34342	3.8292		0.07	4.3517	4.2847		0.07	4.3346	4.7031
0.07	3.6864	3.5238	4.5913		0.07	3.7651	6.32766	3.8203		0.07	4.3412	4.2742		0.07	4.3233	4.6914
0.07	3.6795	3.5188	4.5799		0.07	3.7551	6.31332	3.8111		0.07	4.3315	4.2633		0.07	4.3129	4.6807
0.07	3.6726	3.5132	4.5686		0.07	3.7453	6.29898	3.8019		0.07	4.3214	4.2531		0.07	4.3037	4.6709
0.071	3.6658	3.5069	4.5556		0.071	3.7357	6.28421	3.793		0.071	4.3106	4.2436		0.071	4.2943	4.6596
0.071	3.6588	3.501	4.5419		0.071	3.7256	6.26973	3.7839		0.071	4.2995	4.2338		0.071	4.2846	4.6487
0.071	3.6517	3.4956	4.5293		0.071	3.7151	6.25595	3.7747		0.071	4.289	4.2243		0.071	4.2746	4.6378
0.071	3.6449	3.4901	4.5182		0.071	3.7049	6.24133	3.7668		0.071	4.2786	4.2151		0.071	4.2646	4.6266
0.071	3.6376	3.4836	4.5081		0.071	3.6952	6.22556	3.7579		0.071	4.2679	4.2055		0.071	4.2548	4.6154
0.071	3.6299	3.4772	4.498		0.071	3.6845	6.21065	3.7483		0.071	4.2577	4.1964		0.071	4.2451	4.6041
0.071	3.6223	3.471	4.4873		0.071	3.673	6.1956	3.7388		0.071	4.2486	4.1881		0.071	4.2355	4.593
0.071	3.6148	3.4644	4.4761		0.071	3.6635	6.18126	3.7296		0.071	4.24	4.1792		0.071	4.2249	4.5817
0.072	3.6075	3.4576	4.4656		0.072	3.6545	6.16734	3.7211		0.072	4.231	4.17		0.072	4.2137	4.5703
0.072	3.6005	3.4508	4.4547		0.072	3.6446	6.15229	3.7128		0.072	4.222	4.1604		0.072	4.2037	4.559
0.072	3.5936	3.4447	4.4431		0.072	3.635	6.13866	3.7047		0.072	4.2121	4.1518		0.072	4.1946	4.5487
0.072	3.5858	3.4387	4.4306		0.072	3.6256	6.12489	3.6956		0.072	4.2019	4.144		0.072	4.185	4.5381
0.072	3.5782	3.4327	4.4177		0.072	3.6167	6.11026	3.6866		0.072	4.1923	4.1353		0.072	4.1749	4.5261
0.072	3.5717	3.4269	4.4051		0.072	3.6075	6.09677	3.6772		0.072	4.1825	4.1266		0.072	4.1654	4.5139
0.072	3.5646	3.4211	4.3942		0.072	3.5979	6.08314	3.6674		0.072	4.1727	4.1185		0.072	4.1566	4.5027
0.072	3.5567	3.4149	4.3836		0.072	3.5888	6.06809	3.6575		0.072	4.1632	4.1107		0.072	4.1476	4.492
0.073	3.5487	3.4077	4.3732		0.073	3.5803	6.0519	3.6475		0.073	4.1533	4.1014		0.073	4.1385	4.4809
0.073	3.5414	3.4014	4.363		0.073	3.5714	6.0367	3.6372		0.073	4.1431	4.0921		0.073	4.1292	4.4696
0.073	3.5346	3.3959	4.3532		0.073	3.5626	6.02293	3.6266		0.073	4.1329	4.0839		0.073	4.1187	4.4582
0.073	3.5269	3.3905	4.3429		0.073	3.5538	6.00887	3.6166		0.073	4.1226	4.0757		0.073	4.108	4.4474
0.073	3.5185	3.3854	4.3328		0.073	3.5441	5.99496	3.6073		0.073	4.1124	4.0672		0.073	4.0983	4.4354
0.073	3.5107	3.3797	4.3228		0.073	3.5339	5.98218	3.5972		0.073	4.103	4.0587		0.073	4.088	4.423
0.073	3.5027	3.3725	4.3132		0.073	3.5244	5.9684	3.5865		0.073	4.0937	4.0501		0.073	4.0775	4.4115
0.073	3.4948	3.3659	4.3033		0.073	3.5156	5.95463	3.576		0.073	4.084	4.0421		0.073	4.0678	4.4001
0.074	3.4875	3.3596	4.2942		0.074	3.5064	5.94142	3.5667		0.074	4.0748	4.034		0.074	4.0584	4.3884
0.074	3.4811	3.3524	4.2853		0.074	3.497	5.92665	3.5573		0.074	4.065	4.0247		0.074	4.0491	4.3778
0.074	3.4741	3.3463	4.275		0.074	3.488	5.91231	3.5473		0.074	4.055	4.0159		0.074	4.0397	4.3675
0.074	3.4664	3.3404	4.2642		0.074	3.4791	5.89939	3.5371		0.074	4.0449	4.0081		0.074	4.0302	4.3562
0.074	3.4588	3.3352	4.2534		0.074	3.4699	5.88689	3.5279		0.074	4.0349	4.0002		0.074	4.0197	4.346
0.074	3.4523	3.3301	4.2433		0.074	3.4603	5.87468	3.5184		0.074	4.0255	3.9925		0.074	4.0088	4.337
0.074	3.446	3.324	4.2329		0.074	3.4503	5.8629	3.5091		0.074	4.0161	3.9853		0.074	3.9993	4.3274
0.074	3.4399	3.3181	4.2228		0.074	3.4412	5.85125	3.4992		0.074	4.0067	3.9777		0.074	3.9906	4.3178
0.075	3.4331	3.3121	4.2132		0.075	3.4325	5.83847	3.4904		0.075	3.9966	3.9693		0.075	3.9814	4.3081
0.075	3.4255	3.3062	4.2043		0.075	3.4234	5.82654	3.4815		0.075	3.9872	3.9614		0.075	3.9718	4.2985
0.075	3.4193	3.2997	4.1949		0.075	3.4144	5.81433	3.4723		0.075	3.978	3.9525		0.075	3.9622	4.2895
0.075	3.4127	3.2927	4.1841		0.075	3.4055	5.8007	3.4638		0.075	3.9674	3.9442		0.075	3.953	4.2809
0.075	3.4063	3.2864	4.1742		0.075	3.3969	5.78849	3.456		0.075	3.9565	3.9359		0.075	3.9445	4.2722
0.075	3.3987	3.2809	4.1632		0.075	3.3884	5.77684	3.4485		0.075	3.9458	3.9275		0.075	3.9352	4.2623
0.075	3.391	3.2759	4.152		0.075	3.3806	5.76463	3.4398		0.075	3.9361	3.9197		0.075	3.926	4.2531
0.075	3.3835	3.2708	4.1411		0.075	3.373	5.751	3.4318		0.075	3.927	3.9121		0.075	3.9171	4.2442
0.076	3.3775	3.2654	4.1301		0.076	3.3649	5.73794	3.4241		0.076	3.9176	3.9046		0.076	3.908	4.235
0.076	3.3705	3.2596	4.1197		0.076	3.3573	5.72587	3.4152		0.076	3.908	3.8974		0.076	3.8994	4.2249
0.076	3.3622	3.2534	4.1101		0.076	3.3499	5.71365	3.4065		0.076	3.8976	3.8895		0.076	3.8914	4.215
0.076	3.3537	3.247	4.1005		0.076	3.3413	5.70173	3.398		0.076	3.8882	3.8819		0.076	3.8837	4.2061
0.076	3.3459	3.2402	4.091		0.076	3.3322	5.69065	3.3888		0.076	3.879	3.8742		0.076	3.8763	4.1974
0.076	3.3388	3.232	4.0801		0.076	3.324	5.67872	3.3784		0.076	3.8701	3.866		0.076	3.8678	4.1877
0.076	3.3329	3.2235	4.0705		0.076	3.316	5.66821	3.3684		0.076	3.862	3.858		0.076	3.8588	4.1783
0.076	3.3271	3.2159	4.0616		0.076	3.308	5.65728	3.3589		0.076	3.8534	3.85		0.076	3.8505	4.1696
0.077	3.3203	3.2084	4.0527		0.077	3.2988	5.64507	3.3489		0.077	3.8441	3.843		0.077	3.8421	4.1594
0.077	3.3132	3.2014	4.0446		0.077	3.289	5.63328	3.3389		0.077	3.8356	3.8345		0.077	3.8333	4.1491
0.077	3.306	3.1947	4.0361		0.077	3.2799	5.62121	3.3293		0.077	3.8276	3.826		0.077	3.8248	4.1406
0.077	3.299	3.1878	4.027		0.077	3.2713	5.60829	3.3188		0.077	3.8199	3.8182		0.077	3.8166	4.1323
0.077	3.2923	3.181	4.0179		0.077	3.2631	5.59452	3.3087		0.077	3.8117	3.81		0.077	3.808	4.1234
0.077	3.2854	3.1738	4.0084		0.077	3.2551	5.58372	3.2984		0.077	3.8032	3.8008		0.077	3.7993	4.1141
0.077	3.2787	3.1668	3.9986		0.077	3.2473	5.57293	3.2878		0.077	3.795	3.7913		0.077	3.7905	4.1051
0.077	3.2722	3.1605	3.9884		0.077	3.24	5.56029	3.2774		0.077	3.7868	3.7828		0.077	3.7827	4.0962
0.078	3.2655	3.1542	3.9787		0.078	3.2329	5.54808	3.2678		0.078	3.7777	3.7739		0.078	3.7744	4.0872
0.078	3.259	3.1478	3.9698		0.078	3.2255	5.53559	3.2583		0.078	3.7685	3.7656		0.078	3.7663	4.0787
0.078	3.2523	3.1418	3.9608		0.078	3.218	5.52337	3.2498		0.078	3.76	3.7579		0.078	3.7583	4.0704
0.078	3.2457	3.1364	3.9512		0.078	3.2104	5.51088	3.2397		0.078	3.7515	3.7501		0.078	3.7504	4.0624
0.078	3.239	3.1305	3.9426		0.078	3.2032	5.49739	3.2296		0.078	3.7442	3.7427		0.078	3.7428	4.0542
0.078	3.2332	3.1248	3.9344		0.078	3.1958	5.48361	3.2208		0.078	3.7362	3.7354		0.078	3.7352	4.0466
0.078	3.2271	3.1194	3.9269		0.078	3.1876	5.47083	3.211		0.078	3.7272	3.7285		0.078	3.7281	4.0396
0.078	3.22	3.1136	3.9191		0.078	3.1797	5.45848	3.202		0.078	3.7194	3.7204		0.078	3.7215	4.032
0.079	3.2129	3.1071	3.9109		0.079	3.1725	5.44513	3.1943		0.079	3.7117	3.7128		0.079	3.7152	4.0236
0.079	3.2065	3.1012	3.9026		0.079	3.1646	5.43335	3.1853		0.079	3.7039	3.7058		0.079	3.7094	4.0142
0.079	3.2001	3.0956	3.894		0.079	3.1568	5.42128	3.1762		0.079	3.6967	3.6995		0.079	3.7032	4.0055
0.079	3.1933	3.0897	3.8854		0.079	3.1495	5.4085	3.1674		0.079	3.6901	3.6929		0.079	3.6965	3.9982
0.079	3.1856	3.0834	3.8771		0.079	3.1421	5.39643	3.1597		0.079	3.6828	3.6857		0.079	3.6897	3.9905
0.079	3.1794	3.0773	3.8697		0.079	3.1341	5.38308	3.151		0.079	3.676	3.6785		0.079	3.6828	3.9814
0.079	3.1735	3.0714	3.8618		0.079	3.1275	5.37101	3.1428		0.079	3.6689	3.6708		0.079	3.6757	3.9724
0.079	3.1671	3.066	3.8537		0.079	3.1214	5.35837	3.1341		0.079	3.6606	3.6646		0.079	3.6683	3.9639
0.08	3.1612	3.0605	3.8456		0.08	3.1141	5.34573	3.1254		0.08	3.6529	3.6568		0.08	3.6613	3.9555
0.08	3.1554	3.0547	3.8381		0.08	3.1064	5.33281	3.1171		0.08	3.6455	3.6491		0.08	3.6547	3.9482
0.08	3.1483	3.0499	3.8289		0.08	3.0993	5.3196	3.1086		0.08	3.6378	3.6433		0.08	3.6477	3.9413
0.08	3.1405	3.0451	3.8201		0.08	3.0927	5.30768	3.0999		0.08	3.6296	3.6372		0.08	3.6406	3.933
0.08	3.1341	3.0394	3.8107		0.08	3.086	5.2949	3.0917		0.08	3.6228	3.6305		0.08	3.6332	3.9244
0.08	3.129	3.0345	3.8027		0.08	3.0794	5.28155	3.0841		0.08	3.6176	3.6236		0.08	3.6257	3.916
0.08	3.1231	3.028	3.7941		0.08	3.0728	5.26763	3.0754		0.08	3.6118	3.6167		0.08	3.6187	3.9073
0.08	3.1161	3.0216	3.7853		0.08	3.0667	5.25372	3.0677		0.08	3.605	3.6093		0.08	3.6123	3.8992
0.081	3.1089	3.0161	3.7781		0.081	3.0612	5.24008	3.0591		0.081	3.5981	3.6027		0.081	3.6049	3.8905
0.081	3.101	3.0115	3.7708		0.081	3.0553	5.22702	3.0512		0.081	3.5903	3.5954		0.081	3.5963	3.8817
0.081	3.0948	3.0061	3.7631		0.081	3.0489	5.21296	3.0421		0.081	3.5826	3.5885		0.081	3.5877	3.8732
0.081	3.0889	3.0003	3.754		0.081	3.0428	5.19947	3.0342		0.081	3.5749	3.582		0.081	3.5805	3.8657
0.081	3.0828	2.9951	3.7455		0.081	3.0364	5.18627	3.0262		0.081	3.5683	3.5759		0.081	3.5732	3.8583
0.081	3.0773	2.9908	3.7386		0.081	3.0305	5.17462	3.0173		0.081	3.5623	3.5698		0.081	3.5651	3.8494
0.081	3.0715	2.9871	3.7314		0.081	3.0245	5.16198	3.0085		0.081	3.5565	3.5652		0.081	3.5571	3.8413
0.081	3.0664	2.9813	3.7246		0.081	3.018	5.14693	2.9988		0.081	3.5508	3.5591		0.081	3.5494	3.8349
0.082	3.0613	2.9752	3.7174		0.082	3.0125	5.13415	2.9904		0.082	3.5442	3.5525		0.082	3.5417	3.8276
0.082	3.0562	2.97	3.7103		0.082	3.0063	5.12208	2.982		0.082	3.5369	3.546		0.082	3.5342	3.8208
0.082	3.05	2.9641	3.7032		0.082	2.9996	5.10916	2.9734		0.082	3.5296	3.5392		0.082	3.5266	3.8148
0.082	3.044	2.9586	3.6969		0.082	2.9936	5.09567	2.9657		0.082	3.5229	3.5331		0.082	3.5187	3.8086
0.082	3.0384	2.9535	3.6905		0.082	2.9881	5.08374	2.9581		0.082	3.5173	3.5268		0.082	3.5102	3.8027
0.082	3.0335	2.9497	3.6836		0.082	2.9816	5.07096	2.95		0.082	3.5112	3.5205		0.082	3.5023	3.7962
0.082	3.0279	2.9464	3.678		0.082	2.9738	5.05818	2.9423		0.082	3.505	3.5144		0.082	3.494	3.7892
0.082	3.0218	2.943	3.6715		0.082	2.9662	5.04739	2.9346		0.082	3.4984	3.5085		0.082	3.4861	3.7835
0.083	3.0147	2.9393	3.665		0.083	2.9588	5.0339	2.9268		0.083	3.4916	3.5024		0.083	3.4793	3.7778
0.083	3.008	2.9355	3.6585		0.083	2.9518	5.02098	2.9196		0.083	3.4846	3.4969		0.083	3.4718	3.7718
0.083	3.0024	2.9312	3.651		0.083	2.9456	5.00933	2.9125		0.083	3.4783	3.4908		0.083	3.4641	3.7665
0.083	2.9959	2.9275	3.6432		0.083	2.9396	4.99812	2.9059		0.083	3.4706	3.4854		0.083	3.4565	3.761
0.083	2.9908	2.9233	3.6373		0.083	2.9334	4.98647	2.8991		0.083	3.4639	3.4795		0.083	3.4485	3.7548
0.083	2.985	2.9191	3.6305		0.083	2.9272	4.97554	2.8924		0.083	3.4576	3.474		0.083	3.4411	3.748
0.083	2.9798	2.9146	3.6243		0.083	2.9207	4.96446	2.8854		0.083	3.4514	3.4671		0.083	3.4341	3.7412
0.083	2.9742	2.9091	3.6177		0.083	2.9142	4.95211	2.8791		0.083	3.4453	3.4624		0.083	3.4272	3.735
0.084	2.9681	2.9052	3.6118		0.084	2.9072	4.93947	2.8723		0.084	3.4389	3.4561		0.084	3.42	3.7293
0.084	2.9635	2.9012	3.6057		0.084	2.9004	4.92697	2.8657		0.084	3.4331	3.4498		0.084	3.4133	3.7227
0.084	2.9586	2.8968	3.5996		0.084	2.8936	4.91604	2.8593		0.084	3.4271	3.444		0.084	3.4068	3.7153
0.084	2.9524	2.892	3.5926		0.084	2.886	4.90482	2.852		0.084	3.4199	3.4376		0.084	3.4	3.7087
0.084	2.9469	2.8873	3.586		0.084	2.8798	4.89346	2.8435		0.084	3.4133	3.4317		0.084	3.3939	3.702
0.084	2.9415	2.8819	3.5804		0.084	2.8737	4.88196	2.8377		0.084	3.4074	3.4271		0.084	3.3864	3.6955
0.084	2.9357	2.8768	3.5738		0.084	2.8667	4.87046	2.8318		0.084	3.4009	3.42		0.084	3.3781	3.6885
0.084	2.9303	2.8717	3.5677		0.084	2.8599	4.86009	2.8258		0.084	3.395	3.4131		0.084	3.3712	3.6808
0.085	2.9246	2.8665	3.5608		0.085	2.8545	4.84831	2.8214		0.085	3.389	3.4066		0.085	3.3647	3.6736
0.085	2.9189	2.861	3.5541		0.085	2.8484	4.83709	2.8152		0.085	3.3823	3.4		0.085	3.3575	3.6669
0.085	2.9138	2.8568	3.5479		0.085	2.8417	4.82573	2.8084		0.085	3.3755	3.3934		0.085	3.3495	3.6607
0.085	2.9087	2.8525	3.542		0.085	2.8357	4.81352	2.8022		0.085	3.3683	3.3865		0.085	3.3408	3.6543
0.085	2.9027	2.847	3.5365		0.085	2.8299	4.80088	2.7957		0.085	3.3615	3.3795		0.085	3.3329	3.647
0.085	2.897	2.8414	3.5294		0.085	2.8248	4.7898	2.7901		0.085	3.3542	3.372		0.085	3.3256	3.6396
0.085	2.8923	2.8369	3.5226		0.085	2.8188	4.77759	2.7834		0.085	3.3477	3.3656		0.085	3.3202	3.6334
0.085	2.8872	2.8322	3.5155		0.085	2.8126	4.76822	2.7773		0.085	3.3415	3.3586		0.085	3.3139	3.6287
0.086	2.8825	2.8264	3.508		0.086	2.8055	4.75899	2.77		0.086	3.3351	3.3543		0.086	3.3073	3.6232
0.086	2.8777	2.8215	3.5015		0.086	2.7984	4.74919	2.7638		0.086	3.3285	3.3473		0.086	3.3015	3.617
0.086	2.8723	2.8167	3.4947		0.086	2.7923	4.73882	2.7579		0.086	3.3223	3.3414		0.086	3.2946	3.6108
0.086	2.8675	2.8111	3.4868		0.086	2.7864	4.72761	2.7517		0.086	3.316	3.3354		0.086	3.289	3.6039
0.086	2.8628	2.8055	3.4801		0.086	2.7806	4.71568	2.7456		0.086	3.3092	3.3276		0.086	3.2839	3.5974
0.086	2.8588	2.8006	3.4731		0.086	2.775	4.70489	2.7395		0.086	3.3022	3.3227		0.086	3.2779	3.5919
0.086	2.8538	2.7952	3.4673		0.086	2.7683	4.69509	2.7331		0.086	3.2943	3.317		0.086	3.273	3.5863
0.086	2.8484	2.7902	3.4607		0.086	2.7603	4.68614	2.7259		0.086	3.2856	3.3105		0.086	3.2685	3.5807
0.087	2.8439	2.7854	3.4547		0.087	2.7536	4.67705	2.7195		0.087	3.2787	3.304		0.087	3.264	3.5755
0.087	2.8391	2.781	3.45		0.087	2.747	4.66768	2.7122		0.087	3.272	3.2985		0.087	3.2596	3.5701
0.087	2.8343	2.7769	3.4435		0.087	2.7399	4.6576	2.7057		0.087	3.265	3.2921		0.087	3.2545	3.564
0.087	2.8309	2.7716	3.4362		0.087	2.733	4.64738	2.6995		0.087	3.2585	3.2862		0.087	3.2496	3.5578
0.087	2.8259	2.7668	3.4286		0.087	2.7261	4.63729	2.6954		0.087	3.2521	3.2798		0.087	3.2448	3.5514
0.087	2.8211	2.7625	3.423		0.087	2.7192	4.62764	2.6907		0.087	3.2453	3.2728		0.087	3.2397	3.5448
0.087	2.8158	2.7574	3.4173		0.087	2.713	4.61798	2.685		0.087	3.2377	3.2654		0.087	3.2344	3.5381
0.087	2.8111	2.7512	3.4107		0.087	2.7066	4.6079	2.6792		0.087	3.2307	3.2591		0.087	3.2297	3.5329
0.088	2.807	2.7455	3.4043		0.088	2.7004	4.59711	2.6736		0.088	3.2247	3.2529		0.088	3.2245	3.5279
0.088	2.8025	2.7403	3.3974		0.088	2.6937	4.5866	2.6692		0.088	3.2182	3.2478		0.088	3.2194	3.5216
0.088	2.7974	2.7357	3.3898		0.088	2.6858	4.57609	2.6628		0.088	3.2119	3.2431		0.088	3.2147	3.516
0.088	2.7924	2.7296	3.3829		0.088	2.6795	4.56658	2.6566		0.088	3.2052	3.2361		0.088	3.2105	3.51
0.088	2.7879	2.7248	3.3762		0.088	2.6736	4.5555	2.6501		0.088	3.199	3.2289		0.088	3.2069	3.503
0.088	2.7838	2.7208	3.3705		0.088	2.668	4.54613	2.6449		0.088	3.1926	3.2225		0.088	3.2025	3.4955
0.088	2.7805	2.7163	3.3632		0.088	2.6617	4.53491	2.6399		0.088	3.1852	3.2165		0.088	3.198	3.488
0.088	2.7761	2.7108	3.3574		0.088	2.6559	4.5244	2.6341		0.088	3.1773	3.2102		0.088	3.1927	3.4821
0.089	2.7722	2.7057	3.3499		0.089	2.6508	4.51489	2.6287		0.089	3.1707	3.2031		0.089	3.1873	3.4763
0.089	2.7682	2.6998	3.3432		0.089	2.6455	4.50438	2.6244		0.089	3.1643	3.1978		0.089	3.1823	3.4696
0.089	2.7648	2.6943	3.3354		0.089	2.6401	4.49444	2.6199		0.089	3.1575	3.1926		0.089	3.1772	3.462
0.089	2.76	2.6886	3.3278		0.089	2.6341	4.48521	2.6147		0.089	3.1508	3.1865		0.089	3.1722	3.4555
0.089	2.7564	2.6826	3.3209		0.089	2.6286	4.47499	2.6091		0.089	3.1449	3.1803		0.089	3.1669	3.4498
0.089	2.7527	2.6775	3.3145		0.089	2.623	4.46391	2.6025		0.089	3.1394	3.1745		0.089	3.1615	3.4434
0.089	2.748	2.6723	3.3078		0.089	2.6174	4.45511	2.5969		0.089	3.1319	3.1686		0.089	3.156	3.4368
0.089	2.7439	2.667	3.3013		0.089	2.6109	4.44574	2.5925		0.089	3.1257	3.1606		0.089	3.1498	3.4305
0.09	2.7401	2.6615	3.2945		0.09	2.6045	4.43679	2.5883		0.09	3.1201	3.1542		0.09	3.1433	3.4236
0.09	2.7354	2.6578	3.2877		0.09	2.5983	4.42756	2.5847		0.09	3.1137	3.1466		0.09	3.137	3.4164
0.09	2.7311	2.6529	3.2807		0.09	2.5921	4.41861	2.5805		0.09	3.1073	3.1404		0.09	3.1312	3.4096
0.09	2.7251	2.6478	3.2741		0.09	2.5854	4.41095	2.5749		0.09	3.1007	3.1342		0.09	3.1245	3.4036
0.09	2.7213	2.6433	3.2679		0.09	2.5792	4.40186	2.5697		0.09	3.0945	3.127		0.09	3.1188	3.3981
0.09	2.718	2.6389	3.2621		0.09	2.5728	4.39376	2.5659		0.09	3.0886	3.1218		0.09	3.1136	3.3922
0.09	2.7137	2.6343	3.2563		0.09	2.5659	4.38482	2.5614		0.09	3.082	3.1156		0.09	3.1082	3.3855
0.09	2.7104	2.6304	3.2495		0.09	2.5602	4.37573	2.5554		0.09	3.0747	3.1075		0.09	3.1028	3.3788
0.091	2.707	2.6256	3.244		0.091	2.5544	4.36593	2.5492		0.091	3.0681	3.1014		0.091	3.0976	3.3734
0.091	2.7032	2.6208	3.2382		0.091	2.5486	4.35727	2.5432		0.091	3.0614	3.0958		0.091	3.0909	3.3681
0.091	2.6991	2.6168	3.2322		0.091	2.5421	4.34903	2.5368		0.091	3.0543	3.0889		0.091	3.0834	3.3625
0.091	2.6942	2.6127	3.2255		0.091	2.536	4.33995	2.5325		0.091	3.0486	3.0846		0.091	3.077	3.3571
0.091	2.6892	2.6073	3.2197		0.091	2.5301	4.33114	2.5277		0.091	3.0423	3.0797		0.091	3.0709	3.3498
0.091	2.6848	2.6036	3.2131		0.091	2.5244	4.32433	2.5231		0.091	3.0351	3.0727		0.091	3.0643	3.3444
0.091	2.6811	2.601	3.2059		0.091	2.5187	4.31751	2.5182		0.091	3.0282	3.0678		0.091	3.0573	3.3388
0.091	2.6771	2.5974	3.2001		0.091	2.5121	4.30998	2.513		0.091	3.022	3.0626		0.091	3.0502	3.3331
0.092	2.6733	2.5923	3.1942		0.092	2.5052	4.3026	2.5074		0.092	3.0151	3.0565		0.092	3.0426	3.3271
0.092	2.6697	2.5879	3.1887		0.092	2.4983	4.29479	2.5027		0.092	3.008	3.0504		0.092	3.0363	3.3207
0.092	2.6653	2.5845	3.1826		0.092	2.4924	4.28471	2.4979		0.092	3.0015	3.0428		0.092	3.0296	3.3153
0.092	2.6617	2.5796	3.1757		0.092	2.4876	4.27534	2.4925		0.092	2.9951	3.037		0.092	3.0233	3.3101
0.092	2.6571	2.575	3.1693		0.092	2.4828	4.26596	2.4875		0.092	2.9884	3.0312		0.092	3.0173	3.3056
0.092	2.6523	2.5708	3.1645		0.092	2.4767	4.25744	2.4833		0.092	2.9814	3.0264		0.092	3.0089	3.3
0.092	2.6472	2.5666	3.1583		0.092	2.4705	4.24935	2.479		0.092	2.9755	3.0219		0.092	3.002	3.2934
0.092	2.6421	2.5615	3.1516		0.092	2.4638	4.24069	2.4745		0.092	2.9693	3.0146		0.092	2.9962	3.2872
0.093	2.6384	2.5573	3.1447		0.093	2.459	4.23203	2.4716		0.093	2.9631	3.0082		0.093	2.9884	3.2808
0.093	2.6351	2.5526	3.1375		0.093	2.4546	4.22407	2.4686		0.093	2.9571	3.0024		0.093	2.9812	3.2753
0.093	2.6315	2.5486	3.1289		0.093	2.4482	4.21357	2.4642		0.093	2.9496	2.9968		0.093	2.9731	3.2694
0.093	2.6275	2.544	3.1218		0.093	2.442	4.20277	2.4598		0.093	2.9434	2.9904		0.093	2.9659	3.2626
0.093	2.6237	2.5386	3.1149		0.093	2.4362	4.19454	2.4562		0.093	2.9377	2.9846		0.093	2.9595	3.2572
0.093	2.6195	2.5337	3.1097		0.093	2.4307	4.18616	2.4536		0.093	2.9315	2.9782		0.093	2.9529	3.2524
0.093	2.615	2.5293	3.1033		0.093	2.4249	4.17835	2.4466		0.093	2.9253	2.9722		0.093	2.9462	3.2472
0.093	2.6103	2.526	3.0958		0.093	2.4194	4.16997	2.4403		0.093	2.9196	2.9663		0.093	2.9391	3.2417
0.094	2.6057	2.5219	3.0897		0.094	2.4144	4.16174	2.4351		0.094	2.9143	2.9624		0.094	2.9319	3.2359
0.094	2.602	2.5179	3.0834		0.094	2.4084	4.15293	2.4312		0.094	2.9088	2.957		0.094	2.9244	3.2299
0.094	2.5977	2.5131	3.0771		0.094	2.4029	4.14512	2.4269		0.094	2.9023	2.9495		0.094	2.9182	3.2236
0.094	2.5934	2.5098	3.0706		0.094	2.3988	4.13632	2.4223		0.094	2.8972	2.9416		0.094	2.9115	3.2174
0.094	2.5894	2.5071	3.0653		0.094	2.3929	4.12751	2.4173		0.094	2.8921	2.9349		0.094	2.9048	3.2104
0.094	2.5868	2.5046	3.0592		0.094	2.3872	4.118	2.4123		0.094	2.8863	2.9308		0.094	2.8981	3.2039
0.094	2.5826	2.5011	3.0538		0.094	2.381	4.11076	2.4071		0.094	2.8796	2.9254		0.094	2.8913	3.1983
0.094	2.579	2.4967	3.0471		0.094	2.3733	4.10167	2.4025		0.094	2.8747	2.9191		0.094	2.8841	3.1925
0.095	2.5754	2.4923	3.042		0.095	2.3674	4.09429	2.3971		0.095	2.8698	2.9134		0.095	2.8775	3.1868
0.095	2.572	2.4877	3.037		0.095	2.3629	4.08577	2.3927		0.095	2.8664	2.9088		0.095	2.8718	3.1805
0.095	2.5691	2.4833	3.0311		0.095	2.358	4.07895	2.3875		0.095	2.8604	2.9044		0.095	2.8662	3.1759
0.095	2.5671	2.4789	3.0247		0.095	2.3518	4.07114	2.3813		0.095	2.8541	2.8978		0.095	2.8608	3.1709
0.095	2.5643	2.4752	3.0197		0.095	2.3449	4.06376	2.376		0.095	2.8502	2.8916		0.095	2.8539	3.1666
0.095	2.5628	2.4718	3.0155		0.095	2.3401	4.05623	2.3716		0.095	2.8456	2.8853		0.095	2.8481	3.1615
0.095	2.5592	2.468	3.012		0.095	2.3346	4.04785	2.368		0.095	2.84	2.8794		0.095	2.8416	3.1556
0.095	2.5567	2.4636	3.007		0.095	2.3284	4.04089	2.3643		0.095	2.8355	2.8742		0.095	2.8357	3.15
0.096	2.553	2.4601	3.0018		0.096	2.3221	4.03081	2.3601		0.096	2.8319	2.8686		0.096	2.8312	3.1442
0.096	2.5504	2.4557	2.9957		0.096	2.3177	4.02229	2.3544		0.096	2.8263	2.8654		0.096	2.8266	3.1387
0.096	2.5468	2.4525	2.9906		0.096	2.3143	4.01391	2.348		0.096	2.8203	2.8607		0.096	2.8221	3.1345
0.096	2.5443	2.4479	2.9865		0.096	2.31	4.00511	2.3414		0.096	2.8138	2.8565		0.096	2.817	3.1295
0.096	2.5419	2.4439	2.9818		0.096	2.3065	3.99645	2.3354		0.096	2.8078	2.8517		0.096	2.812	3.1235
0.096	2.5393	2.4399	2.9766		0.096	2.3023	3.98679	2.3311		0.096	2.8019	2.8461		0.096	2.8065	3.1178
0.096	2.536	2.4354	2.9718		0.096	2.2973	3.97813	2.3254		0.096	2.7964	2.8411		0.096	2.8004	3.1114
0.096	2.5321	2.4329	2.9667		0.096	2.2932	3.96904	2.3198		0.096	2.7898	2.8369		0.096	2.7936	3.106
0.097	2.5298	2.4297	2.9619		0.097	2.2888	3.96095	2.3155		0.097	2.784	2.8319		0.097	2.7873	3.1011
0.097	2.5269	2.4261	2.9563		0.097	2.2838	3.95328	2.3117		0.097	2.7796	2.8291		0.097	2.7814	3.0952
0.097	2.5239	2.4238	2.9506		0.097	2.2796	3.94561	2.3077		0.097	2.7735	2.8243		0.097	2.777	3.0895
0.097	2.5201	2.4212	2.9451		0.097	2.2756	3.93709	2.3018		0.097	2.768	2.8198		0.097	2.7729	3.0838
0.097	2.5172	2.417	2.94		0.097	2.2703	3.92843	2.2959		0.097	2.7627	2.8159		0.097	2.7689	3.0778
0.097	2.5152	2.4135	2.9344		0.097	2.2655	3.91948	2.2898		0.097	2.7571	2.8095		0.097	2.7642	3.0714
0.097	2.5123	2.4097	2.9293		0.097	2.26	3.91082	2.2856		0.097	2.7526	2.8035		0.097	2.7597	3.0652
0.097	2.5083	2.4036	2.9243		0.097	2.2545	3.90074	2.2816		0.097	2.7478	2.799		0.097	2.7562	3.0588
0.098	2.5047	2.3997	2.9189		0.098	2.248	3.89023	2.2769		0.098	2.7434	2.7921		0.098	2.7531	3.0537
0.098	2.5017	2.3958	2.9136		0.098	2.2417	3.88043	2.2711		0.098	2.7383	2.7866		0.098	2.7496	3.0483
0.098	2.4989	2.3922	2.9082		0.098	2.2369	3.87078	2.2675		0.098	2.7333	2.7809		0.098	2.7447	3.0432
0.098	2.4956	2.3874	2.9029		0.098	2.234	3.86013	2.2628		0.098	2.729	2.7774		0.098	2.7398	3.038
0.098	2.4918	2.3833	2.8986		0.098	2.2291	3.85061	2.2577		0.098	2.7247	2.7737		0.098	2.7361	3.0313
0.098	2.4887	2.3811	2.8938		0.098	2.223	3.84238	2.2537		0.098	2.7202	2.7695		0.098	2.7323	3.0244
0.098	2.4854	2.3797	2.8887		0.098	2.2177	3.83485	2.2492		0.098	2.7157	2.7655		0.098	2.7276	3.018
0.098	2.4823	2.377	2.8823		0.098	2.2122	3.82647	2.2436		0.098	2.7115	2.7602		0.098	2.7246	3.013
0.099	2.4793	2.3741	2.8784		0.099	2.2065	3.81781	2.2388		0.099	2.7067	2.7553		0.099	2.7185	3.0078
0.099	2.4772	2.3709	2.8747		0.099	2.2021	3.81142	2.2343		0.099	2.7018	2.7504		0.099	2.7133	3.0026
0.099	2.4744	2.3672	2.8706		0.099	2.1965	3.80418	2.2281		0.099	2.6967	2.7455		0.099	2.7092	2.9972
0.099	2.4722	2.3637	2.8688		0.099	2.1916	3.79538	2.2224		0.099	2.6921	2.741		0.099	2.7044	2.991
0.099	2.4696	2.3602	2.8653		0.099	2.1871	3.78842	2.2176		0.099	2.6889	2.7374		0.099	2.6994	2.9848
0.099	2.4685	2.3575	2.862		0.099	2.1825	3.78189	2.2136		0.099	2.6852	2.7328		0.099	2.6941	2.9798
0.099	2.4654	2.3548	2.8579		0.099	2.1772	3.77422	2.2083		0.099	2.6814	2.728		0.099	2.6891	2.9738
0.099	2.4339	2.3206	2.8144		0.099	2.1297	3.70719	2.1638		0.099	2.6464	2.6889		0.099	2.6405	2.9219
0.1	2.4308	2.3156	2.8083		0.1	2.1253	3.69995	2.1592		0.1	2.6422	2.6851		0.1	2.6335	2.9156
0.1	2.4274	2.3122	2.803		0.1	2.1211	3.69328	2.1554		0.1	2.6385	2.6817		0.1	2.628	2.9108
0.1	2.424	2.3086	2.7975		0.1	2.1157	3.68589	2.1516		0.1	2.6346	2.6781		0.1	2.6221	2.9059
0.1	2.4203	2.3053	2.7915		0.1	2.1111	3.67808	2.1481		0.1	2.6304	2.6742		0.1	2.6166	2.9005
0.1	2.4156	2.3028	2.7867		0.1	2.1078	3.66999	2.1443		0.1	2.6275	2.67		0.1	2.612	2.8944
0.1	2.4109	2.3	2.7827		0.1	2.1049	3.66161	2.1406		0.1	2.6235	2.6657		0.1	2.6077	2.8889
0.1	2.4066	2.2967	2.7784		0.1	2.101	3.65409	2.1364		0.1	2.6197	2.6621		0.1	2.6043	2.8839
0.1	2.4029	2.2939	2.7727		0.1	2.0965	3.64741	2.1329		0.1	2.6166	2.6601		0.1	2.6012	2.8778
0.101	2.3997	2.2908	2.7679		0.101	2.093	3.64074	2.1309		0.101	2.6136	2.6571		0.101	2.5973	2.8715
0.101	2.3969	2.288	2.7639		0.101	2.0905	3.63364	2.1281		0.101	2.6096	2.6533		0.101	2.5924	2.8654
0.101	2.3939	2.286	2.7606		0.101	2.087	3.62753	2.1246		0.101	2.6053	2.6495		0.101	2.587	2.8596
0.101	2.3906	2.2835	2.7567		0.101	2.0836	3.62157	2.1211		0.101	2.602	2.6467		0.101	2.5815	2.8541
0.101	2.3878	2.2803	2.7537		0.101	2.0808	3.61589	2.1185		0.101	2.5994	2.6443		0.101	2.5768	2.8493
0.101	2.3846	2.2773	2.7497		0.101	2.0772	3.61063	2.1158		0.101	2.5971	2.6414		0.101	2.5721	2.8445
0.101	2.3821	2.275	2.7458		0.101	2.0736	3.60566	2.1128		0.101	2.5945	2.6386		0.101	2.5673	2.8391
0.101	2.3792	2.2726	2.7412		0.101	2.0711	3.60069	2.1105		0.101	2.592	2.6358		0.101	2.5641	2.8349
0.102	2.3771	2.2698	2.7371		0.102	2.0684	3.59572	2.1086		0.102	2.5902	2.632		0.102	2.5617	2.8309
0.102	2.3747	2.2664	2.733		0.102	2.0648	3.59146	2.1061		0.102	2.5885	2.628		0.102	2.5582	2.8265
0.102	2.3718	2.263	2.7297		0.102	2.0609	3.5872	2.104		0.102	2.5864	2.6224		0.102	2.5542	2.8229
0.102	2.3695	2.2599	2.7259		0.102	2.0573	3.58195	2.1026		0.102	2.5844	2.6179		0.102	2.5507	2.819
0.102	2.3674	2.2572	2.7221		0.102	2.0545	3.5767	2.1018		0.102	2.5828	2.613		0.102	2.5464	2.8146
0.102	2.3649	2.2548	2.718		0.102	2.0521	3.57215	2.1018		0.102	2.5815	2.608		0.102	2.5417	2.8106
0.102	2.3636	2.2521	2.7155		0.102	2.0499	3.56818	2.1011		0.102	2.5794	2.6036		0.102	2.5371	2.8071
0.102	2.3628	2.2498	2.7131		0.102	2.0481	3.56392	2.0987		0.102	2.5766	2.6002		0.102	2.5326	2.8038
0.103	2.3621	2.2491	2.7107		0.103	2.0457	3.55966	2.0959		0.103	2.5742	2.5967		0.103	2.5282	2.8005
0.103	2.3611	2.2476	2.7074		0.103	2.0442	3.55611	2.0937		0.103	2.5725	2.5941		0.103	2.5237	2.7969
0.103	2.3597	2.2456	2.7042		0.103	2.0436	3.55426	2.0925		0.103	2.5705	2.5912		0.103	2.5206	2.7934
0.103	2.3581	2.244	2.7015		0.103	2.0432	3.55355	2.0914		0.103	2.5694	2.5884		0.103	2.5184	2.7895
0.103	2.3564	2.2428	2.6999		0.103	2.0411	3.55142	2.0902		0.103	2.5685	2.585		0.103	2.5159	2.7853
0.103	2.3561	2.2415	2.6976		0.103	2.0391	3.54943	2.0887		0.103	2.5663	2.5811		0.103	2.5126	2.7821
0.103	2.3553	2.2388	2.6946		0.103	2.0375	3.54759	2.0876		0.103	2.5642	2.5772		0.103	2.5089	2.7797
0.103	2.3553	2.2356	2.6923		0.103	2.0352	3.54418	2.086		0.103	2.5622	2.5728		0.103	2.5065	2.7767
0.104	2.3552	2.2326	2.6904		0.104	2.0333	3.54176	2.084		0.104	2.5604	2.5686		0.104	2.5043	2.7737
0.104	2.3556	2.2309	2.6876		0.104	2.0323	3.54034	2.0838		0.104	2.5594	2.5652		0.104	2.5014	2.7709
0.104	2.3548	2.2296	2.6854		0.104	2.0306	3.53679	2.0827		0.104	2.5589	2.5627		0.104	2.4987	2.7686
0.104	2.3541	2.2286	2.6835		0.104	2.0288	3.53367	2.0808		0.104	2.5581	2.561		0.104	2.4958	2.7665
0.104	2.3527	2.227	2.6803		0.104	2.0272	3.53083	2.0797		0.104	2.5573	2.5591		0.104	2.4928	2.7643
0.104	2.3508	2.2246	2.6785		0.104	2.0271	3.52756	2.0789		0.104	2.5555	2.5555		0.104	2.4908	2.7621
0.104	2.3486	2.2223	2.6749		0.104	2.0269	3.52345	2.0771		0.104	2.5529	2.5524		0.104	2.489	2.7603
0.104	2.3469	2.2208	2.6721		0.104	2.0258	3.52018	2.075		0.104	2.5513	2.5494		0.104	2.487	2.7593
0.105	2.3467	2.2194	2.67		0.105	2.0242	3.51762	2.075		0.105	2.5497	2.5462		0.105	2.4847	2.758
0.105	2.347	2.2172	2.6679		0.105	2.0233	3.51407	2.0752		0.105	2.5485	2.544		0.105	2.4825	2.7565
0.105	2.3467	2.2155	2.6662		0.105	2.0223	3.51024	2.0743		0.105	2.5476	2.5416		0.105	2.4807	2.7539
0.105	2.347	2.2139	2.6628		0.105	2.0215	3.50641	2.0734		0.105	2.5467	2.5391		0.105	2.4788	2.7521
0.105	2.3479	2.213	2.6597		0.105	2.0205	3.50271	2.0725		0.105	2.5453	2.5367		0.105	2.4772	2.7509
0.105	2.3492	2.2129	2.6588		0.105	2.0203	3.50002	2.0719		0.105	2.5449	2.5341		0.105	2.4762	2.7497
0.105	2.3496	2.2117	2.6572		0.105	2.0193	3.49718	2.07		0.105	2.543	2.5313		0.105	2.4746	2.7486
0.105	2.3503	2.2108	2.6566		0.105	2.0178	3.49434	2.0688		0.105	2.5416	2.5283		0.105	2.474	2.7474
0.106	2.3514	2.2111	2.656		0.106	2.0168	3.49164	2.069		0.106	2.5407	2.5253		0.106	2.4736	2.7461
0.106	2.3518	2.2115	2.6545		0.106	2.0154	3.48908	2.0681		0.106	2.5393	2.5219		0.106	2.4727	2.7445
0.106	2.3519	2.2108	2.6532		0.106	2.0144	3.48695	2.0674		0.106	2.5381	2.5183		0.106	2.4718	2.7432
0.106	2.3519	2.2096	2.652		0.106	2.0128	3.48539	2.0662		0.106	2.5372	2.5157		0.106	2.4712	2.7421
0.106	2.3518	2.2089	2.65		0.106	2.0126	3.48354	2.0642		0.106	2.5365	2.5124		0.106	2.4707	2.7404
0.106	2.352	2.2079	2.6495		0.106	2.0113	3.48212	2.063		0.106	2.5359	2.5091		0.106	2.4699	2.7386
0.106	2.353	2.2068	2.6486		0.106	2.0094	3.47999	2.0614		0.106	2.5349	2.5066		0.106	2.4684	2.737
0.106	2.3532	2.2055	2.6466		0.106	2.0089	3.47857	2.0604		0.106	2.5336	2.5039		0.106	2.4667	2.735
0.107	2.3529	2.204	2.6451		0.107	2.0087	3.47588	2.0604		0.107	2.5316	2.5009		0.107	2.4643	2.734
0.107	2.3534	2.2029	2.6444		0.107	2.0091	3.47389	2.0591		0.107	2.5299	2.4977		0.107	2.4621	2.733
0.107	2.3526	2.2021	2.6427		0.107	2.0091	3.47218	2.0557		0.107	2.5278	2.494		0.107	2.4605	2.7324
0.107	2.3529	2.2017	2.6413		0.107	2.0085	3.47062	2.053		0.107	2.5265	2.4913		0.107	2.459	2.732
0.107	2.3534	2.2006	2.6394		0.107	2.0092	3.46821	2.0521		0.107	2.5256	2.4882		0.107	2.4584	2.7319
0.107	2.3544	2.1992	2.6381		0.107	2.0076	3.46665	2.0517		0.107	2.5253	2.4847		0.107	2.458	2.7319
0.107	2.3544	2.1983	2.6359		0.107	2.0058	3.46494	2.0507		0.107	2.5242	2.4809		0.107	2.4564	2.7307
0.107	2.3545	2.1973	2.6346		0.107	2.0057	3.46338	2.0495		0.107	2.5221	2.4782		0.107	2.4551	2.7298
0.108	2.3536	2.1958	2.6333		0.108	2.0051	3.46224	2.0485		0.108	2.521	2.4752		0.108	2.4542	2.7296
0.108	2.3532	2.1952	2.632		0.108	2.0044	3.46054	2.0469		0.108	2.5197	2.4727		0.108	2.4521	2.7293
0.108	2.3529	2.194	2.6302		0.108	2.0031	3.45742	2.045		0.108	2.5182	2.4698		0.108	2.4492	2.7288
0.108	2.3528	2.1933	2.6286		0.108	2.0027	3.45316	2.0429		0.108	2.5162	2.4674		0.108	2.4481	2.7281
0.108	2.3525	2.1926	2.6264		0.108	2.0028	3.44946	2.0411		0.108	2.5146	2.4674		0.108	2.4466	2.7275
0.108	2.3514	2.191	2.6245		0.108	2.0018	3.44677	2.0389		0.108	2.5128	2.4659		0.108	2.4445	2.7275
0.108	2.3509	2.1902	2.6243		0.108	2.0006	3.44606	2.0374		0.108	2.5106	2.4651		0.108	2.4435	2.7273
0.108	2.3509	2.1901	2.6236		0.108	2.0001	3.44435	2.0348		0.108	2.5084	2.4642		0.108	2.4425	2.7267
0.109	2.3495	2.1898	2.6223		0.109	1.9995	3.44194	2.0336		0.109	2.5062	2.4624		0.109	2.4409	2.7259
0.109	2.349	2.1894	2.6203		0.109	1.9983	3.43995	2.0329		0.109	2.5049	2.4605		0.109	2.4398	2.7248
0.109	2.3477	2.1877	2.618		0.109	1.9991	3.43896	2.0319		0.109	2.5034	2.4597		0.109	2.4389	2.7239
0.109	2.3471	2.1858	2.6165		0.109	1.9983	3.43597	2.0313		0.109	2.5011	2.4582		0.109	2.4386	2.7231
0.109	2.3459	2.1843	2.616		0.109	1.9968	3.43242	2.031		0.109	2.4988	2.4576		0.109	2.4374	2.7217
0.109	2.3454	2.1829	2.6143		0.109	1.9949	3.42944	2.0298		0.109	2.4969	2.4557		0.109	2.4355	2.7206
0.109	2.3449	2.1813	2.6131		0.109	1.9954	3.4276	2.027		0.109	2.4949	2.4537		0.109	2.4334	2.7201
0.109	2.3442	2.1802	2.6122		0.109	1.9944	3.4266	2.0246		0.109	2.4933	2.4516		0.109	2.4315	2.7195
0.109	2.3425	2.1794	2.612		0.109	1.9929	3.4249	2.0219		0.109	2.4916	2.4497		0.109	2.4306	2.7187
0.11	2.341	2.1786	2.6104		0.11	1.9924	3.42248	2.0211		0.11	2.4897	2.4486		0.11	2.4291	2.7172
0.11	2.3394	2.1776	2.6096		0.11	1.9915	3.4205	2.02		0.11	2.4884	2.4478		0.11	2.4271	2.7151
0.11	2.3379	2.1756	2.6095		0.11	1.9901	3.41709	2.0175		0.11	2.4867	2.4451		0.11	2.426	2.7134
0.11	2.3374	2.1741	2.6083		0.11	1.9898	3.41453	2.0152		0.11	2.485	2.4427		0.11	2.4258	2.7109
0.11	2.3362	2.173	2.6067		0.11	1.9892	3.41041	2.0147		0.11	2.4835	2.4398		0.11	2.4247	2.7085
0.11	2.3346	2.1725	2.6047		0.11	1.9887	3.40644	2.0131		0.11	2.4819	2.4374		0.11	2.4234	2.706
0.11	2.3337	2.1723	2.6032		0.11	1.9871	3.40331	2.0112		0.11	2.4807	2.4351		0.11	2.4223	2.7036
0.11	2.3331	2.1697	2.6027		0.11	1.9847	3.4009	2.01		0.11	2.4789	2.4334		0.11	2.4218	2.7013
0.111	2.3324	2.1678	2.6028		0.111	1.9839	3.39834	2.0086		0.111	2.477	2.4316		0.111	2.4215	2.6986
0.111	2.3302	2.166	2.6014		0.111	1.9822	3.39636	2.0065		0.111	2.4754	2.4296		0.111	2.4214	2.6947
0.111	2.3278	2.1656	2.6003		0.111	1.9804	3.39593	2.0041		0.111	2.4734	2.4284		0.111	2.4207	2.6916
0.111	2.3262	2.1643	2.599		0.111	1.9801	3.3938	2.0016		0.111	2.4702	2.426		0.111	2.42	2.6896
0.111	2.3242	2.1628	2.5981		0.111	1.9785	3.39053	1.9997		0.111	2.4677	2.4234		0.111	2.4193	2.6871
0.111	2.3224	2.1615	2.5972		0.111	1.9783	3.38982	1.9974		0.111	2.4658	2.4215		0.111	2.4184	2.6834
0.111	2.321	2.1593	2.5953		0.111	1.977	3.38741	1.9948		0.111	2.4634	2.4195		0.111	2.417	2.6798
0.111	2.3187	2.1579	2.5944		0.111	1.975	3.38514	1.9927		0.111	2.4619	2.4174		0.111	2.4159	2.6779
0.112	2.3167	2.1572	2.5912		0.112	1.9741	3.3823	1.9904		0.112	2.4596	2.4158		0.112	2.4126	2.6759
0.112	2.3139	2.1547	2.5879		0.112	1.9741	3.37974	1.9866		0.112	2.4568	2.4143		0.112	2.41	2.6736
0.112	2.3117	2.1538	2.5862		0.112	1.973	3.37591	1.9837		0.112	2.4546	2.4129		0.112	2.4088	2.6707
0.112	2.3094	2.1518	2.584		0.112	1.9711	3.37165	1.9804		0.112	2.4523	2.4109		0.112	2.4076	2.6673
0.112	2.308	2.1505	2.5826		0.112	1.9703	3.36852	1.9779		0.112	2.4492	2.4088		0.112	2.4058	2.6646
0.112	2.3064	2.1492	2.5809		0.112	1.9681	3.36611	1.9764		0.112	2.4474	2.4073		0.112	2.4031	2.6617
0.112	2.3049	2.1476	2.5793		0.112	1.9665	3.3627	1.9736		0.112	2.4449	2.4057		0.112	2.4002	2.6593
0.112	2.3029	2.1459	2.5771		0.112	1.9646	3.36043	1.9716		0.112	2.4425	2.4042		0.112	2.3978	2.6573
0.113	2.3012	2.1447	2.5752		0.113	1.9621	3.35688	1.9706		0.113	2.4405	2.403		0.113	2.3956	2.6548
0.113	2.3001	2.1434	2.5729		0.113	1.9605	3.35518	1.9677		0.113	2.4388	2.4011		0.113	2.3929	2.6514
0.113	2.2989	2.1417	2.5705		0.113	1.9578	3.35418	1.9638		0.113	2.4364	2.3983		0.113	2.3898	2.6486
0.113	2.2971	2.1395	2.5688		0.113	1.9548	3.35177	1.9616		0.113	2.4333	2.3975		0.113	2.3878	2.646
0.113	2.2955	2.1381	2.5659		0.113	1.9517	3.34907	1.9603		0.113	2.4307	2.395		0.113	2.3846	2.6434
0.113	2.2932	2.1374	2.5637		0.113	1.9483	3.34595	1.9571		0.113	2.4277	2.3923		0.113	2.3806	2.6407
0.113	2.2903	2.1376	2.5605		0.113	1.9458	3.34197	1.9546		0.113	2.4242	2.3904		0.113	2.3774	2.6374
0.113	2.288	2.1373	2.5575		0.113	1.9431	3.33785	1.9522		0.113	2.4214	2.3879		0.113	2.3757	2.6339
0.114	2.286	2.1366	2.5552		0.114	1.9396	3.33373	1.9499		0.114	2.4207	2.3854		0.114	2.3746	2.6302
0.114	2.2839	2.1349	2.5529		0.114	1.9361	3.32862	1.9479		0.114	2.4178	2.3835		0.114	2.3718	2.6272
0.114	2.2829	2.1324	2.5515		0.114	1.9336	3.32337	1.9453		0.114	2.416	2.381		0.114	2.3698	2.624
0.114	2.281	2.1304	2.5502		0.114	1.9314	3.32024	1.9425		0.114	2.4146	2.3778		0.114	2.3687	2.6207
0.114	2.2782	2.1289	2.5491		0.114	1.9295	3.31797	1.9403		0.114	2.4137	2.3762		0.114	2.3665	2.6166
0.114	2.2756	2.1271	2.5461		0.114	1.9277	3.31442	1.9369		0.114	2.4119	2.3729		0.114	2.3645	2.6122
0.114	2.2738	2.126	2.5438		0.114	1.9278	3.31016	1.9332		0.114	2.4103	2.3709		0.114	2.3624	2.608
0.114	2.2713	2.124	2.5402		0.114	1.9254	3.30505	1.9301		0.114	2.4084	2.3682		0.114	2.3599	2.6048
0.115	2.2694	2.1207	2.5372		0.115	1.9224	3.30249	1.9268		0.115	2.407	2.3659		0.115	2.3576	2.6005
0.115	2.2684	2.1184	2.5348		0.115	1.9186	3.29823	1.9233		0.115	2.4056	2.3631		0.115	2.3543	2.597
0.115	2.2665	2.1164	2.5322		0.115	1.9149	3.29369	1.92		0.115	2.4055	2.3615		0.115	2.3521	2.5941
0.115	2.2652	2.114	2.5289		0.115	1.9111	3.28744	1.9166		0.115	2.4051	2.3578		0.115	2.3494	2.5906
0.115	2.2632	2.112	2.527		0.115	1.9073	3.28361	1.9126		0.115	2.4049	2.3553		0.115	2.3455	2.587
0.115	2.2613	2.1111	2.5235		0.115	1.9044	3.27835	1.9069		0.115	2.4051	2.3518		0.115	2.3417	2.5843
0.115	2.2582	2.1103	2.5211		0.115	1.9016	3.27211	1.9028		0.115	2.4039	2.3487		0.115	2.3391	2.5813
0.115	2.2554	2.108	2.5162		0.115	1.8969	3.26572	1.8998		0.115	2.403	2.3459		0.115	2.3375	2.5787
0.116	2.2527	2.1058	2.5129		0.116	1.8943	3.2589	1.897		0.116	2.4008	2.3436		0.116	2.3351	2.5752
0.116	2.2514	2.1032	2.5097		0.116	1.8911	3.25265	1.8943		0.116	2.4001	2.3412		0.116	2.332	2.5714
0.116	2.2495	2.1002	2.5067		0.116	1.8886	3.24839	1.8901		0.116	2.4007	2.339		0.116	2.3283	2.5678
0.116	2.2479	2.0988	2.5039		0.116	1.8859	3.24243	1.8868		0.116	2.3985	2.3354		0.116	2.3254	2.5647
0.116	2.2463	2.097	2.5006		0.116	1.884	3.23717	1.8825		0.116	2.3968	2.3335		0.116	2.3232	2.5614
0.116	2.244	2.0945	2.4974		0.116	1.8796	3.23277	1.8806		0.116	2.3941	2.3313		0.116	2.3196	2.5585
0.116	2.2415	2.0925	2.494		0.116	1.8759	3.22809	1.8752		0.116	2.3926	2.3293		0.116	2.3168	2.5554
0.116	2.2395	2.0896	2.4905		0.116	1.8716	3.22567	1.8727		0.116	2.3905	2.328		0.116	2.3135	2.5526
0.117	2.2377	2.0863	2.4869		0.117	1.8672	3.22269	1.8692		0.117	2.3887	2.3276		0.117	2.3098	2.5498
0.117	2.2355	2.0857	2.4839		0.117	1.8645	3.22084	1.8659		0.117	2.3872	2.3263		0.117	2.3052	2.5457
0.117	2.2341	2.0842	2.4799		0.117	1.8618	3.21673	1.8642		0.117	2.3851	2.3251		0.117	2.3003	2.5428
0.117	2.2316	2.0823	2.4777		0.117	1.8602	3.21161	1.861		0.117	2.3831	2.3228		0.117	2.2954	2.5406
0.117	2.2294	2.0795	2.4743		0.117	1.8576	3.20636	1.8577		0.117	2.3808	2.3184		0.117	2.2918	2.5365
0.117	2.2268	2.0775	2.4708		0.117	1.8548	3.2021	1.8553		0.117	2.3802	2.3152		0.117	2.2882	2.5336
0.117	2.2261	2.075	2.4681		0.117	1.8526	3.20011	1.8525		0.117	2.3792	2.3125		0.117	2.2844	2.5312
0.117	2.2232	2.0728	2.4659		0.117	1.8498	3.19798	1.8502		0.117	2.3777	2.31		0.117	2.2813	2.5296
0.118	2.2193	2.0711	2.4633		0.118	1.8467	3.19401	1.848		0.118	2.3759	2.3083		0.118	2.2784	2.5279
0.118	2.2173	2.0692	2.4604		0.118	1.8442	3.19017	1.8459		0.118	2.3738	2.3061		0.118	2.2749	2.5248
0.118	2.2155	2.0667	2.4583		0.118	1.8419	3.18577	1.8441		0.118	2.3716	2.3029		0.118	2.2716	2.5215
0.118	2.2137	2.0644	2.4569		0.118	1.8405	3.18179	1.8424		0.118	2.3698	2.3002		0.118	2.269	2.5189
0.118	2.212	2.0625	2.4554		0.118	1.8375	3.17782	1.8392		0.118	2.3686	2.2976		0.118	2.2665	2.5162
0.118	2.21	2.0595	2.4527		0.118	1.8355	3.17413	1.837		0.118	2.3673	2.2951		0.118	2.2635	2.5142
0.118	2.2077	2.0573	2.4504		0.118	1.8341	3.17058	1.8341		0.118	2.3659	2.2928		0.118	2.2604	2.5125
0.118	2.2054	2.0557	2.4476		0.118	1.8322	3.16703	1.8315		0.118	2.3651	2.2898		0.118	2.2576	2.5092
0.119	2.2036	2.0536	2.4451		0.119	1.8301	3.16291	1.829		0.119	2.3636	2.2863		0.119	2.255	2.507
0.119	2.2021	2.0511	2.4425		0.119	1.8282	3.15765	1.8262		0.119	2.3618	2.2832		0.119	2.2522	2.5049
0.119	2.2021	2.0489	2.439		0.119	1.8266	3.15169	1.8232		0.119	2.3606	2.2805		0.119	2.2495	2.5017
0.119	2.2011	2.0469	2.4363		0.119	1.8248	3.14786	1.8195		0.119	2.359	2.2777		0.119	2.247	2.4982
0.119	2.1997	2.0447	2.4337		0.119	1.8221	3.14416	1.815		0.119	2.3571	2.2754		0.119	2.2447	2.4952
0.119	2.1973	2.0429	2.4302		0.119	1.8189	3.14047	1.8126		0.119	2.3549	2.2745		0.119	2.2421	2.4924
0.119	2.195	2.0411	2.4261		0.119	1.8163	3.13593	1.8107		0.119	2.353	2.2714		0.119	2.24	2.4904
0.119	2.1939	2.0387	2.4232		0.119	1.815	3.13195	1.808		0.119	2.3523	2.2688		0.119	2.2368	2.4869
0.12	2.1914	2.0353	2.42		0.12	1.8145	3.12769	1.8053		0.12	2.3509	2.2678		0.12	2.236	2.4823
0.12	2.1898	2.0317	2.4165		0.12	1.8121	3.12343	1.8029		0.12	2.3495	2.2674		0.12	2.234	2.4785
0.12	2.189	2.0282	2.4138		0.12	1.8104	3.11832	1.7998		0.12	2.3479	2.2649		0.12	2.2318	2.4763
0.12	2.1871	2.0259	2.4108		0.12	1.8083	3.11434	1.7955		0.12	2.3466	2.2627		0.12	2.2285	2.4747
0.12	2.1851	2.0237	2.4084		0.12	1.8052	3.10994	1.7917		0.12	2.3447	2.2604		0.12	2.2242	2.472
0.12	2.1843	2.0227	2.4053		0.12	1.804	3.1071	1.7886		0.12	2.3419	2.2585		0.12	2.2217	2.4692
0.12	2.1812	2.0204	2.4027		0.12	1.8009	3.10313	1.7854		0.12	2.3388	2.2569		0.12	2.2185	2.4654
0.12	2.1797	2.019	2.3987		0.12	1.7988	3.09872	1.7829		0.12	2.3358	2.2559		0.12	2.2142	2.4625
0.121	2.1779	2.0167	2.3948		0.121	1.7956	3.09361	1.7792		0.121	2.3331	2.2537		0.121	2.2112	2.4591
0.121	2.1772	2.0151	2.392		0.121	1.7925	3.09191	1.7763		0.121	2.3311	2.2505		0.121	2.2085	2.4562
0.121	2.1763	2.0139	2.3885		0.121	1.7887	3.08807	1.773		0.121	2.3289	2.247		0.121	2.2053	2.4519
0.121	2.1757	2.0116	2.3852		0.121	1.7859	3.08367	1.7696		0.121	2.327	2.2447		0.121	2.2022	2.4482
0.121	2.1742	2.0108	2.3818		0.121	1.7823	3.07842	1.7672		0.121	2.325	2.2426		0.121	2.2001	2.4447
0.121	2.1722	2.0085	2.3784		0.121	1.7803	3.076	1.7639		0.121	2.3236	2.24		0.121	2.1986	2.4408
0.121	2.1707	2.0069	2.3758		0.121	1.7784	3.07174	1.7606		0.121	2.3194	2.2363		0.121	2.1956	2.4372
0.121	2.1694	2.0058	2.3739		0.121	1.7753	3.06862	1.7581		0.121	2.3163	2.2339		0.121	2.1939	2.4333
0.122	2.1683	2.0038	2.3709		0.122	1.7735	3.06649	1.7556		0.122	2.3122	2.2313		0.122	2.1913	2.43
0.122	2.167	2.0005	2.3683		0.122	1.7703	3.06408	1.7542		0.122	2.309	2.2289		0.122	2.1895	2.4257
0.122	2.1656	1.9982	2.3656		0.122	1.7672	3.06081	1.7519		0.122	2.3069	2.2281		0.122	2.1859	2.4233
0.122	2.1649	1.9975	2.3624		0.122	1.7645	3.05825	1.7504		0.122	2.3046	2.2263		0.122	2.1817	2.419
0.122	2.1652	1.9967	2.359		0.122	1.7622	3.05257	1.7485		0.122	2.3032	2.2238		0.122	2.1792	2.4164
0.122	2.1646	1.9955	2.357		0.122	1.7599	3.04817	1.746		0.122	2.3003	2.2218		0.122	2.1761	2.4132
0.122	2.1633	1.9949	2.3536		0.122	1.7565	3.04434	1.7436		0.122	2.2972	2.2197		0.122	2.174	2.4099
0.122	2.1616	1.9936	2.3499		0.122	1.7532	3.03994	1.7407		0.122	2.2949	2.2178		0.122	2.1709	2.4062
0.123	2.1602	1.9922	2.3466		0.123	1.7504	3.03468	1.7381		0.123	2.2925	2.2153		0.123	2.1677	2.4038
0.123	2.1593	1.9912	2.3445		0.123	1.7484	3.02957	1.7352		0.123	2.2902	2.2117		0.123	2.1638	2.4007
0.123	2.1586	1.9893	2.3413		0.123	1.7464	3.02602	1.7332		0.123	2.2881	2.2087		0.123	2.1608	2.398
0.123	2.1569	1.9886	2.3383		0.123	1.7449	3.01977	1.7295		0.123	2.2862	2.2047		0.123	2.1584	2.3947
0.123	2.1549	1.989	2.3354		0.123	1.7439	3.01423	1.7271		0.123	2.2842	2.2016		0.123	2.1552	2.3918
0.123	2.1542	1.9869	2.3326		0.123	1.7432	3.00813	1.7243		0.123	2.2825	2.198		0.123	2.152	2.3889
0.123	2.1536	1.9852	2.3288		0.123	1.74	3.00543	1.721		0.123	2.2815	2.1959		0.123	2.1496	2.386
0.123	2.1548	1.9842	2.3255		0.123	1.7379	3.00188	1.7189		0.123	2.2799	2.1952		0.123	2.1478	2.3834
0.124	2.1559	1.985	2.3237		0.124	1.7367	2.99805	1.7169		0.124	2.278	2.1945		0.124	2.1454	2.3802
0.124	2.1564	1.9857	2.322		0.124	1.7339	2.99251	1.7139		0.124	2.2758	2.1935		0.124	2.1431	2.3765
0.124	2.1559	1.9867	2.3199		0.124	1.7321	2.98811	1.7115		0.124	2.2754	2.1937		0.124	2.141	2.372
0.124	2.1571	1.9873	2.3183		0.124	1.7307	2.98342	1.7088		0.124	2.2744	2.1925		0.124	2.1371	2.368
0.124	2.1589	1.9878	2.3175		0.124	1.7289	2.97902	1.7066		0.124	2.2746	2.1918		0.124	2.1332	2.3636
0.124	2.1613	1.9898	2.316		0.124	1.7278	2.9766	1.7041		0.124	2.2753	2.1929		0.124	2.1306	2.3597
0.124	2.1647	1.9922	2.3152		0.124	1.7253	2.97376	1.7015		0.124	2.276	2.1932		0.124	2.1281	2.3557
0.124	2.1698	1.9947	2.3156		0.124	1.7242	2.96993	1.7005		0.124	2.2766	2.1933		0.124	2.1251	2.3508
0.125	2.1736	1.9985	2.3168		0.125	1.7235	2.96581	1.6995		0.125	2.2771	2.1942		0.125	2.1225	2.3472
0.125	2.1788	2.0021	2.3174		0.125	1.7225	2.96169	1.6993		0.125	2.2782	2.1965		0.125	2.1215	2.3434
0.125	2.1848	2.0064	2.3197		0.125	1.7227	2.95772	1.6992		0.125	2.2801	2.1993		0.125	2.1196	2.341
0.125	2.1906	2.0116	2.3215		0.125	1.724	2.95587	1.7		0.125	2.283	2.2026		0.125	2.1192	2.3372
0.125	2.1966	2.0172	2.324		0.125	1.7259	2.95445	1.7005		0.125	2.2862	2.2058		0.125	2.119	2.3344
0.125	2.2024	2.0236	2.3268		0.125	1.7278	2.95175	1.7021		0.125	2.2907	2.21		0.125	2.1188	2.3328
0.125	2.21	2.0313	2.331		0.125	1.7304	2.94934	1.7045		0.125	2.2954	2.2144		0.125	2.1198	2.3312
0.125	2.2191	2.0402	2.3377		0.125	1.7346	2.94693	1.7056		0.125	2.3013	2.2195		0.125	2.1212	2.3324
0.126	2.2304	2.0502	2.3452		0.126	1.7385	2.94536	1.7081		0.126	2.3071	2.226		0.126	2.123	2.3316
0.126	2.241	2.0612	2.3516		0.126	1.7408	2.94622	1.7116		0.126	2.3144	2.2325		0.126	2.1252	2.3322
0.126	2.254	2.0727	2.3603		0.126	1.7438	2.94764	1.7149		0.126	2.324	2.2398		0.126	2.128	2.3354
0.126	2.2682	2.0854	2.37		0.126	1.7487	2.95204	1.7198		0.126	2.3335	2.2479		0.126	2.1319	2.3375
0.126	2.2822	2.0985	2.3795		0.126	1.755	2.95715	1.7252		0.126	2.3428	2.2586		0.126	2.1378	2.3392
0.126	2.2989	2.1122	2.3905		0.126	1.7625	2.9624	1.732		0.126	2.352	2.2697		0.126	2.145	2.3415
0.126	2.3145	2.1271	2.4023		0.126	1.7709	2.96723	1.7392		0.126	2.3625	2.2815		0.126	2.1535	2.3454
0.126	2.331	2.1427	2.4151		0.126	1.7795	2.97249	1.7462		0.126	2.3751	2.2936		0.126	2.1624	2.3504
0.127	2.3493	2.1606	2.4276		0.127	1.7891	2.98143	1.7559		0.127	2.3877	2.3064		0.127	2.1719	2.3567
0.127	2.3682	2.1789	2.442		0.127	1.7989	2.99123	1.7653		0.127	2.4012	2.3197		0.127	2.1821	2.3632
0.127	2.3884	2.1979	2.4571		0.127	1.811	3.00472	1.7768		0.127	2.4149	2.3346		0.127	2.1923	2.3692
0.127	2.4081	2.2171	2.4735		0.127	1.8229	3.01509	1.7892		0.127	2.4299	2.3503		0.127	2.2025	2.3755
0.127	2.4297	2.237	2.4913		0.127	1.8353	3.02914	1.802		0.127	2.4457	2.3665		0.127	2.2147	2.3843
0.127	2.4523	2.2583	2.5096		0.127	1.8494	3.04547	1.8154		0.127	2.4626	2.3837		0.127	2.2273	2.3927
0.127	2.4748	2.2795	2.5282		0.127	1.865	3.06308	1.8302		0.127	2.4799	2.4007		0.127	2.2416	2.4033
0.127	2.4981	2.3025	2.5464		0.127	1.8811	3.08112	1.8464		0.127	2.4979	2.4192		0.127	2.2565	2.4145
0.128	2.5222	2.3255	2.5653		0.128	1.8975	3.10142	1.8625		0.128	2.5175	2.438		0.128	2.2706	2.4259
0.128	2.5468	2.3493	2.5833		0.128	1.9155	3.12272	1.8789		0.128	2.5376	2.4569		0.128	2.287	2.4394
0.128	2.5715	2.3742	2.6016		0.128	1.9335	3.14431	1.8961		0.128	2.5576	2.4763		0.128	2.3031	2.4511
0.128	2.5973	2.4015	2.621		0.128	1.9519	3.16731	1.9136		0.128	2.578	2.4961		0.128	2.3189	2.4657
0.128	2.6237	2.4277	2.6406		0.128	1.9721	3.19202	1.9324		0.128	2.5994	2.5171		0.128	2.3367	2.4802
0.128	2.6522	2.4546	2.662		0.128	1.9911	3.21729	1.9501		0.128	2.6195	2.5384		0.128	2.3559	2.4961
0.128	2.6787	2.4812	2.6837		0.128	2.011	3.24584	1.9699		0.128	2.6412	2.561		0.128	2.3745	2.511
0.128	2.7072	2.5102	2.7052		0.128	2.0316	3.27637	1.9913		0.128	2.664	2.5837		0.128	2.3945	2.5277
0.129	2.7382	2.5369	2.728		0.129	2.0532	3.30746	2.013		0.129	2.6863	2.6067		0.129	2.414	2.5456
0.129	2.7686	2.5652	2.7516		0.129	2.0741	3.33856	2.0368		0.129	2.7096	2.633		0.129	2.4345	2.5651
0.129	2.7985	2.5948	2.775		0.129	2.0969	3.37236	2.0608		0.129	2.7332	2.6579		0.129	2.4573	2.5841
0.129	2.8282	2.6248	2.7978		0.129	2.1202	3.40587	2.0853		0.129	2.7582	2.6841		0.129	2.481	2.6041
0.129	2.8593	2.6551	2.8224		0.129	2.1422	3.43782	2.1105		0.129	2.7815	2.7104		0.129	2.5041	2.6245
0.129	2.8911	2.6855	2.8477		0.129	2.1651	3.47005	2.1366		0.129	2.806	2.7367		0.129	2.5287	2.6463
0.129	2.9229	2.7165	2.8737		0.129	2.1885	3.50513	2.1626		0.129	2.8304	2.7628		0.129	2.5536	2.6682
0.129	2.9541	2.7487	2.8992		0.129	2.2127	3.54148	2.1888		0.129	2.8558	2.7904		0.129	2.58	2.6892
0.13	2.985	2.7807	2.926		0.13	2.2386	3.57897	2.2149		0.13	2.8813	2.8173		0.13	2.6047	2.7113
0.13	3.0179	2.8135	2.9534		0.13	2.2627	3.61546	2.2418		0.13	2.9066	2.8422		0.13	2.6302	2.7347
0.13	3.0485	2.8441	2.9803		0.13	2.2874	3.65096	2.2695		0.13	2.9342	2.8699		0.13	2.6589	2.7592
0.13	3.0815	2.8753	3.0074		0.13	2.3124	3.68973	2.2986		0.13	2.9608	2.8978		0.13	2.6863	2.7833
0.13	3.1143	2.9073	3.0342		0.13	2.3376	3.72722	2.3265		0.13	2.9843	2.9234		0.13	2.7135	2.8095
0.13	3.148	2.9379	3.061		0.13	2.3629	3.76627	2.3549		0.13	3.0096	2.9494		0.13	2.7414	2.8348
0.13	3.1806	2.9711	3.0878		0.13	2.3903	3.80546	2.3849		0.13	3.0349	2.9753		0.13	2.7708	2.8623
0.13	3.2127	3.0036	3.1144		0.13	2.4161	3.84366	2.4145		0.13	3.0613	3.0019		0.13	2.7981	2.8871
0.131	3.2426	3.0344	3.1419		0.131	2.4424	3.88455	2.4446		0.131	3.0875	3.0283		0.131	2.8282	2.9141
0.131	3.271	3.0656	3.1689		0.131	2.4689	3.92573	2.4739		0.131	3.1138	3.0552		0.131	2.8581	2.9423
0.131	3.303	3.0972	3.194		0.131	2.4954	3.96776	2.5042		0.131	3.1393	3.0826		0.131	2.8877	2.9684
0.131	3.3329	3.1277	3.2198		0.131	2.5226	4.01051	2.5345		0.131	3.1646	3.1107		0.131	2.9153	2.9957
0.131	3.3611	3.1569	3.2447		0.131	2.5485	4.05325	2.5645		0.131	3.1904	3.1376		0.131	2.9448	3.0226
0.131	3.392	3.1874	3.2689		0.131	2.5727	4.09556	2.5939		0.131	3.2151	3.163		0.131	2.9744	3.0494
0.131	3.4193	3.2158	3.2938		0.131	2.5975	4.13816	2.626		0.131	3.2394	3.1887		0.131	3.0034	3.0775
0.131	3.4482	3.2447	3.319		0.131	2.6231	4.18062	2.6557		0.131	3.2618	3.2147		0.131	3.0331	3.1046
0.132	3.4762	3.2738	3.343		0.132	2.6495	4.22393	2.6844		0.132	3.2853	3.2396		0.132	3.0604	3.1323
0.132	3.502	3.3017	3.3653		0.132	2.6747	4.2671	2.7137		0.132	3.3097	3.2632		0.132	3.0864	3.1584
0.132	3.5272	3.3279	3.3871		0.132	2.6974	4.30743	2.7417		0.132	3.3327	3.2884		0.132	3.1148	3.1853
0.132	3.5521	3.3524	3.4093		0.132	2.7215	4.34676	2.769		0.132	3.3545	3.3118		0.132	3.1415	3.2126
0.132	3.5751	3.3768	3.4305		0.132	2.746	4.3878	2.7965		0.132	3.3731	3.3336		0.132	3.1664	3.2368
0.132	3.5962	3.401	3.4503		0.132	2.7697	4.42628	2.8238		0.132	3.3929	3.3551		0.132	3.1942	3.2606
0.132	3.618	3.4246	3.4708		0.132	2.7926	4.46363	2.8503		0.132	3.413	3.3755		0.132	3.2189	3.2859
0.132	3.6386	3.4468	3.4889		0.132	2.8134	4.5014	2.8774		0.132	3.4314	3.3957		0.132	3.2421	3.3093
0.133	3.6584	3.4685	3.5049		0.133	2.8347	4.53789	2.9031		0.133	3.4495	3.4139		0.133	3.2659	3.3337
0.133	3.6774	3.4884	3.5201		0.133	2.8551	4.57481	2.9278		0.133	3.4669	3.4322		0.133	3.2878	3.3548
0.133	3.697	3.5068	3.5363		0.133	2.8747	4.60918	2.9508		0.133	3.4836	3.4497		0.133	3.3093	3.3764
0.133	3.7153	3.5246	3.5521		0.133	2.8946	4.64155	2.9742		0.133	3.4992	3.4675		0.133	3.3309	3.3976
0.133	3.7316	3.5421	3.5669		0.133	2.9129	4.67038	2.996		0.133	3.516	3.4826		0.133	3.3529	3.4203
0.133	3.7479	3.5586	3.5809		0.133	2.9303	4.70205	3.0166		0.133	3.5292	3.498		0.133	3.3747	3.4443
0.133	3.7635	3.5749	3.5946		0.133	2.9467	4.73258	3.0369		0.133	3.5416	3.5125		0.133	3.3942	3.4655
0.133	3.7785	3.5906	3.6077		0.133	2.9629	4.75998	3.0562		0.133	3.5535	3.5259		0.133	3.4131	3.4861
0.134	3.7932	3.6061	3.6207		0.134	2.9779	4.78654	3.0753		0.134	3.5656	3.5398		0.134	3.4298	3.5047
0.134	3.807	3.6211	3.6337		0.134	2.9923	4.81124	3.093		0.134	3.5756	3.5539		0.134	3.4473	3.525
0.134	3.8206	3.635	3.6456		0.134	3.0067	4.83638	3.1112		0.134	3.5851	3.5663		0.134	3.4642	3.543
0.134	3.834	3.649	3.6583		0.134	3.0197	4.85867	3.1277		0.134	3.5941	3.5797		0.134	3.4799	3.561
0.134	3.8453	3.6621	3.6705		0.134	3.0331	4.88224	3.1437		0.134	3.6032	3.5911		0.134	3.4957	3.5777
0.134	3.8566	3.6731	3.6829		0.134	3.0458	4.9034	3.1592		0.134	3.6109	3.6032		0.134	3.5128	3.5946
0.134	3.8657	3.6842	3.6941		0.134	3.0582	4.92442	3.1735		0.134	3.6174	3.613		0.134	3.5293	3.6087
0.134	3.875	3.6939	3.7057		0.134	3.069	4.94288	3.1882		0.134	3.6243	3.6227		0.134	3.5442	3.6231
0.135	3.883	3.7029	3.7165		0.135	3.08	4.96091	3.2004		0.135	3.6301	3.6323		0.135	3.5576	3.6364
0.135	3.8905	3.7113	3.7266		0.135	3.0896	4.97738	3.2128		0.135	3.6351	3.6398		0.135	3.5683	3.6502
0.135	3.8976	3.7202	3.7354		0.135	3.0999	4.99016	3.2248		0.135	3.6406	3.6466		0.135	3.5808	3.6635
0.135	3.9041	3.7295	3.744		0.135	3.1084	5.00436	3.2341		0.135	3.6456	3.6523		0.135	3.5926	3.6758
0.135	3.9095	3.7366	3.7525		0.135	3.1158	5.01814	3.2448		0.135	3.6502	3.6584		0.135	3.6016	3.6872
0.135	3.9159	3.7425	3.7603		0.135	3.1235	5.02865	3.2535		0.135	3.6538	3.6638		0.135	3.611	3.6976
0.135	3.9203	3.7493	3.7682		0.135	3.1314	5.04072	3.2607		0.135	3.6588	3.6699		0.135	3.6206	3.7074
0.135	3.9247	3.7545	3.7755		0.135	3.1374	5.05264	3.2682		0.135	3.6625	3.6752		0.135	3.6283	3.7171
0.136	3.928	3.7592	3.7817		0.136	3.144	5.06202	3.2756		0.136	3.6656	3.6804		0.136	3.635	3.7264
0.136	3.9318	3.764	3.787		0.136	3.1497	5.0694	3.2829		0.136	3.6681	3.6847		0.136	3.6419	3.7361
0.136	3.9349	3.7676	3.792		0.136	3.1548	5.07607	3.2891		0.136	3.6705	3.689		0.136	3.6487	3.7441
0.136	3.9384	3.7711	3.7966		0.136	3.1598	5.08204	3.2947		0.136	3.6722	3.693		0.136	3.6552	3.7509
0.136	3.9417	3.7748	3.8016		0.136	3.1643	5.08942	3.2993		0.136	3.6727	3.6949		0.136	3.6595	3.7568
0.136	3.9431	3.7783	3.8057		0.136	3.1706	5.09482	3.303		0.136	3.6737	3.6969		0.136	3.6648	3.7629
0.136	3.9444	3.7804	3.8085		0.136	3.1747	5.09979	3.3066		0.136	3.6753	3.6998		0.136	3.669	3.7678
0.136	3.9442	3.7825	3.8109		0.136	3.1784	5.10504	3.3112		0.136	3.6762	3.7018		0.136	3.6736	3.7733
0.137	3.9444	3.7833	3.8123		0.137	3.1817	5.1093	3.3147		0.137	3.6771	3.7041		0.137	3.6787	3.7776
0.137	3.9456	3.7838	3.8137		0.137	3.1833	5.11257	3.3175		0.137	3.6773	3.7063		0.137	3.6833	3.7823
0.137	3.9462	3.7867	3.8147		0.137	3.1853	5.11257	3.3203		0.137	3.6762	3.7063		0.137	3.6878	3.7868
0.137	3.9454	3.7873	3.8151		0.137	3.1873	5.11441	3.3236		0.137	3.6743	3.7068		0.137	3.6902	3.79
0.137	3.9447	3.7863	3.8172		0.137	3.1875	5.11441	3.3249		0.137	3.6734	3.7061		0.137	3.6923	3.7948
0.137	3.9434	3.7875	3.8191		0.137	3.1879	5.11342	3.3252		0.137	3.6721	3.705		0.137	3.6943	3.7976
0.137	3.9419	3.7874	3.8208		0.137	3.1884	5.11314	3.3253		0.137	3.6706	3.704		0.137	3.6961	3.8011
0.137	3.9394	3.7866	3.8214		0.137	3.1888	5.11072	3.325		0.137	3.6685	3.7017		0.137	3.6962	3.8038
0.138	3.9372	3.7866	3.8217		0.138	3.1885	5.10845	3.3235		0.138	3.6673	3.6989		0.138	3.6959	3.8046
0.138	3.9335	3.7858	3.8218		0.138	3.1878	5.10689	3.3235		0.138	3.6647	3.6962		0.138	3.6948	3.8054
0.138	3.9301	3.7833	3.8212		0.138	3.1847	5.10334	3.3235		0.138	3.662	3.6932		0.138	3.6945	3.8068
0.138	3.9271	3.7805	3.8199		0.138	3.1812	5.09965	3.3224		0.138	3.6575	3.69		0.138	3.6959	3.8063
0.138	3.9258	3.7795	3.8183		0.138	3.18	5.09567	3.3211		0.138	3.6538	3.687		0.138	3.6964	3.8078
0.138	3.9228	3.7775	3.8168		0.138	3.1789	5.09226	3.3198		0.138	3.6502	3.6837		0.138	3.6956	3.8071
0.138	3.9189	3.7753	3.8152		0.138	3.1759	5.08658	3.3187		0.138	3.6472	3.6796		0.138	3.6956	3.808
0.138	3.9149	3.7731	3.8139		0.138	3.1735	5.08019	3.3151		0.138	3.6439	3.6743		0.138	3.6926	3.8074
0.139	3.9118	3.768	3.8118		0.139	3.1716	5.07536	3.3123		0.139	3.6397	3.6707		0.139	3.6909	3.8074
0.139	3.9078	3.765	3.8098		0.139	3.1684	5.07011	3.3085		0.139	3.6363	3.6652		0.139	3.6894	3.8067
0.139	3.9045	3.7612	3.8097		0.139	3.1651	5.06486	3.3053		0.139	3.6324	3.6611		0.139	3.6871	3.8065
0.139	3.9002	3.7571	3.8078		0.139	3.1611	5.05776	3.3016		0.139	3.6277	3.6559		0.139	3.6847	3.8072
0.139	3.8959	3.7538	3.8065		0.139	3.1576	5.05179	3.2981		0.139	3.6233	3.6503		0.139	3.6816	3.8062
0.139	3.8909	3.7507	3.8036		0.139	3.1541	5.04696	3.2938		0.139	3.6189	3.6431		0.139	3.6784	3.8062
0.139	3.8848	3.7472	3.8012		0.139	3.1494	5.04199	3.2895		0.139	3.6122	3.6373		0.139	3.6737	3.8032
0.139	3.879	3.7433	3.7981		0.139	3.1461	5.03589	3.2863		0.139	3.6088	3.6306		0.139	3.6697	3.7979
0.14	3.8724	3.7381	3.7945		0.14	3.1424	5.02794	3.2814		0.14	3.6053	3.6247		0.14	3.6647	3.795
0.14	3.866	3.7335	3.79		0.14	3.1384	5.02084	3.2768		0.14	3.6024	3.6183		0.14	3.661	3.7912
0.14	3.86	3.7285	3.7862		0.14	3.1334	5.01374	3.2709		0.14	3.5974	3.612		0.14	3.6561	3.7884
0.14	3.8528	3.7227	3.7807		0.14	3.1274	5.00451	3.2643		0.14	3.5927	3.6046		0.14	3.6505	3.7838
0.14	3.8462	3.7173	3.7758		0.14	3.122	4.99457	3.2578		0.14	3.5874	3.5967		0.14	3.644	3.7791
0.14	3.8382	3.711	3.7704		0.14	3.1169	4.98846	3.2523		0.14	3.5828	3.5896		0.14	3.6394	3.7742
0.14	3.8326	3.7048	3.766		0.14	3.1101	4.97639	3.2462		0.14	3.5781	3.5828		0.14	3.634	3.7694
0.14	3.827	3.6984	3.7598		0.14	3.1039	4.96673	3.2396		0.14	3.5735	3.5747		0.14	3.6286	3.7627
0.141	3.8209	3.6914	3.7553		0.141	3.0971	4.95651	3.2338		0.141	3.5686	3.5673		0.141	3.6225	3.7571
0.141	3.8133	3.6854	3.7491		0.141	3.0918	4.94671	3.2274		0.141	3.5636	3.5608		0.141	3.6159	3.751
0.141	3.8074	3.6792	3.7422		0.141	3.0852	4.93606	3.2221		0.141	3.5587	3.5529		0.141	3.6092	3.746
0.141	3.8014	3.6737	3.7355		0.141	3.0794	4.92655	3.2147		0.141	3.5529	3.5462		0.141	3.6039	3.7395
0.141	3.7934	3.6676	3.729		0.141	3.0729	4.91959	3.2069		0.141	3.5474	3.5396		0.141	3.5976	3.7336
0.141	3.7862	3.6602	3.7221		0.141	3.0679	4.90951	3.2012		0.141	3.5423	3.5319		0.141	3.5903	3.7272
0.141	3.78	3.6542	3.7149		0.141	3.0619	4.89914	3.1936		0.141	3.5357	3.5241		0.141	3.5849	3.7213
0.141	3.7721	3.6484	3.7071		0.141	3.0562	4.8902	3.1876		0.141	3.5295	3.517		0.141	3.5788	3.7152
0.142	3.7647	3.6405	3.7002		0.142	3.0496	4.88196	3.1819		0.142	3.5233	3.5081		0.142	3.5715	3.7088
0.142	3.7571	3.6341	3.6929		0.142	3.0442	4.87387	3.1758		0.142	3.5161	3.4992		0.142	3.5656	3.7012
0.142	3.7508	3.6286	3.6857		0.142	3.038	4.86591	3.1696		0.142	3.5099	3.4899		0.142	3.5595	3.6943
0.142	3.7446	3.6225	3.6782		0.142	3.0306	4.85867	3.1629		0.142	3.5033	3.4813		0.142	3.5527	3.6866
0.142	3.7389	3.6154	3.6715		0.142	3.0234	4.8493	3.1562		0.142	3.497	3.4732		0.142	3.547	3.6794
0.142	3.7304	3.6091	3.6646		0.142	3.0169	4.84007	3.1493		0.142	3.4909	3.4666		0.142	3.5403	3.6734
0.142	3.7216	3.601	3.6575		0.142	3.0097	4.83127	3.1421		0.142	3.4855	3.4596		0.142	3.5342	3.668
0.142	3.7141	3.5938	3.6515		0.142	3.0019	4.8209	3.1361		0.142	3.4791	3.453		0.142	3.5269	3.661
0.143	3.7061	3.5872	3.6451		0.143	2.994	4.81153	3.1308		0.143	3.4736	3.4446		0.143	3.5201	3.6533
0.143	3.6992	3.5807	3.6386		0.143	2.9872	4.8023	3.1233		0.143	3.4673	3.4375		0.143	3.514	3.6454
0.143	3.6919	3.5735	3.6329		0.143	2.9801	4.79179	3.1156		0.143	3.4608	3.429		0.143	3.5066	3.6387
0.143	3.6832	3.5658	3.6264		0.143	2.9733	4.78327	3.1082		0.143	3.4547	3.422		0.143	3.4982	3.6312
0.143	3.6763	3.5579	3.6207		0.143	2.966	4.77518	3.1007		0.143	3.4494	3.4146		0.143	3.4896	3.6233
0.143	3.67	3.5511	3.6151		0.143	2.9591	4.7658	3.0927		0.143	3.4427	3.4066		0.143	3.4831	3.616
0.143	3.6622	3.5434	3.6072		0.143	2.9519	4.75572	3.0844		0.143	3.4351	3.3992		0.143	3.4763	3.6069
0.143	3.6556	3.5345	3.5995		0.143	2.9443	4.74649	3.0772		0.143	3.4283	3.3904		0.143	3.4701	3.5983
0.144	3.6508	3.5261	3.5905		0.144	2.9368	4.73669	3.0713		0.144	3.4204	3.3815		0.144	3.4625	3.5902
0.144	3.6442	3.5179	3.5837		0.144	2.9289	4.72675	3.0634		0.144	3.4122	3.3741		0.144	3.457	3.5815
0.144	3.6368	3.5101	3.5776		0.144	2.9223	4.71795	3.0562		0.144	3.4042	3.3668		0.144	3.4499	3.5739
0.144	3.6315	3.5017	3.5701		0.144	2.9145	4.70616	3.0481		0.144	3.3982	3.3595		0.144	3.4441	3.5663
0.144	3.6245	3.4956	3.5627		0.144	2.9093	4.69736	3.0407		0.144	3.3914	3.3512		0.144	3.438	3.5582
0.144	3.6177	3.4886	3.5564		0.144	2.9045	4.68699	3.0327		0.144	3.3847	3.3431		0.144	3.429	3.5511
0.144	3.609	3.4802	3.55		0.144	2.8986	4.67663	3.0266		0.144	3.3775	3.3351		0.144	3.4196	3.5422
0.144	3.6022	3.4722	3.5425		0.144	2.8921	4.66726	3.0186		0.144	3.3712	3.3266		0.144	3.4117	3.5347
0.145	3.5949	3.4655	3.5343		0.145	2.8847	4.65717	3.0093		0.145	3.3645	3.3184		0.145	3.4038	3.5254
0.145	3.5878	3.459	3.5258		0.145	2.8774	4.64823	3.0026		0.145	3.3574	3.3112		0.145	3.3973	3.5178
0.145	3.58	3.4524	3.5182		0.145	2.8697	4.63843	2.9938		0.145	3.3506	3.3023		0.145	3.3896	3.5093
0.145	3.5724	3.4453	3.5095		0.145	2.8635	4.62835	2.9861		0.145	3.3424	3.2939		0.145	3.3795	3.5015
0.145	3.5648	3.4377	3.5007		0.145	2.8575	4.61926	2.9782		0.145	3.3354	3.2856		0.145	3.37	3.4924
0.145	3.5572	3.4298	3.4944		0.145	2.8507	4.61102	2.9708		0.145	3.3283	3.2773		0.145	3.3621	3.4825
0.145	3.5497	3.4228	3.4861		0.145	2.8434	4.60236	2.963		0.145	3.3209	3.2695		0.145	3.3537	3.473
0.145	3.5422	3.4143	3.4782		0.145	2.8366	4.59271	2.9551		0.145	3.3121	3.2628		0.145	3.3451	3.4631
0.146	3.5359	3.4062	3.4694		0.146	2.8293	4.58277	2.9466		0.146	3.3062	3.257		0.146	3.337	3.455
0.146	3.5293	3.3981	3.4613		0.146	2.8209	4.57311	2.9373		0.146	3.2994	3.2492		0.146	3.3298	3.4474
0.146	3.5233	3.3913	3.4539		0.146	2.8144	4.5626	2.9299		0.146	3.292	3.2413		0.146	3.3233	3.4388
0.146	3.5155	3.3839	3.4468		0.146	2.8055	4.55295	2.9232		0.146	3.2833	3.2341		0.146	3.3147	3.431
0.146	3.5072	3.3762	3.4387		0.146	2.7987	4.54272	2.9174		0.146	3.2775	3.2275		0.146	3.3075	3.4222
0.146	3.5005	3.3681	3.4314		0.146	2.7917	4.53363	2.9113		0.146	3.2711	3.2213		0.146	3.3008	3.4129
0.146	3.4933	3.3607	3.4244		0.146	2.7844	4.52384	2.9051		0.146	3.2651	3.2159		0.146	3.2945	3.4062
0.146	3.4864	3.354	3.4173		0.146	2.7753	4.5112	2.8971		0.146	3.2576	3.2093		0.146	3.2865	3.3969
0.147	3.4784	3.3463	3.4091		0.147	2.7688	4.5031	2.8896		0.147	3.2501	3.203		0.147	3.2785	3.3889
0.147	3.4701	3.3389	3.4024		0.147	2.7599	4.49416	2.8825		0.147	3.2423	3.1969		0.147	3.2708	3.3805
0.147	3.4637	3.3307	3.3948		0.147	2.7527	4.48337	2.8743		0.147	3.2358	3.1898		0.147	3.2622	3.3743
0.147	3.456	3.324	3.3857		0.147	2.7449	4.47343	2.866		0.147	3.229	3.1821		0.147	3.2551	3.3671
0.147	3.4481	3.3163	3.3784		0.147	2.7379	4.46391	2.8594		0.147	3.2221	3.1752		0.147	3.2482	3.3586
0.147	3.4399	3.3078	3.3702		0.147	2.7305	4.4534	2.8525		0.147	3.2164	3.1676		0.147	3.2416	3.3515
0.147	3.4319	3.3	3.3631		0.147	2.7243	4.44091	2.8458		0.147	3.2094	3.1602		0.147	3.2347	3.3427
0.147	3.4253	3.2928	3.3547		0.147	2.7177	4.4287	2.8373		0.147	3.2013	3.1535		0.147	3.2286	3.335
0.148	3.4173	3.2863	3.3471		0.148	2.7105	4.41776	2.8298		0.148	3.1951	3.1467		0.148	3.2218	3.3269
0.148	3.4104	3.2798	3.34		0.148	2.7034	4.40811	2.8216		0.148	3.1883	3.1403		0.148	3.2145	3.3185
0.148	3.4028	3.2737	3.333		0.148	2.6958	4.39646	2.8129		0.148	3.1813	3.1331		0.148	3.2076	3.3103
0.148	3.3966	3.2674	3.3261		0.148	2.6873	4.38326	2.8052		0.148	3.176	3.1268		0.148	3.2001	3.3022
0.148	3.3895	3.2609	3.3177		0.148	2.6795	4.37104	2.7986		0.148	3.1695	3.1212		0.148	3.1942	3.2945
0.148	3.3811	3.2526	3.3111		0.148	2.672	4.35926	2.7913		0.148	3.163	3.1144		0.148	3.1871	3.287
0.148	3.3725	3.2456	3.3045		0.148	2.6649	4.34761	2.7838		0.148	3.1561	3.1068		0.148	3.1783	3.2783
0.148	3.3668	3.2385	3.2984		0.148	2.6582	4.33668	2.7763		0.148	3.1485	3.0994		0.148	3.1711	3.2706
0.149	3.3608	3.2327	3.2901		0.149	2.6513	4.32546	2.7692		0.149	3.1416	3.0925		0.149	3.164	3.262
0.149	3.3548	3.225	3.2816		0.149	2.6433	4.31652	2.7617		0.149	3.1358	3.0866		0.149	3.1573	3.2549
0.149	3.3496	3.2183	3.2737		0.149	2.6363	4.30658	2.7535		0.149	3.128	3.083		0.149	3.1494	3.2506
0.149	3.3432	3.2116	3.2661		0.149	2.6288	4.29238	2.7469		0.149	3.1213	3.0792		0.149	3.1412	3.2437
0.149	3.3374	3.2055	3.2579		0.149	2.6215	4.28229	2.7408		0.149	3.1152	3.0736		0.149	3.1328	3.2368
0.149	3.3311	3.199	3.2504		0.149	2.6148	4.27193	2.7339		0.149	3.1073	3.0682		0.149	3.1271	3.2297
0.149	3.3233	3.1909	3.2425		0.149	2.6081	4.26227	2.7264		0.149	3.0998	3.0628		0.149	3.1201	3.2237
0.149	3.3163	3.1833	3.2354		0.149	2.6011	4.2512	2.7196		0.149	3.0936	3.0587		0.149	3.1125	3.2169
0.15	3.3105	3.178	3.2279		0.15	2.5945	4.24012	2.7131		0.15	3.0876	3.054		0.15	3.1049	3.2106
0.15	3.3031	3.1721	3.2217		0.15	2.5875	4.2316	2.7063		0.15	3.0815	3.0503		0.15	3.0969	3.2047
0.15	3.2954	3.1686	3.2157		0.15	2.5815	4.21953	2.6987		0.15	3.0753	3.046		0.15	3.0894	3.1968
0.15	3.2885	3.1631	3.2094		0.15	2.5769	4.20973	2.6925		0.15	3.0689	3.0428		0.15	3.0813	3.1913
0.15	3.2817	3.1578	3.2023		0.15	2.5694	4.19908	2.6852		0.15	3.0638	3.0374		0.15	3.0748	3.1863
0.15	3.275	3.1519	3.1953		0.15	2.5627	4.18829	2.679		0.15	3.057	3.033		0.15	3.0672	3.18
0.15	3.2673	3.1437	3.1888		0.15	2.5554	4.17721	2.6721		0.15	3.0508	3.0285		0.15	3.0585	3.1743
0.15	3.2608	3.1373	3.1818		0.15	2.547	4.16614	2.6666		0.15	3.0432	3.0243		0.15	3.0506	3.1686
0.151	3.2538	3.1307	3.175		0.151	2.5392	4.15648	2.6594		0.151	3.0369	3.0197		0.151	3.0435	3.1623
0.151	3.2465	3.1257	3.169		0.151	2.5306	4.14569	2.6537		0.151	3.0301	3.0147		0.151	3.0361	3.1558
0.151	3.2394	3.1183	3.1623		0.151	2.5246	4.13589	2.649		0.151	3.0224	3.0116		0.151	3.0291	3.1519
0.151	3.2326	3.1106	3.1565		0.151	2.5182	4.12496	2.6437		0.151	3.0159	3.0073		0.151	3.0211	3.147
0.151	3.2251	3.1037	3.1502		0.151	2.5113	4.11488	2.6383		0.151	3.0106	3.0037		0.151	3.0128	3.1401
0.151	3.2191	3.0975	3.1441		0.151	2.5034	4.10451	2.6327		0.151	3.0053	3.0002		0.151	3.0064	3.1342
0.151	3.2119	3.092	3.1378		0.151	2.496	4.09386	2.6264		0.151	2.9999	2.997		0.151	2.9996	3.1263
0.151	3.2058	3.0876	3.131		0.151	2.4892	4.08321	2.6203		0.151	2.9937	2.9933		0.151	2.9916	3.1192
0.152	3.1985	3.0815	3.1243		0.152	2.4835	4.07128	2.6145		0.152	2.9877	2.9891		0.152	2.9837	3.1128
0.152	3.1904	3.0744	3.1186		0.152	2.4763	4.06021	2.6087		0.152	2.9817	2.9853		0.152	2.9763	3.1073
0.152	3.1837	3.069	3.1121		0.152	2.4701	4.04899	2.6035		0.152	2.9748	2.9792		0.152	2.9693	3.1007
0.152	3.1769	3.0633	3.1064		0.152	2.4634	4.03777	2.5983		0.152	2.9683	2.9754		0.152	2.9618	3.0939
0.152	3.1696	3.057	3.0994		0.152	2.454	4.02783	2.5918		0.152	2.9624	2.9713		0.152	2.9528	3.0874
0.152	3.1634	3.0504	3.0923		0.152	2.4471	4.01846	2.5849		0.152	2.957	2.9656		0.152	2.9434	3.0813
0.152	3.1568	3.0446	3.0856		0.152	2.4391	4.00653	2.5771		0.152	2.9506	2.9596		0.152	2.9346	3.0756
0.152	3.1492	3.0381	3.0796		0.152	2.4328	3.99673	2.5701		0.152	2.9448	2.9549		0.152	2.9249	3.0699
0.153	3.143	3.0314	3.0741		0.153	2.4268	3.98736	2.5637		0.153	2.9383	2.9502		0.153	2.9158	3.0619
0.153	3.1361	3.0243	3.0674		0.153	2.4215	3.97799	2.5562		0.153	2.9333	2.9445		0.153	2.9083	3.056
0.153	3.1304	3.018	3.0605		0.153	2.4153	3.9672	2.5501		0.153	2.928	2.9389		0.153	2.9002	3.0501
0.153	3.1235	3.0127	3.0535		0.153	2.4096	3.9574	2.5434		0.153	2.9232	2.9338		0.153	2.8911	3.0453
0.153	3.1151	3.0067	3.0459		0.153	2.4029	3.94746	2.5369		0.153	2.9179	2.9289		0.153	2.8833	3.0375
0.153	3.1095	2.9997	3.0403		0.153	2.3962	3.93738	2.5299		0.153	2.9129	2.9249		0.153	2.8749	3.0314
0.153	3.1032	2.994	3.0336		0.153	2.3892	3.92687	2.522		0.153	2.9073	2.9199		0.153	2.8666	3.0259
0.153	3.0964	2.988	3.0287		0.153	2.3825	3.91608	2.5151		0.153	2.9007	2.9152		0.153	2.8584	3.0204
0.154	3.0909	2.9815	3.0228		0.154	2.3758	3.90543	2.5083		0.154	2.8963	2.911		0.154	2.8501	3.0154
0.154	3.0838	2.9745	3.0188		0.154	2.37	3.89776	2.5021		0.154	2.8922	2.9065		0.154	2.8409	3.01
0.154	3.0775	2.9661	3.0128		0.154	2.3649	3.8881	2.4945		0.154	2.8879	2.9016		0.154	2.8326	3.0045
0.154	3.0712	2.9589	3.0085		0.154	2.3585	3.87674	2.4875		0.154	2.883	2.8973		0.154	2.8246	2.9991
0.154	3.0649	2.9518	3.0033		0.154	2.3534	3.86765	2.482		0.154	2.8776	2.8924		0.154	2.8166	2.9935
0.154	3.0593	2.9447	2.9974		0.154	2.3486	3.85857	2.4756		0.154	2.872	2.888		0.154	2.8087	2.9881
0.154	3.053	2.937	2.991		0.154	2.3425	3.84934	2.4685		0.154	2.867	2.8844		0.154	2.8007	2.9807
0.154	3.0474	2.9306	2.9859		0.154	2.3382	3.8367	2.4624		0.154	2.8631	2.8798		0.154	2.7943	2.9746
0.155	3.0423	2.9233	2.9795		0.155	2.3326	3.82789	2.4568		0.155	2.8583	2.8764		0.155	2.7865	2.9699
0.155	3.0352	2.9156	2.9723		0.155	2.326	3.81923	2.4492		0.155	2.8545	2.8721		0.155	2.7789	2.964
0.155	3.0285	2.9077	2.9679		0.155	2.3199	3.811	2.4413		0.155	2.8486	2.868		0.155	2.7705	2.9581
0.155	3.022	2.9018	2.9626		0.155	2.3138	3.8012	2.4345		0.155	2.8426	2.8641		0.155	2.7631	2.9522
0.155	3.0164	2.8958	2.957		0.155	2.309	3.79083	2.4281		0.155	2.8383	2.8583		0.155	2.7548	2.9449
0.155	3.01	2.8884	2.9514		0.155	2.3033	3.78387	2.42		0.155	2.8329	2.8504		0.155	2.7471	2.9387
0.155	3.0048	2.8802	2.9461		0.155	2.2984	3.77507	2.4131		0.155	2.8275	2.8452		0.155	2.7399	2.933
0.155	3	2.8747	2.9403		0.155	2.2924	3.76556	2.4068		0.155	2.823	2.8396		0.155	2.7314	2.9274
0.156	2.9956	2.8686	2.9339		0.156	2.2867	3.75576	2.4005		0.156	2.8183	2.8326		0.156	2.7242	2.9204
0.156	2.99	2.8621	2.9283		0.156	2.2813	3.74525	2.3943		0.156	2.8131	2.8271		0.156	2.7176	2.9139
0.156	2.9856	2.8558	2.9231		0.156	2.2762	3.73858	2.3896		0.156	2.809	2.8216		0.156	2.7101	2.9078
0.156	2.9806	2.8484	2.9171		0.156	2.2704	3.72906	2.3846		0.156	2.8035	2.8155		0.156	2.7031	2.9016
0.156	2.9757	2.8397	2.911		0.156	2.2652	3.7204	2.378		0.156	2.7975	2.8091		0.156	2.6965	2.8969
0.156	2.9719	2.833	2.9042		0.156	2.2581	3.71074	2.3719		0.156	2.793	2.803		0.156	2.6895	2.8887
0.156	2.9673	2.8256	2.8974		0.156	2.2529	3.7018	2.3663		0.156	2.7867	2.7979		0.156	2.681	2.8804
0.156	2.9625	2.8187	2.8924		0.156	2.2475	3.69413	2.3584		0.156	2.7816	2.7916		0.156	2.674	2.8739
0.157	2.9597	2.813	2.8873		0.157	2.242	3.68646	2.3503		0.157	2.7761	2.7868		0.157	2.6674	2.8657
0.157	2.9568	2.8053	2.8814		0.157	2.2359	3.67723	2.3427		0.157	2.7729	2.7812		0.157	2.6614	2.8584
0.157	2.9536	2.7993	2.8748		0.157	2.23	3.66914	2.3352		0.157	2.7679	2.7744		0.157	2.6552	2.8527
0.157	2.9493	2.7923	2.8691		0.157	2.2247	3.66261	2.3284		0.157	2.764	2.7697		0.157	2.6487	2.8468
0.157	2.9453	2.7852	2.864		0.157	2.2208	3.65295	2.3216		0.157	2.7596	2.7645		0.157	2.6414	2.8402
0.157	2.9414	2.7791	2.8577		0.157	2.2147	3.645	2.3149		0.157	2.7546	2.7586		0.157	2.6357	2.8315
0.157	2.9378	2.7724	2.8514		0.157	2.2083	3.63605	2.3095		0.157	2.7495	2.752		0.157	2.631	2.8246
0.157	2.9327	2.7654	2.8458		0.157	2.2024	3.62526	2.3043		0.157	2.7443	2.7456		0.157	2.6253	2.8172
0.158	2.9274	2.7581	2.8409		0.158	2.1975	3.61461	2.2988		0.158	2.7388	2.7388		0.158	2.6191	2.8118
0.158	2.9226	2.7509	2.8345		0.158	2.192	3.6051	2.2923		0.158	2.7343	2.7332		0.158	2.6133	2.8064
0.158	2.9181	2.7438	2.8285		0.158	2.1852	3.59643	2.2855		0.158	2.7307	2.7275		0.158	2.6072	2.8013
0.158	2.913	2.7372	2.8211		0.158	2.1794	3.58791	2.2787		0.158	2.7281	2.7217		0.158	2.6015	2.7945
0.158	2.9092	2.7306	2.8144		0.158	2.1746	3.57968	2.2705		0.158	2.7236	2.7178		0.158	2.5953	2.789
0.158	2.9046	2.7245	2.8074		0.158	2.1705	3.57016	2.2638		0.158	2.7182	2.7139		0.158	2.5891	2.7842
0.158	2.8997	2.7184	2.8017		0.158	2.1672	3.56193	2.2583		0.158	2.7127	2.7101		0.158	2.584	2.7799
0.158	2.8954	2.7127	2.7954		0.158	2.1633	3.55298	2.252		0.158	2.7078	2.707		0.158	2.5799	2.7737
0.159	2.8912	2.7068	2.7886		0.159	2.1591	3.54546	2.2461		0.159	2.7025	2.7031		0.159	2.5748	2.7676
0.159	2.8873	2.7021	2.7818		0.159	2.1557	3.53665	2.2396		0.159	2.6972	2.6992		0.159	2.5701	2.7627
0.159	2.8829	2.6972	2.7755		0.159	2.1515	3.52714	2.2324		0.159	2.6928	2.694		0.159	2.5654	2.7589
0.159	2.8775	2.6917	2.7701		0.159	2.1475	3.51762	2.2272		0.159	2.6872	2.6906		0.159	2.5583	2.7534
0.159	2.8728	2.6869	2.7651		0.159	2.1431	3.50825	2.2218		0.159	2.6812	2.6857		0.159	2.5531	2.7476
0.159	2.8692	2.6805	2.7601		0.159	2.1391	3.50016	2.2155		0.159	2.6762	2.6805		0.159	2.5476	2.7428
0.159	2.8649	2.6762	2.7557		0.159	2.1354	3.49249	2.2095		0.159	2.6705	2.6745		0.159	2.5419	2.7368
0.159	2.8609	2.67	2.7507		0.159	2.1307	3.48496	2.206		0.159	2.6662	2.6681		0.159	2.5366	2.7316
0.16	2.8565	2.6642	2.7448		0.16	2.1267	3.47659	2.2014		0.16	2.6617	2.6636		0.16	2.5318	2.7254
0.16	2.8518	2.6603	2.7398		0.16	2.1225	3.46764	2.1964		0.16	2.6581	2.6596		0.16	2.5252	2.7191
0.16	2.8477	2.657	2.7347		0.16	2.1188	3.45884	2.1906		0.16	2.6534	2.6546		0.16	2.5193	2.7126
0.16	2.8432	2.6522	2.7285		0.16	2.1132	3.45003	2.1867		0.16	2.6492	2.6505		0.16	2.5129	2.7056
0.16	2.8393	2.6474	2.7231		0.16	2.1082	3.44194	2.1825		0.16	2.643	2.6469		0.16	2.507	2.6986
0.16	2.8346	2.6431	2.7165		0.16	2.1041	3.43555	2.1785		0.16	2.6389	2.6413		0.16	2.5011	2.6924
0.16	2.8301	2.6378	2.7103		0.16	2.0994	3.42703	2.1729		0.16	2.6348	2.6374		0.16	2.4951	2.6866
0.16	2.8247	2.6338	2.7048		0.16	2.0943	3.4195	2.1682		0.16	2.6309	2.6321		0.16	2.4894	2.6814
0.161	2.8196	2.6295	2.7014		0.161	2.0898	3.41056	2.1622		0.161	2.6263	2.6265		0.161	2.4838	2.6777
0.161	2.8153	2.6255	2.6947		0.161	2.0843	3.40544	2.1564		0.161	2.6208	2.621		0.161	2.4781	2.6724
0.161	2.8106	2.6222	2.6884		0.161	2.079	3.39863	2.1508		0.161	2.6162	2.6153		0.161	2.4742	2.6677
0.161	2.8058	2.6185	2.6824		0.161	2.075	3.38926	2.147		0.161	2.6113	2.61		0.161	2.4697	2.6619
0.161	2.7993	2.6152	2.6758		0.161	2.0704	3.37946	2.1443		0.161	2.6079	2.6044		0.161	2.4644	2.6571
0.161	2.7941	2.6104	2.6692		0.161	2.0659	3.36895	2.139		0.161	2.6039	2.5976		0.161	2.4581	2.6523
0.161	2.7886	2.6065	2.6641		0.161	2.0612	3.35986	2.1344		0.161	2.5996	2.5915		0.161	2.4531	2.647
0.161	2.7845	2.6025	2.6604		0.161	2.0571	3.34978	2.1303		0.161	2.5954	2.5872		0.161	2.4479	2.6413
0.162	2.7787	2.5991	2.6534		0.162	2.0523	3.34012	2.1241		0.162	2.5913	2.5818		0.162	2.4424	2.6355
0.162	2.7739	2.5942	2.6482		0.162	2.0486	3.33175	2.1187		0.162	2.5861	2.5754		0.162	2.4376	2.6307
0.162	2.7668	2.5907	2.6442		0.162	2.0458	3.32195	2.1143		0.162	2.5814	2.5713		0.162	2.4324	2.6268
0.162	2.7609	2.5866	2.6384		0.162	2.0414	3.31471	2.1084		0.162	2.5777	2.565		0.162	2.4262	2.6224
0.162	2.7546	2.5809	2.6334		0.162	2.0366	3.30477	2.1012		0.162	2.5724	2.56		0.162	2.4208	2.6186
0.162	2.749	2.5777	2.6269		0.162	2.0329	3.29511	2.0956		0.162	2.5676	2.5554		0.162	2.4146	2.6139
0.162	2.7436	2.5757	2.6211		0.162	2.0284	3.28673	2.0902		0.162	2.564	2.5502		0.162	2.4081	2.609
0.162	2.7369	2.5723	2.6157		0.162	2.0245	3.27878	2.0842		0.162	2.5587	2.5454		0.162	2.4023	2.6068
0.163	2.7317	2.5681	2.6114		0.163	2.0204	3.27012	2.0794		0.163	2.5537	2.5398		0.163	2.3974	2.6042
0.163	2.7248	2.5654	2.6067		0.163	2.0173	3.26188	2.0759		0.163	2.5489	2.5354		0.163	2.3908	2.6009
0.163	2.7179	2.5615	2.6011		0.163	2.0137	3.25336	2.0721		0.163	2.5443	2.5307		0.163	2.3864	2.5979
0.163	2.7105	2.5582	2.5944		0.163	2.0112	3.2464	2.0685		0.163	2.5385	2.5254		0.163	2.3816	2.5945
0.163	2.7036	2.5546	2.5889		0.163	2.0081	3.23788	2.0639		0.163	2.5333	2.5215		0.163	2.3764	2.5897
0.163	2.6983	2.5514	2.5817		0.163	2.0063	3.22695	2.0593		0.163	2.5264	2.5161		0.163	2.3713	2.5845
0.163	2.6931	2.5497	2.576		0.163	2.001	3.21957	2.0545		0.163	2.5208	2.5101		0.163	2.3662	2.5791
0.163	2.6884	2.5471	2.5711		0.163	1.9978	3.21289	2.0491		0.163	2.5156	2.5055		0.163	2.3609	2.5764
0.164	2.6843	2.5442	2.5658		0.164	1.996	3.20608	2.0424		0.164	2.5115	2.5		0.164	2.3544	2.5734
0.164	2.6802	2.5406	2.5613		0.164	1.9928	3.19997	2.0363		0.164	2.5073	2.4953		0.164	2.3496	2.5706
0.164	2.675	2.5369	2.5559		0.164	1.988	3.19386	2.0302		0.164	2.5024	2.4911		0.164	2.3438	2.5683
0.164	2.6703	2.5335	2.5506		0.164	1.9851	3.18648	2.0246		0.164	2.4982	2.4866		0.164	2.3391	2.5649
0.164	2.6653	2.5308	2.5456		0.164	1.9822	3.17995	2.019		0.164	2.4929	2.4826		0.164	2.3348	2.562
0.164	2.6614	2.5281	2.5418		0.164	1.9793	3.17228	2.014		0.164	2.4883	2.4774		0.164	2.3299	2.5591
0.164	2.6568	2.5248	2.5381		0.164	1.975	3.16603	2.0103		0.164	2.4841	2.4717		0.164	2.3252	2.5555
0.164	2.6512	2.5213	2.5328		0.164	1.9697	3.16049	2.0057		0.164	2.4803	2.4656		0.164	2.3204	2.5528
0.165	2.6457	2.5175	2.5274		0.165	1.9658	3.15354	2.0008		0.165	2.4768	2.4592		0.165	2.3154	2.5497
0.165	2.6414	2.5151	2.5233		0.165	1.9609	3.14615	1.9958		0.165	2.4719	2.4536		0.165	2.3099	2.5461
0.165	2.6364	2.5115	2.5196		0.165	1.956	3.13792	1.9893		0.165	2.467	2.4488		0.165	2.305	2.5426
0.165	2.6316	2.5079	2.5154		0.165	1.9506	3.13082	1.9842		0.165	2.4616	2.4435		0.165	2.3015	2.539
0.165	2.6266	2.5034	2.5106		0.165	1.946	3.12542	1.9793		0.165	2.4562	2.4384		0.165	2.2981	2.535
0.165	2.6223	2.5004	2.5044		0.165	1.9419	3.1186	1.9756		0.165	2.4515	2.4331		0.165	2.295	2.5323
0.165	2.6172	2.4965	2.499		0.165	1.9373	3.11392	1.9709		0.165	2.4486	2.4285		0.165	2.2904	2.5291
0.165	2.6123	2.494	2.4943		0.165	1.9333	3.10696	1.9675		0.165	2.4442	2.4254		0.165	2.2863	2.5249
0.165	2.6083	2.4897	2.4894		0.165	1.9281	3.10071	1.9631		0.165	2.4391	2.4225		0.165	2.2824	2.5217
0.166	2.6024	2.4878	2.4844		0.166	1.9248	3.09276	1.958		0.166	2.4334	2.4187		0.166	2.2783	2.5183
0.166	2.6002	2.4859	2.4805		0.166	1.9214	3.0858	1.9525		0.166	2.4288	2.4148		0.166	2.273	2.5158
0.166	2.5961	2.4826	2.4757		0.166	1.9174	3.08126	1.9493		0.166	2.4236	2.4103		0.166	2.2687	2.512
0.166	2.5913	2.4771	2.4709		0.166	1.9119	3.07714	1.9458		0.166	2.4178	2.4054		0.166	2.2664	2.5083
0.166	2.5877	2.473	2.4667		0.166	1.9079	3.07004	1.9405		0.166	2.4118	2.4006		0.166	2.2635	2.5052
0.166	2.5833	2.4702	2.462		0.166	1.9039	3.06308	1.936		0.166	2.4083	2.3956		0.166	2.2606	2.5027
0.166	2.5796	2.466	2.4582		0.166	1.9001	3.0557	1.9312		0.166	2.4032	2.3917		0.166	2.2577	2.4997
0.166	2.5759	2.4627	2.4534		0.166	1.8965	3.04874	1.9266		0.166	2.3969	2.3858		0.166	2.2547	2.4948
0.167	2.5718	2.4582	2.4489		0.167	1.8919	3.04164	1.921		0.167	2.3911	2.3816		0.167	2.251	2.4895
0.167	2.5678	2.4545	2.4436		0.167	1.8879	3.03525	1.9167		0.167	2.386	2.3769		0.167	2.2461	2.485
0.167	2.564	2.4502	2.4387		0.167	1.8841	3.02772	1.9115		0.167	2.3814	2.3729		0.167	2.2411	2.4807
0.167	2.5592	2.4453	2.4349		0.167	1.8805	3.01963	1.9076		0.167	2.3761	2.368		0.167	2.2354	2.4765
0.167	2.555	2.441	2.4305		0.167	1.8764	3.0121	1.9026		0.167	2.3713	2.3645		0.167	2.23	2.4735
0.167	2.5511	2.4364	2.4259		0.167	1.873	3.0077	1.8969		0.167	2.3664	2.3603		0.167	2.2266	2.4695
0.167	2.5462	2.4328	2.4219		0.167	1.8698	3.00287	1.8917		0.167	2.3628	2.3567		0.167	2.2226	2.4639
0.167	2.5415	2.4283	2.416		0.167	1.8661	2.99734	1.8866		0.167	2.3589	2.3531		0.167	2.2191	2.4596
0.168	2.5367	2.4255	2.4103		0.168	1.8625	2.99364	1.8819		0.168	2.3553	2.349		0.168	2.2147	2.4551
0.168	2.5321	2.4226	2.4066		0.168	1.8586	2.98825	1.8782		0.168	2.3507	2.3447		0.168	2.21	2.4505
0.168	2.5272	2.4185	2.4017		0.168	1.8548	2.98314	1.8739		0.168	2.3464	2.3428		0.168	2.205	2.4453
0.168	2.5247	2.413	2.3959		0.168	1.8506	2.97888	1.8691		0.168	2.3416	2.3403		0.168	2.2008	2.4409
0.168	2.5219	2.4087	2.3909		0.168	1.8474	2.9732	1.8663		0.168	2.3369	2.3383		0.168	2.1957	2.4368
0.168	2.5183	2.4054	2.3852		0.168	1.8437	2.96794	1.8636		0.168	2.3335	2.3346		0.168	2.1906	2.4316
0.168	2.5151	2.4025	2.3812		0.168	1.8397	2.9634	1.8588		0.168	2.3311	2.3306		0.168	2.1869	2.4264
0.168	2.5107	2.3965	2.3775		0.168	1.8361	2.95928	1.8551		0.168	2.3284	2.3272		0.168	2.1831	2.4213
0.169	2.5072	2.3927	2.3743		0.169	1.8314	2.95431	1.8521		0.169	2.325	2.3238		0.169	2.18	2.4153
0.169	2.5034	2.3903	2.3696		0.169	1.8254	2.94977	1.8486		0.169	2.3219	2.321		0.169	2.1759	2.4088
0.169	2.5002	2.3857	2.3647		0.169	1.8199	2.94366	1.8445		0.169	2.3188	2.3178		0.169	2.1709	2.4027
0.169	2.4961	2.3817	2.3597		0.169	1.8147	2.93585	1.8394		0.169	2.3157	2.3148		0.169	2.1662	2.3965
0.169	2.4917	2.3794	2.3561		0.169	1.8091	2.92932	1.8343		0.169	2.3127	2.3119		0.169	2.1628	2.3909
0.169	2.4868	2.3754	2.3515		0.169	1.804	2.92406	1.829		0.169	2.3092	2.3086		0.169	2.1589	2.385
0.169	2.4818	2.3706	2.3479		0.169	1.7978	2.91853	1.8244		0.169	2.3069	2.3054		0.169	2.1554	2.3794
0.169	2.4756	2.3645	2.3439		0.169	1.7932	2.9127	1.8193		0.169	2.3039	2.3021		0.169	2.1522	2.3744
0.17	2.4709	2.3589	2.3391		0.17	1.789	2.90546	1.815		0.17	2.3007	2.299		0.17	2.1474	2.3696
0.17	2.4658	2.3544	2.3354		0.17	1.7838	2.89992	1.8125		0.17	2.2973	2.2965		0.17	2.1431	2.3641
0.17	2.4605	2.3507	2.3313		0.17	1.7792	2.89595	1.8091		0.17	2.2939	2.2935		0.17	2.1378	2.3583
0.17	2.4568	2.3466	2.3278		0.17	1.7749	2.89169	1.8056		0.17	2.2896	2.2896		0.17	2.1346	2.3515
0.17	2.4526	2.3427	2.3246		0.17	1.7697	2.88658	1.803		0.17	2.2857	2.2857		0.17	2.1303	2.3461
0.17	2.4488	2.3387	2.3212		0.17	1.7651	2.88047	1.7994		0.17	2.2816	2.2825		0.17	2.1261	2.3398
0.17	2.4449	2.3351	2.3176		0.17	1.7605	2.87522	1.7954		0.17	2.2765	2.2795		0.17	2.1222	2.3343
0.17	2.4412	2.3301	2.3137		0.17	1.7567	2.86797	1.7924		0.17	2.2718	2.2766		0.17	2.1186	2.329
0.171	2.438	2.3257	2.3106		0.171	1.7537	2.86087	1.7901		0.171	2.2674	2.2738		0.171	2.1143	2.3235
0.171	2.4352	2.3213	2.3082		0.171	1.7509	2.85377	1.7864		0.171	2.263	2.2718		0.171	2.1109	2.3174
0.171	2.4316	2.3163	2.3057		0.171	1.7478	2.84639	1.7824		0.171	2.2594	2.2697		0.171	2.1076	2.312
0.171	2.4295	2.312	2.3023		0.171	1.7449	2.83986	1.7794		0.171	2.2559	2.2672		0.171	2.1044	2.3067
0.171	2.427	2.3081	2.2981		0.171	1.741	2.83375	1.7765		0.171	2.2527	2.2643		0.171	2.1005	2.3015
0.171	2.4238	2.3044	2.2941		0.171	1.7367	2.82708	1.774		0.171	2.2495	2.2621		0.171	2.096	2.2969
0.171	2.4213	2.3005	2.2906		0.171	1.7328	2.82026	1.771		0.171	2.2459	2.2598		0.171	2.0922	2.2921
0.171	2.4191	2.2953	2.287		0.171	1.7287	2.81401	1.7674		0.171	2.2416	2.2568		0.171	2.0892	2.2869
0.172	2.4156	2.2902	2.2831		0.172	1.7248	2.80691	1.7637		0.172	2.2372	2.2527		0.172	2.086	2.2817
0.172	2.4123	2.2864	2.2793		0.172	1.7213	2.80052	1.7603		0.172	2.2336	2.2479		0.172	2.0824	2.2773
0.172	2.409	2.2827	2.2757		0.172	1.7174	2.79328	1.757		0.172	2.2298	2.2439		0.172	2.0778	2.273
0.172	2.4047	2.2775	2.2725		0.172	1.7131	2.78831	1.7528		0.172	2.2262	2.2395		0.172	2.074	2.2675
0.172	2.401	2.2724	2.2686		0.172	1.7086	2.78093	1.7479		0.172	2.2222	2.2344		0.172	2.0697	2.2627
0.172	2.3981	2.268	2.2646		0.172	1.7051	2.77212	1.7424		0.172	2.2177	2.2304		0.172	2.0651	2.2581
0.172	2.3944	2.2655	2.2599		0.172	1.7024	2.7646	1.7375		0.172	2.2143	2.2267		0.172	2.0597	2.2533
0.172	2.391	2.2616	2.255		0.172	1.6992	2.7592	1.7326		0.172	2.211	2.2214		0.172	2.0542	2.2477
0.173	2.3871	2.2577	2.2507		0.173	1.6949	2.75366	1.7274		0.173	2.2078	2.2169		0.173	2.0483	2.2423
0.173	2.3828	2.2536	2.2465		0.173	1.691	2.74742	1.7231		0.173	2.2047	2.2133		0.173	2.0429	2.238
0.173	2.3793	2.2487	2.2421		0.173	1.6885	2.7406	1.7193		0.173	2.2018	2.2096		0.173	2.0384	2.235
0.173	2.3759	2.2445	2.2377		0.173	1.6864	2.73549	1.7147		0.173	2.1979	2.2058		0.173	2.0345	2.2311
0.173	2.3726	2.2404	2.2339		0.173	1.6837	2.7291	1.7101		0.173	2.1943	2.2022		0.173	2.0298	2.2267
0.173	2.3689	2.2371	2.2301		0.173	1.6802	2.72257	1.7058		0.173	2.1907	2.1979		0.173	2.0252	2.222
0.173	2.3662	2.2344	2.2262		0.173	1.6759	2.71745	1.7014		0.173	2.188	2.1942		0.173	2.0226	2.2166
0.173	2.3635	2.2325	2.2224		0.173	1.6715	2.7122	1.6979		0.173	2.1839	2.1906		0.173	2.0187	2.2112
0.174	2.3607	2.2295	2.2188		0.174	1.6674	2.70609	1.6949		0.174	2.1793	2.1867		0.174	2.0145	2.208
0.174	2.3589	2.2247	2.2156		0.174	1.6635	2.70056	1.6916		0.174	2.1738	2.1821		0.174	2.0107	2.2052
0.174	2.357	2.2199	2.2122		0.174	1.6591	2.69346	1.6877		0.174	2.1695	2.1768		0.174	2.0067	2.2011
0.174	2.3554	2.2151	2.2083		0.174	1.6541	2.68593	1.6833		0.174	2.1649	2.1715		0.174	2.004	2.1971
0.174	2.3532	2.2103	2.2044		0.174	1.6496	2.67982	1.6787		0.174	2.1605	2.1668		0.174	2.0011	2.1927
0.174	2.3501	2.2067	2.2015		0.174	1.6451	2.67244	1.6744		0.174	2.1573	2.1614		0.174	1.9985	2.1878
0.174	2.3468	2.2035	2.1989		0.174	1.6413	2.66619	1.6704		0.174	2.1542	2.1561		0.174	1.9952	2.1829
0.174	2.3437	2.2002	2.1956		0.174	1.6373	2.66009	1.6647		0.174	2.1512	2.1517		0.174	1.9921	2.1777
0.175	2.3405	2.1968	2.193		0.175	1.6332	2.65426	1.6601		0.175	2.1479	2.1468		0.175	1.9888	2.1738
0.175	2.3375	2.1935	2.1898		0.175	1.629	2.64816	1.6556		0.175	2.144	2.1421		0.175	1.9858	2.1701
0.175	2.3344	2.1909	2.1862		0.175	1.6248	2.64205	1.6503		0.175	2.1402	2.1373		0.175	1.9827	2.1655
0.175	2.331	2.1871	2.1825		0.175	1.6211	2.63651	1.6444		0.175	2.1371	2.1317		0.175	1.9784	2.161
0.175	2.3279	2.1828	2.1784		0.175	1.6183	2.6287	1.6391		0.175	2.1344	2.1266		0.175	1.9748	2.1572
0.175	2.3249	2.1791	2.1741		0.175	1.6149	2.62203	1.6353		0.175	2.131	2.1219		0.175	1.9724	2.1532
0.175	2.3221	2.1748	2.1707		0.175	1.6116	2.61649	1.6316		0.175	2.1273	2.1174		0.175	1.9689	2.1501
0.175	2.3197	2.1698	2.1685		0.175	1.6084	2.60996	1.628		0.175	2.1234	2.1125		0.175	1.9651	2.1468
0.176	2.3177	2.1666	2.1663		0.176	1.6049	2.60314	1.6248		0.176	2.1199	2.1082		0.176	1.9621	2.1436
0.176	2.3162	2.1626	2.1637		0.176	1.6024	2.59633	1.6206		0.176	2.1172	2.1041		0.176	1.9591	2.1392
0.176	2.3146	2.1596	2.1602		0.176	1.5981	2.59051	1.6168		0.176	2.1144	2.1012		0.176	1.9556	2.1344
0.176	2.3119	2.1566	2.157		0.176	1.594	2.58383	1.6121		0.176	2.1115	2.0981		0.176	1.9527	2.1295
0.176	2.3091	2.1536	2.1537		0.176	1.5903	2.5773	1.6073		0.176	2.1077	2.0944		0.176	1.95	2.1252
0.176	2.3066	2.1511	2.1502		0.176	1.5869	2.56949	1.6029		0.176	2.1039	2.0912		0.176	1.9467	2.1221
0.176	2.3045	2.1483	2.1464		0.176	1.5835	2.56324	1.5985		0.176	2.1016	2.0888		0.176	1.942	2.1189
0.176	2.302	2.1451	2.1435		0.176	1.5792	2.55699	1.5944		0.176	2.0988	2.0864		0.176	1.9381	2.1166
0.177	2.2989	2.1413	2.1394		0.177	1.5752	2.54989	1.5909		0.177	2.0976	2.0824		0.177	1.935	2.1133
0.177	2.2957	2.1373	2.1349		0.177	1.5714	2.54421	1.5871		0.177	2.0951	2.0793		0.177	1.9321	2.1101
0.177	2.2931	2.1344	2.131		0.177	1.5671	2.53924	1.5815		0.177	2.0923	2.0753		0.177	1.9278	2.1059
0.177	2.2903	2.1314	2.1278		0.177	1.5629	2.53356	1.5767		0.177	2.0904	2.0713		0.177	1.9239	2.1028
0.177	2.287	2.1282	2.1237		0.177	1.5583	2.52902	1.5732		0.177	2.0888	2.0665		0.177	1.9201	2.1003
0.177	2.2828	2.1257	2.1194		0.177	1.5553	2.52462	1.5697		0.177	2.0853	2.0613		0.177	1.9185	2.0972
0.177	2.279	2.1232	2.1164		0.177	1.5521	2.51951	1.5657		0.177	2.0827	2.056		0.177	1.9156	2.0937
0.177	2.2758	2.1199	2.1137		0.177	1.5497	2.51397	1.5617		0.177	2.08	2.0509		0.177	1.9137	2.0904
0.178	2.2728	2.1163	2.1111		0.178	1.5463	2.50942	1.5577		0.178	2.0776	2.0456		0.178	1.9102	2.0865
0.178	2.2692	2.1134	2.1092		0.178	1.5423	2.50417	1.554		0.178	2.0748	2.0406		0.178	1.9054	2.0835
0.178	2.266	2.1115	2.1062		0.178	1.5385	2.49877	1.5504		0.178	2.0716	2.0361		0.178	1.9012	2.0797
0.178	2.2634	2.1076	2.1021		0.178	1.5345	2.49281	1.5464		0.178	2.0687	2.0326		0.178	1.8971	2.0759
0.178	2.2603	2.104	2.0979		0.178	1.532	2.48685	1.5428		0.178	2.067	2.0287		0.178	1.8933	2.0721
0.178	2.2584	2.101	2.0938		0.178	1.529	2.48003	1.5401		0.178	2.0641	2.026		0.178	1.8899	2.0687
0.178	2.2554	2.098	2.0899		0.178	1.5255	2.47364	1.5378		0.178	2.0616	2.0232		0.178	1.8874	2.0645
0.178	2.2525	2.095	2.0865		0.178	1.5223	2.46938	1.5359		0.178	2.0605	2.0197		0.178	1.8849	2.062
0.179	2.2506	2.0907	2.0832		0.179	1.5184	2.46611	1.5334		0.179	2.0578	2.0163		0.179	1.8819	2.0599
0.179	2.2476	2.0879	2.08		0.179	1.5144	2.46143	1.5315		0.179	2.0547	2.0136		0.179	1.88	2.0569
0.179	2.245	2.0856	2.077		0.179	1.5116	2.45561	1.5302		0.179	2.051	2.0111		0.179	1.8778	2.0539
0.179	2.2425	2.0835	2.0733		0.179	1.5085	2.45021	1.5275		0.179	2.0482	2.0074		0.179	1.8759	2.0505
0.179	2.2393	2.0815	2.0702		0.179	1.5037	2.4451	1.5238		0.179	2.0462	2.0042		0.179	1.8725	2.0464
0.179	2.2364	2.0782	2.0677		0.179	1.4986	2.43942	1.5215		0.179	2.0451	2.0005		0.179	1.8683	2.0436
0.179	2.2335	2.0749	2.0637		0.179	1.4942	2.43459	1.5201		0.179	2.0431	1.9965		0.179	1.8654	2.0406
0.179	2.2311	2.0714	2.0606		0.179	1.4904	2.43033	1.5174		0.179	2.0405	1.9931		0.179	1.862	2.0372
0.18	2.2284	2.068	2.0566		0.18	1.4874	2.42522	1.514		0.18	2.037	1.9892		0.18	1.8567	2.0342
0.18	2.2262	2.0639	2.0536		0.18	1.4843	2.42053	1.5106		0.18	2.0345	1.9852		0.18	1.8536	2.0312
0.18	2.2242	2.0618	2.0505		0.18	1.4814	2.41329	1.5072		0.18	2.0319	1.9821		0.18	1.8499	2.0274
0.18	2.2212	2.06	2.0475		0.18	1.4777	2.40718	1.5035		0.18	2.0297	1.9791		0.18	1.8471	2.0236
0.18	2.2179	2.0572	2.0452		0.18	1.4748	2.40165	1.4995		0.18	2.0271	1.9764		0.18	1.8433	2.0185
0.18	2.2139	2.0548	2.0428		0.18	1.4716	2.39653	1.4958		0.18	2.0249	1.974		0.18	1.8388	2.0144
0.18	2.2108	2.0522	2.0401		0.18	1.4689	2.39142	1.493		0.18	2.0229	1.9705		0.18	1.8347	2.0107
0.18	2.2079	2.0498	2.0365		0.18	1.4663	2.38588	1.4908		0.18	2.0202	1.9672		0.18	1.8311	2.0085
0.181	2.2056	2.0475	2.0328		0.181	1.4619	2.37921	1.487		0.181	2.018	1.9641		0.181	1.8274	2.0057
0.181	2.2021	2.0443	2.0294		0.181	1.4582	2.37467	1.4836		0.181	2.0154	1.9597		0.181	1.8239	2.003
0.181	2.1996	2.0427	2.0254		0.181	1.4547	2.3687	1.4801		0.181	2.0114	1.9567		0.181	1.8206	1.9986
0.181	2.1978	2.0405	2.0216		0.181	1.4517	2.3616	1.4765		0.181	2.0085	1.9538		0.181	1.8169	1.9948
0.181	2.1954	2.037	2.0186		0.181	1.4481	2.35535	1.4736		0.181	2.0048	1.9502		0.181	1.8131	1.9929
0.181	2.1935	2.0341	2.0151		0.181	1.4443	2.34939	1.4703		0.181	2.0014	1.9476		0.181	1.8094	1.9903
0.181	2.1917	2.0312	2.0124		0.181	1.4405	2.34442	1.467		0.181	1.9977	1.9448		0.181	1.8071	1.9876
0.181	2.1895	2.0283	2.0097		0.181	1.4378	2.3403	1.4638		0.181	1.9948	1.9409		0.181	1.8029	1.9848
0.182	2.1869	2.0264	2.0064		0.182	1.435	2.33533	1.461		0.182	1.9917	1.9373		0.182	1.7997	1.9812
0.182	2.1845	2.0242	2.0024		0.182	1.4323	2.32994	1.4589		0.182	1.9894	1.9337		0.182	1.7962	1.9776
0.182	2.1817	2.0208	1.999		0.182	1.4296	2.32454	1.4559		0.182	1.9868	1.93		0.182	1.7922	1.9757
0.182	2.1786	2.0182	1.9958		0.182	1.4265	2.31943	1.4528		0.182	1.9835	1.9265		0.182	1.787	1.9738
0.182	2.1754	2.0154	1.9937		0.182	1.4241	2.3146	1.4495		0.182	1.9805	1.9224		0.182	1.7834	1.9717
0.182	2.1732	2.0128	1.9913		0.182	1.4209	2.31048	1.4467		0.182	1.9781	1.9176		0.182	1.7795	1.9695
0.182	2.1717	2.0092	1.9879		0.182	1.4179	2.30651	1.4433		0.182	1.9747	1.9136		0.182	1.7752	1.9688
0.182	2.1693	2.0053	1.9843		0.182	1.4142	2.30154	1.4406		0.182	1.9716	1.9091		0.182	1.7717	1.9661
0.183	2.1664	2.0024	1.981		0.183	1.4108	2.29614	1.438		0.183	1.9685	1.9043		0.183	1.7688	1.963
0.183	2.1638	1.9984	1.977		0.183	1.4084	2.29145	1.435		0.183	1.9655	1.8999		0.183	1.7653	1.9585
0.183	2.1618	1.9962	1.9744		0.183	1.4061	2.28705	1.4313		0.183	1.9609	1.8969		0.183	1.7612	1.9557
0.183	2.1593	1.9948	1.9723		0.183	1.4035	2.28222	1.4278		0.183	1.9583	1.8928		0.183	1.7563	1.9524
0.183	2.1563	1.9919	1.9699		0.183	1.4008	2.27711	1.4249		0.183	1.9557	1.889		0.183	1.753	1.95
0.183	2.1542	1.9888	1.966		0.183	1.3987	2.27328	1.4219		0.183	1.9519	1.8851		0.183	1.7501	1.9461
0.183	2.152	1.9863	1.9626		0.183	1.3953	2.26831	1.4189		0.183	1.9471	1.8822		0.183	1.7456	1.9421
0.183	2.1503	1.983	1.9602		0.183	1.3906	2.26249	1.4161		0.183	1.9439	1.8795		0.183	1.7393	1.9394
0.184	2.1486	1.9793	1.9576		0.184	1.3876	2.25695	1.4136		0.184	1.9402	1.8779		0.184	1.7338	1.9364
0.184	2.1461	1.9763	1.9545		0.184	1.3839	2.25184	1.4106		0.184	1.9366	1.8746		0.184	1.7286	1.9341
0.184	2.1431	1.9732	1.9506		0.184	1.3803	2.24644	1.4073		0.184	1.9333	1.8716		0.184	1.7245	1.931
0.184	2.14	1.9705	1.9465		0.184	1.3778	2.2419	1.4042		0.184	1.9299	1.8688		0.184	1.7207	1.9276
0.184	2.1371	1.9674	1.9432		0.184	1.3753	2.23835	1.401		0.184	1.9269	1.8664		0.184	1.7168	1.9248
0.184	2.1344	1.9652	1.9406		0.184	1.3723	2.23366	1.3976		0.184	1.925	1.8636		0.184	1.7132	1.9229
0.184	2.1319	1.9629	1.9378		0.184	1.3684	2.22926	1.3939		0.184	1.9215	1.8602		0.184	1.71	1.9195
0.184	2.1296	1.9601	1.9352		0.184	1.3644	2.22557	1.3906		0.184	1.9186	1.8562		0.184	1.7066	1.9169
0.185	2.1279	1.9567	1.9324		0.185	1.3614	2.22273	1.3877		0.185	1.9161	1.853		0.185	1.7029	1.9143
0.185	2.1252	1.9545	1.9296		0.185	1.3587	2.21818	1.3845		0.185	1.9131	1.8495		0.185	1.6993	1.9106
0.185	2.1229	1.9531	1.9273		0.185	1.3556	2.21293	1.3807		0.185	1.9099	1.8463		0.185	1.6958	1.9069
0.185	2.1221	1.9515	1.9249		0.185	1.3521	2.20881	1.3765		0.185	1.9066	1.8439		0.185	1.6922	1.9042
0.185	2.121	1.9484	1.922		0.185	1.3488	2.20512	1.3727		0.185	1.9041	1.8409		0.185	1.6882	1.9013
0.185	2.1198	1.9452	1.919		0.185	1.3461	2.20086	1.3699		0.185	1.9006	1.8383		0.185	1.684	1.8982
0.185	2.1183	1.9423	1.9158		0.185	1.3437	2.19802	1.3677		0.185	1.8968	1.8349		0.185	1.6796	1.8953
0.185	2.1154	1.9401	1.913		0.185	1.3417	2.19418	1.365		0.185	1.8923	1.8314		0.185	1.6764	1.8918
0.186	2.1121	1.938	1.9106		0.186	1.3392	2.18978	1.3624		0.186	1.8891	1.8284		0.186	1.6733	1.8885
0.186	2.1089	1.9365	1.9079		0.186	1.3365	2.18453	1.3599		0.186	1.8856	1.8259		0.186	1.6703	1.8852
0.186	2.1063	1.9346	1.9053		0.186	1.3339	2.17842	1.3572		0.186	1.8817	1.8237		0.186	1.6678	1.8816
0.186	2.1034	1.9328	1.9013		0.186	1.3312	2.17374	1.3547		0.186	1.8775	1.8204		0.186	1.6646	1.8784
0.186	2.1002	1.9308	1.8973		0.186	1.3284	2.17075	1.3527		0.186	1.8741	1.8172		0.186	1.661	1.8752
0.186	2.0974	1.9289	1.8936		0.186	1.3257	2.16763	1.3513		0.186	1.8705	1.8144		0.186	1.6573	1.8718
0.186	2.0946	1.9268	1.8901		0.186	1.3227	2.16578	1.3498		0.186	1.8671	1.8117		0.186	1.6553	1.8704
0.186	2.0922	1.9237	1.8873		0.186	1.32	2.16195	1.3477		0.186	1.8645	1.8098		0.186	1.6543	1.8676
0.187	2.0901	1.9212	1.8846		0.187	1.3166	2.15826	1.3448		0.187	1.8617	1.8079		0.187	1.6524	1.865
0.187	2.0874	1.9184	1.8817		0.187	1.3136	2.1557	1.3423		0.187	1.8593	1.8054		0.187	1.6502	1.8624
0.187	2.084	1.9157	1.8784		0.187	1.3111	2.15258	1.3402		0.187	1.856	1.8027		0.187	1.6489	1.8592
0.187	2.0815	1.9135	1.8749		0.187	1.3087	2.14917	1.3377		0.187	1.8525	1.801		0.187	1.6477	1.8563
0.187	2.0787	1.9103	1.8725		0.187	1.3066	2.14633	1.3356		0.187	1.8501	1.799		0.187	1.6458	1.8543
0.187	2.0752	1.9073	1.87		0.187	1.3049	2.14392	1.3339		0.187	1.8469	1.7965		0.187	1.6439	1.8513
0.187	2.0727	1.9047	1.8669		0.187	1.3036	2.1415	1.3326		0.187	1.8445	1.7943		0.187	1.6421	1.8474
0.187	2.07	1.9012	1.8641		0.187	1.3018	2.13838	1.3314		0.187	1.8416	1.792		0.187	1.6404	1.844
0.188	2.0677	1.8979	1.8611		0.188	1.2992	2.13511	1.3291		0.188	1.8385	1.7904		0.188	1.6376	1.8405
0.188	2.0659	1.8946	1.8586		0.188	1.2954	2.13099	1.326		0.188	1.8357	1.7888		0.188	1.6353	1.8371
0.188	2.0648	1.891	1.8558		0.188	1.2921	2.12858	1.3226		0.188	1.8332	1.7866		0.188	1.6328	1.8342
0.188	2.0631	1.8882	1.8521		0.188	1.2892	2.12588	1.3194		0.188	1.8302	1.7848		0.188	1.6306	1.8306
0.188	2.061	1.8855	1.8483		0.188	1.2862	2.12233	1.3169		0.188	1.827	1.7829		0.188	1.6293	1.8261
0.188	2.0587	1.8835	1.8448		0.188	1.2828	2.1202	1.3152		0.188	1.824	1.7804		0.188	1.6281	1.8223
0.188	2.0562	1.881	1.8405		0.188	1.2802	2.11807	1.3136		0.188	1.8206	1.7778		0.188	1.6268	1.8183
0.188	2.0528	1.878	1.8365		0.188	1.278	2.11395	1.3119		0.188	1.8174	1.7753		0.188	1.6259	1.8141
0.189	2.0496	1.8757	1.8331		0.189	1.2752	2.10969	1.3097		0.189	1.8158	1.7733		0.189	1.6245	1.8097
0.189	2.0478	1.8735	1.8291		0.189	1.2729	2.10558	1.3069		0.189	1.8135	1.7712		0.189	1.6236	1.8064
0.189	2.0464	1.8709	1.8251		0.189	1.27	2.10117	1.3041		0.189	1.8112	1.7684		0.189	1.6222	1.8037
0.189	2.0443	1.8683	1.8214		0.189	1.2668	2.09734	1.3019		0.189	1.8095	1.7654		0.189	1.6208	1.8004
0.189	2.0415	1.8647	1.8174		0.189	1.2637	2.09379	1.2999		0.189	1.8073	1.7628		0.189	1.6183	1.7967
0.189	2.0391	1.861	1.8133		0.189	1.2607	2.08939	1.2979		0.189	1.8042	1.761		0.189	1.6165	1.7926
0.189	2.0367	1.8584	1.8094		0.189	1.2577	2.08641	1.2964		0.189	1.8012	1.7599		0.189	1.6146	1.7889
0.189	2.034	1.8559	1.8061		0.189	1.2542	2.08172	1.2946		0.189	1.7992	1.7583		0.189	1.6123	1.7862
0.19	2.0315	1.8535	1.8031		0.19	1.2519	2.0786	1.2933		0.19	1.7981	1.7554		0.19	1.6098	1.7832
0.19	2.029	1.8513	1.7995		0.19	1.2499	2.07675	1.2921		0.19	1.7967	1.7523		0.19	1.6077	1.7804
0.19	2.0261	1.8491	1.7956		0.19	1.2472	2.07434	1.2901		0.19	1.7941	1.7497		0.19	1.606	1.7776
0.19	2.0235	1.8468	1.7921		0.19	1.2457	2.07107	1.288		0.19	1.7911	1.7481		0.19	1.6031	1.7747
0.19	2.0212	1.8452	1.7894		0.19	1.2446	2.06809	1.2859		0.19	1.7877	1.7459		0.19	1.6002	1.7724
0.19	2.0189	1.8433	1.7871		0.19	1.2429	2.06397	1.2844		0.19	1.7852	1.7434		0.19	1.5978	1.7698
0.19	2.0162	1.8409	1.785		0.19	1.2404	2.059	1.2829		0.19	1.7831	1.7409		0.19	1.595	1.7664
0.19	2.0132	1.8382	1.7824		0.19	1.2377	2.0563	1.2817		0.19	1.7803	1.7393		0.19	1.5923	1.7618
0.191	2.0114	1.8349	1.7794		0.191	1.2357	2.0536	1.2805		0.191	1.7779	1.7383		0.191	1.5899	1.7594
0.191	2.0089	1.8327	1.7771		0.191	1.2338	2.05062	1.278		0.191	1.7751	1.7369		0.191	1.5876	1.7563
0.191	2.0059	1.8304	1.7748		0.191	1.2305	2.04707	1.275		0.191	1.7729	1.7349		0.191	1.5857	1.7529
0.191	2.0036	1.8275	1.7712		0.191	1.2271	2.04352	1.2726		0.191	1.7709	1.7332		0.191	1.5831	1.7494
0.191	2.0005	1.8241	1.768		0.191	1.2245	2.03983	1.271		0.191	1.7686	1.7317		0.191	1.5801	1.7455
0.191	1.997	1.8203	1.765		0.191	1.2214	2.03585	1.2693		0.191	1.7668	1.7293		0.191	1.5773	1.7417
0.191	1.994	1.8173	1.7619		0.191	1.2187	2.03287	1.2672		0.191	1.7647	1.7267		0.191	1.5748	1.7379
0.191	1.991	1.8156	1.7595		0.191	1.2163	2.03074	1.2647		0.191	1.763	1.7243		0.191	1.5732	1.7342
0.192	1.9886	1.8133	1.7563		0.192	1.213	2.02776	1.2625		0.192	1.7617	1.7228		0.192	1.5724	1.7304
0.192	1.9877	1.8103	1.7529		0.192	1.2096	2.02492	1.2603		0.192	1.7596	1.7211		0.192	1.5708	1.7262
0.192	1.9878	1.8072	1.75		0.192	1.2072	2.02222	1.2577		0.192	1.7574	1.7183		0.192	1.5689	1.7226
0.192	1.9875	1.804	1.7475		0.192	1.2052	2.0191	1.2551		0.192	1.7558	1.7157		0.192	1.5668	1.7191
0.192	1.9857	1.8011	1.7455		0.192	1.2032	2.01583	1.2529		0.192	1.7548	1.7134		0.192	1.5641	1.7154
0.192	1.9839	1.798	1.7436		0.192	1.2012	2.01242	1.2503		0.192	1.7543	1.7116		0.192	1.5613	1.7109
0.192	1.9827	1.7948	1.7419		0.192	1.1985	2.00831	1.2474		0.192	1.7538	1.7094		0.192	1.5589	1.7073
0.192	1.9814	1.7923	1.7393		0.192	1.1959	2.00263	1.2454		0.192	1.7526	1.7069		0.192	1.5561	1.7041
0.193	1.9806	1.7908	1.7359		0.193	1.1942	1.99709	1.2437		0.193	1.7505	1.7036		0.193	1.5527	1.6999
0.193	1.9785	1.7892	1.7316		0.193	1.193	1.99425	1.2418		0.193	1.7474	1.7003		0.193	1.5495	1.6968
0.193	1.9761	1.7865	1.7276		0.193	1.191	1.9907	1.2398		0.193	1.7443	1.6969		0.193	1.5457	1.6935
0.193	1.9743	1.7844	1.7245		0.193	1.188	1.98601	1.2377		0.193	1.741	1.6931		0.193	1.5414	1.6892
0.193	1.9726	1.7823	1.722		0.193	1.1855	1.98104	1.2362		0.193	1.7377	1.6907		0.193	1.5367	1.6861
0.193	1.9708	1.7794	1.7195		0.193	1.1827	1.97579	1.235		0.193	1.7349	1.6879		0.193	1.5322	1.6826
0.193	1.9689	1.7765	1.7159		0.193	1.1794	1.97139	1.2334		0.193	1.7322	1.6841		0.193	1.5276	1.6788
0.193	1.9671	1.7742	1.7124		0.193	1.1761	1.96713	1.2314		0.193	1.7298	1.6809		0.193	1.5234	1.6754
0.194	1.9654	1.7717	1.7099		0.194	1.1735	1.96159	1.2283		0.194	1.7274	1.6783		0.194	1.5193	1.6726
0.194	1.9635	1.7696	1.7075		0.194	1.1707	1.95648	1.2251		0.194	1.7247	1.6761		0.194	1.5149	1.6703
0.194	1.9612	1.7678	1.7048		0.194	1.1681	1.95264	1.2228		0.194	1.722	1.6733		0.194	1.5109	1.6675
0.194	1.9593	1.7661	1.7013		0.194	1.1661	1.94952	1.2217		0.194	1.7194	1.6697		0.194	1.5071	1.6648
0.194	1.9566	1.7639	1.6984		0.194	1.1637	1.94554	1.2206		0.194	1.7168	1.666		0.194	1.504	1.6624
0.194	1.9539	1.7619	1.696		0.194	1.1609	1.94142	1.2188		0.194	1.7143	1.6628		0.194	1.5005	1.6605
0.194	1.9517	1.76	1.693		0.194	1.1586	1.93816	1.2168		0.194	1.7115	1.66		0.194	1.4955	1.6583
0.194	1.9496	1.7577	1.6901		0.194	1.1569	1.93361	1.2149		0.194	1.7091	1.6574		0.194	1.4912	1.6563
0.195	1.9478	1.7551	1.6874		0.195	1.1555	1.92935	1.2126		0.195	1.7068	1.6551		0.195	1.487	1.6545
0.195	1.9464	1.7526	1.6854		0.195	1.1544	1.92708	1.2104		0.195	1.7036	1.6527		0.195	1.4829	1.6515
0.195	1.9443	1.7509	1.6839		0.195	1.1532	1.92424	1.2086		0.195	1.7003	1.6502		0.195	1.4786	1.6477
0.195	1.9408	1.7488	1.6824		0.195	1.1517	1.9214	1.2066		0.195	1.6977	1.6479		0.195	1.4738	1.6443
0.195	1.9376	1.7474	1.6801		0.195	1.1506	1.91856	1.2044		0.195	1.6945	1.6453		0.195	1.4695	1.6411
0.195	1.9353	1.7464	1.6771		0.195	1.1494	1.91586	1.2021		0.195	1.6903	1.6421		0.195	1.465	1.6382
0.195	1.9341	1.7447	1.6748		0.195	1.1474	1.91288	1.2008		0.195	1.6874	1.6382		0.195	1.4614	1.6353
0.195	1.9325	1.7432	1.6721		0.195	1.1459	1.90962	1.1987		0.195	1.686	1.6343		0.195	1.4583	1.6324
0.196	1.9303	1.7413	1.6694		0.196	1.1445	1.90607	1.1957		0.196	1.6843	1.6303		0.196	1.4557	1.6293
0.196	1.9284	1.7385	1.6664		0.196	1.1428	1.90252	1.1931		0.196	1.6812	1.6267		0.196	1.4541	1.6263
0.196	1.9263	1.7362	1.6632		0.196	1.141	1.89811	1.1905		0.196	1.6783	1.6242		0.196	1.4532	1.6228
0.196	1.924	1.7332	1.6608		0.196	1.1396	1.89329	1.1875		0.196	1.6761	1.6221		0.196	1.4521	1.6185
0.196	1.9218	1.7306	1.6585		0.196	1.1382	1.88917	1.1847		0.196	1.6743	1.6194		0.196	1.4499	1.6141
0.196	1.9207	1.7288	1.6555		0.196	1.136	1.88462	1.1824		0.196	1.6731	1.616		0.196	1.4479	1.6093
0.196	1.9196	1.7262	1.6519		0.196	1.1335	1.88051	1.1799		0.196	1.6724	1.6133		0.196	1.4456	1.605
0.196	1.9171	1.7236	1.6483		0.196	1.1312	1.87752	1.1768		0.196	1.6706	1.6107		0.196	1.4437	1.6015
0.197	1.9148	1.7213	1.6444		0.197	1.1293	1.87468	1.1733		0.197	1.668	1.608		0.197	1.4425	1.5988
0.197	1.9131	1.7191	1.6414		0.197	1.1273	1.87113	1.1697		0.197	1.6654	1.6043		0.197	1.4416	1.5961
0.197	1.9104	1.7171	1.6389		0.197	1.1251	1.86687	1.1662		0.197	1.6633	1.6006		0.197	1.4397	1.5925
0.197	1.9079	1.7154	1.6356		0.197	1.1227	1.86247	1.164		0.197	1.6615	1.5976		0.197	1.4367	1.5894
0.197	1.9056	1.7137	1.6326		0.197	1.121	1.85821	1.1627		0.197	1.6588	1.5952		0.197	1.4347	1.5871
0.197	1.9031	1.7108	1.6298		0.197	1.1189	1.8548	1.1607		0.197	1.6558	1.5928		0.197	1.4334	1.585
0.197	1.9012	1.7072	1.6264		0.197	1.1166	1.85182	1.1591		0.197	1.6537	1.59		0.197	1.4315	1.583
0.197	1.8995	1.7045	1.6233		0.197	1.1147	1.8477	1.1573		0.197	1.6515	1.5874		0.197	1.4296	1.5802
0.198	1.8973	1.7024	1.6213		0.198	1.1125	1.84288	1.156		0.198	1.649	1.5849		0.198	1.4276	1.5776
0.198	1.8945	1.6997	1.6192		0.198	1.1091	1.83904	1.1547		0.198	1.6459	1.5817		0.198	1.4257	1.5756
0.198	1.8922	1.6972	1.6175		0.198	1.107	1.83563	1.1523		0.198	1.643	1.5782		0.198	1.4243	1.5739
0.198	1.8892	1.6951	1.616		0.198	1.1057	1.83123	1.1492		0.198	1.6407	1.5759		0.198	1.4229	1.5723
0.198	1.8852	1.6927	1.6139		0.198	1.1029	1.82768	1.1471		0.198	1.6382	1.5742		0.198	1.4218	1.5701
0.198	1.8812	1.6896	1.6101		0.198	1.0998	1.82456	1.1449		0.198	1.635	1.5721		0.198	1.4202	1.5682
0.198	1.8788	1.687	1.6067		0.198	1.0971	1.82158	1.1426		0.198	1.6319	1.5691		0.198	1.4184	1.5668
0.198	1.8761	1.6843	1.6042		0.198	1.0944	1.81817	1.1411		0.198	1.6282	1.5659		0.198	1.4167	1.5654
0.199	1.8735	1.6814	1.6017		0.199	1.0927	1.81476	1.1388		0.199	1.6246	1.5633		0.199	1.4157	1.5636
0.199	1.8705	1.6784	1.5997		0.199	1.0906	1.81263	1.1357		0.199	1.6222	1.5611		0.199	1.4149	1.5615
0.199	1.8673	1.675	1.5977		0.199	1.0874	1.80922	1.1328		0.199	1.6197	1.5593		0.199	1.4131	1.5589
0.199	1.8651	1.6726	1.5963		0.199	1.0839	1.80468	1.1303		0.199	1.6178	1.557		0.199	1.4112	1.5562
0.199	1.863	1.6716	1.5948		0.199	1.0815	1.80127	1.1281		0.199	1.6167	1.5554		0.199	1.4099	1.554
0.199	1.8606	1.6702	1.5927		0.199	1.0796	1.79786	1.1255		0.199	1.6167	1.5543		0.199	1.4087	1.5511
0.199	1.8586	1.6685	1.5901		0.199	1.0779	1.79431	1.1226		0.199	1.6178	1.5525		0.199	1.4071	1.5475
0.199	1.8568	1.667	1.5885		0.199	1.0764	1.79161	1.1195		0.199	1.6177	1.55		0.199	1.4057	1.5451
0.2	1.8554	1.664	1.5872		0.2	1.0746	1.78863	1.1165		0.2	1.617	1.5483		0.2	1.4044	1.5431
0.2	1.8547	1.6607	1.585		0.2	1.0719	1.78565	1.1138		0.2	1.6159	1.5471		0.2	1.4035	1.5407
0.2	1.8539	1.6584	1.5814		0.2	1.0701	1.78451	1.1114		0.2	1.6144	1.5451		0.2	1.4034	1.539
0.2	1.8517	1.6562	1.5789		0.2	1.0692	1.78267	1.1097		0.2	1.6138	1.543		0.2	1.4027	1.5373
0.2	1.8492	1.6536	1.5773		0.2	1.0685	1.77954	1.1073		0.2	1.6132	1.5409		0.2	1.4024	1.5349
0.2	1.8464	1.6511	1.5755		0.2	1.0663	1.77642	1.104		0.2	1.6125	1.5402		0.2	1.4018	1.5328
0.2	1.8441	1.6487	1.5732		0.2	1.0647	1.77244	1.101		0.2	1.6126	1.5395		0.2	1.4005	1.5306
0.2	1.8422	1.6464	1.5719		0.2	1.063	1.76875	1.0984		0.2	1.6129	1.5377		0.2	1.4001	1.5273
0.201	1.8404	1.6442	1.5713		0.201	1.0613	1.76577	1.0963		0.201	1.6125	1.5362		0.201	1.4004	1.5237
0.201	1.8387	1.6426	1.5695		0.201	1.0595	1.76307	1.0933		0.201	1.6118	1.5343		0.201	1.401	1.5204
0.201	1.8367	1.6417	1.567		0.201	1.0569	1.75924	1.0899		0.201	1.6119	1.5312		0.201	1.4011	1.5175
0.201	1.8345	1.6403	1.5637		0.201	1.0537	1.75484	1.087		0.201	1.6121	1.5287		0.201	1.4008	1.5155
0.201	1.8334	1.6378	1.5604		0.201	1.0509	1.75043	1.0836		0.201	1.6124	1.526		0.201	1.4002	1.5139
0.201	1.8319	1.636	1.5575		0.201	1.0488	1.74703	1.0804		0.201	1.6126	1.5241		0.201	1.399	1.5117
0.201	1.8297	1.6339	1.5555		0.201	1.047	1.74419	1.0776		0.201	1.6123	1.5232		0.201	1.3989	1.5091
0.201	1.8279	1.6316	1.5541		0.201	1.0441	1.74007	1.0745		0.201	1.6121	1.5223		0.201	1.3994	1.5065
0.202	1.8251	1.6304	1.5532		0.202	1.0417	1.73694	1.0714		0.202	1.6119	1.5209		0.202	1.399	1.5041
0.202	1.8231	1.6284	1.5524		0.202	1.0399	1.7324	1.0686		0.202	1.6115	1.5188		0.202	1.3978	1.5024
0.202	1.8215	1.6262	1.551		0.202	1.037	1.72842	1.0662		0.202	1.6113	1.5166		0.202	1.3958	1.5005
0.202	1.8196	1.6242	1.5501		0.202	1.0342	1.72516	1.0638		0.202	1.6111	1.5137		0.202	1.3938	1.4983
0.202	1.817	1.6216	1.5497		0.202	1.0316	1.7226	1.0607		0.202	1.61	1.5105		0.202	1.3916	1.4972
0.202	1.8146	1.6193	1.5474		0.202	1.0289	1.72033	1.058		0.202	1.6091	1.5073		0.202	1.3894	1.4966
0.202	1.8118	1.6168	1.5448		0.202	1.0259	1.71735	1.0562		0.202	1.6089	1.5048		0.202	1.3873	1.4961
0.202	1.8089	1.6148	1.5433		0.202	1.0226	1.71522	1.0543		0.202	1.6085	1.5031		0.202	1.3851	1.4951
0.203	1.8062	1.613	1.5423		0.203	1.0193	1.7128	1.0522		0.203	1.608	1.5004		0.203	1.3833	1.4935
0.203	1.8049	1.6111	1.5414		0.203	1.016	1.70911	1.0494		0.203	1.607	1.4987		0.203	1.381	1.4918
0.203	1.8045	1.6098	1.5402		0.203	1.0132	1.70443	1.0471		0.203	1.6058	1.4963		0.203	1.3784	1.49
0.203	1.8032	1.6079	1.5383		0.203	1.0106	1.69988	1.0461		0.203	1.6053	1.4951		0.203	1.3757	1.4881
0.203	1.8015	1.606	1.5365		0.203	1.0079	1.69633	1.045		0.203	1.6048	1.4931		0.203	1.3735	1.4862
0.203	1.7999	1.6035	1.5346		0.203	1.0062	1.69307	1.0433		0.203	1.6032	1.4901		0.203	1.3718	1.4845
0.203	1.7981	1.6016	1.5323		0.203	1.0047	1.69008	1.0402		0.203	1.6019	1.4873		0.203	1.369	1.4823
0.203	1.7963	1.601	1.5302		0.203	1.0027	1.68682	1.0369		0.203	1.6013	1.4832		0.203	1.3667	1.4798
0.204	1.7945	1.6002	1.529		0.204	1.0008	1.68284	1.0341		0.204	1.6008	1.4797		0.204	1.3647	1.4786
0.204	1.7922	1.5987	1.5273		0.204	0.9991	1.67872	1.0311		0.204	1.6003	1.477		0.204	1.3625	1.4779
0.204	1.7906	1.5978	1.5239		0.204	0.997	1.67532	1.0288		0.204	1.6	1.474		0.204	1.3602	1.476
0.204	1.7898	1.5974	1.5206		0.204	0.9958	1.67035	1.0264		0.204	1.5993	1.4714		0.204	1.3578	1.4735
0.204	1.7884	1.5964	1.5169		0.204	0.9938	1.66594	1.024		0.204	1.5994	1.4687		0.204	1.355	1.4714
0.204	1.787	1.5952	1.513		0.204	0.991	1.66225	1.0229		0.204	1.6	1.466		0.204	1.3521	1.4692
0.204	1.786	1.5946	1.5103		0.204	0.9895	1.6587	1.021		0.204	1.5997	1.4628		0.204	1.3491	1.4671
0.204	1.7854	1.5941	1.5095		0.204	0.9879	1.65671	1.0193		0.204	1.5999	1.4599		0.204	1.3468	1.4643
0.205	1.784	1.5932	1.5088		0.205	0.9859	1.65473	1.017		0.205	1.6	1.4577		0.205	1.3445	1.4619
0.205	1.7833	1.5919	1.5073		0.205	0.9842	1.65103	1.0145		0.205	1.6	1.4555		0.205	1.3425	1.4601
0.205	1.7826	1.59	1.5052		0.205	0.9821	1.64677	1.0125		0.205	1.5998	1.4537		0.205	1.34	1.4583
0.205	1.7812	1.5881	1.5028		0.205	0.9798	1.64322	1.0109		0.205	1.5994	1.4511		0.205	1.3372	1.4565
0.205	1.7799	1.5871	1.5004		0.205	0.9783	1.64038	1.009		0.205	1.5991	1.4496		0.205	1.334	1.455
0.205	1.7786	1.5856	1.4975		0.205	0.977	1.63683	1.0066		0.205	1.5986	1.4475		0.205	1.3312	1.4534
0.205	1.7775	1.5827	1.4949		0.205	0.9753	1.63257	1.0039		0.205	1.598	1.4447		0.205	1.329	1.4529
0.205	1.7765	1.58	1.4925		0.205	0.9736	1.63016	1.0023		0.205	1.5965	1.4414		0.205	1.3269	1.4523
0.206	1.7752	1.5778	1.4914		0.206	0.9714	1.62704	1.0011		0.206	1.5939	1.4391		0.206	1.3253	1.4517
0.206	1.7732	1.5762	1.4892		0.206	0.9697	1.62292	1.0001		0.206	1.5919	1.4377		0.206	1.3235	1.4503
0.206	1.7701	1.5752	1.4861		0.206	0.9688	1.61965	0.9981		0.206	1.5911	1.4364		0.206	1.3219	1.4488
0.206	1.7667	1.5751	1.484		0.206	0.9677	1.61582	0.996		0.206	1.5906	1.4331		0.206	1.3195	1.4467
0.206	1.7639	1.5742	1.4819		0.206	0.9653	1.61127	0.994		0.206	1.5904	1.4307		0.206	1.317	1.4435
0.206	1.7622	1.5724	1.4799		0.206	0.962	1.60843	0.9917		0.206	1.5894	1.4266		0.206	1.3147	1.4406
0.206	1.7611	1.5714	1.4776		0.206	0.9589	1.60545	0.9901		0.206	1.5878	1.4241		0.206	1.3119	1.4377
0.206	1.7604	1.5707	1.4748		0.206	0.9578	1.60162	0.9897		0.206	1.5856	1.4207		0.206	1.3097	1.4347
0.207	1.7597	1.569	1.4722		0.207	0.9565	1.59878	0.9879		0.207	1.5828	1.4185		0.207	1.3073	1.4319
0.207	1.758	1.5667	1.4691		0.207	0.954	1.59608	0.9864		0.207	1.5804	1.4154		0.207	1.3043	1.4296
0.207	1.756	1.564	1.4663		0.207	0.9501	1.59267	0.9849		0.207	1.5791	1.4124		0.207	1.301	1.4277
0.207	1.7547	1.5612	1.4644		0.207	0.9464	1.58997	0.9832		0.207	1.5774	1.4094		0.207	1.2978	1.4253
0.207	1.754	1.5587	1.4632		0.207	0.9432	1.58742	0.9832		0.207	1.5744	1.4084		0.207	1.2944	1.4235
0.207	1.753	1.5564	1.4629		0.207	0.9409	1.58444	0.9826		0.207	1.5713	1.4068		0.207	1.291	1.4225
0.207	1.7506	1.5551	1.4612		0.207	0.9385	1.5816	0.9823		0.207	1.5687	1.4042		0.207	1.2885	1.4206
0.207	1.7501	1.5529	1.4601		0.207	0.9355	1.57748	0.9812		0.207	1.5666	1.4		0.207	1.287	1.4183
0.208	1.7496	1.5514	1.4589		0.208	0.9326	1.57464	0.9803		0.208	1.5647	1.3966		0.208	1.2843	1.4159
0.208	1.7491	1.5501	1.4567		0.208	0.9305	1.57265	0.9797		0.208	1.5624	1.3935		0.208	1.2816	1.4147
0.208	1.7478	1.5484	1.4543		0.208	0.9281	1.57052	0.9788		0.208	1.5597	1.3911		0.208	1.2793	1.4142
0.208	1.7467	1.5481	1.452		0.208	0.9252	1.56967	0.977		0.208	1.5569	1.3884		0.208	1.278	1.4131
0.208	1.7451	1.5471	1.4494		0.208	0.9232	1.56725	0.9757		0.208	1.555	1.3865		0.208	1.2772	1.4106
0.208	1.7442	1.546	1.4464		0.208	0.9213	1.56541	0.9742		0.208	1.5532	1.3859		0.208	1.2753	1.4085
0.208	1.7437	1.545	1.4428		0.208	0.9193	1.56157	0.9735		0.208	1.5529	1.3851		0.208	1.2732	1.4052
0.208	1.7429	1.5439	1.4404		0.208	0.9175	1.55802	0.9724		0.208	1.5508	1.3835		0.208	1.2717	1.4012
0.209	1.7426	1.5429	1.4386		0.209	0.9156	1.55561	0.9715		0.209	1.5483	1.3822		0.209	1.2701	1.3975
0.209	1.7416	1.541	1.4355		0.209	0.9143	1.55249	0.9698		0.209	1.5463	1.379		0.209	1.2688	1.3939
0.209	1.7412	1.5401	1.4326		0.209	0.9129	1.54936	0.9686		0.209	1.5444	1.3773		0.209	1.2675	1.3916
0.209	1.74	1.5384	1.43		0.209	0.9115	1.54666	0.9684		0.209	1.5437	1.3755		0.209	1.266	1.389
0.209	1.7383	1.5365	1.4275		0.209	0.9108	1.54468	0.9675		0.209	1.5427	1.3738		0.209	1.264	1.386
0.209	1.7371	1.536	1.4255		0.209	0.9102	1.5424	0.9657		0.209	1.5411	1.3716		0.209	1.2622	1.3838
0.209	1.7371	1.5347	1.4232		0.209	0.9096	1.53985	0.9638		0.209	1.5387	1.3701		0.209	1.2608	1.3821
0.209	1.737	1.5331	1.4202		0.209	0.9081	1.53729	0.9615		0.209	1.5379	1.3686		0.209	1.259	1.3792
0.21	1.737	1.5314	1.4179		0.21	0.9058	1.53488	0.9597		0.21	1.5363	1.3672		0.21	1.2572	1.3769
0.21	1.7354	1.5295	1.4164		0.21	0.9041	1.53232	0.9582		0.21	1.5344	1.3669		0.21	1.2556	1.375
0.21	1.7336	1.5281	1.4138		0.21	0.9023	1.52977	0.956		0.21	1.532	1.3658		0.21	1.254	1.372
0.21	1.7327	1.5272	1.4116		0.21	0.9	1.52749	0.954		0.21	1.5292	1.3642		0.21	1.2535	1.3684
0.21	1.7318	1.5248	1.4106		0.21	0.8972	1.52536	0.9513		0.21	1.5262	1.3634		0.21	1.252	1.3655
0.21	1.7314	1.5229	1.4084		0.21	0.8943	1.52366	0.9495		0.21	1.5244	1.3632		0.21	1.25	1.3633
0.21	1.7307	1.5218	1.4078		0.21	0.8925	1.52238	0.9479		0.21	1.5213	1.3631		0.21	1.2493	1.3603
0.21	1.7295	1.5207	1.4066		0.21	0.8904	1.51926	0.9449		0.21	1.5181	1.3617		0.21	1.2486	1.3582
0.211	1.7282	1.5187	1.4052		0.211	0.8876	1.51585	0.9422		0.211	1.5161	1.3611		0.211	1.2475	1.3562
0.211	1.7267	1.5169	1.4023		0.211	0.8851	1.5123	0.9403		0.211	1.5141	1.3609		0.211	1.2457	1.3548
0.211	1.7255	1.5148	1.3993		0.211	0.8828	1.50847	0.9388		0.211	1.5122	1.36		0.211	1.244	1.3537
0.211	1.7248	1.5127	1.3977		0.211	0.8806	1.50705	0.9368		0.211	1.5096	1.3579		0.211	1.2428	1.3516
0.211	1.7234	1.5117	1.3964		0.211	0.8772	1.50676	0.9348		0.211	1.5078	1.3565		0.211	1.2419	1.3491
0.211	1.7226	1.5111	1.3954		0.211	0.8751	1.50421	0.9322		0.211	1.5062	1.356		0.211	1.242	1.3466
0.211	1.7212	1.509	1.3941		0.211	0.8726	1.50236	0.9305		0.211	1.5041	1.3538		0.211	1.2411	1.3454
0.211	1.7202	1.5072	1.3939		0.211	0.8694	1.50165	0.9291		0.211	1.5013	1.353		0.211	1.2395	1.3439
0.212	1.7185	1.5063	1.3925		0.212	0.8664	1.50051	0.9275		0.212	1.499	1.3528		0.212	1.2371	1.3407
0.212	1.7171	1.5048	1.3909		0.212	0.8641	1.49966	0.9248		0.212	1.4963	1.3523		0.212	1.2355	1.339
0.212	1.7154	1.5028	1.3887		0.212	0.8612	1.49952	0.9219		0.212	1.4939	1.35		0.212	1.2333	1.3368
0.212	1.7149	1.5014	1.3865		0.212	0.8574	1.49739	0.9186		0.212	1.4912	1.3485		0.212	1.2318	1.3347
0.212	1.7143	1.4998	1.385		0.212	0.8539	1.49427	0.9169		0.212	1.4877	1.3462		0.212	1.2302	1.3326
0.212	1.7131	1.4973	1.3845		0.212	0.851	1.49313	0.9161		0.212	1.4841	1.3452		0.212	1.2285	1.331
0.212	1.7111	1.4958	1.384		0.212	0.8484	1.49199	0.9149		0.212	1.4812	1.3438		0.212	1.2269	1.3288
0.212	1.709	1.496	1.3828		0.212	0.8465	1.48986	0.9132		0.212	1.4782	1.3416		0.212	1.2248	1.3271
0.213	1.707	1.4956	1.3807		0.213	0.8447	1.48802	0.9105		0.213	1.4756	1.3397		0.213	1.2229	1.3247
0.213	1.7046	1.4949	1.3798		0.213	0.8419	1.48589	0.9077		0.213	1.4734	1.3372		0.213	1.221	1.3218
0.213	1.7023	1.4942	1.3792		0.213	0.8394	1.48362	0.9047		0.213	1.4724	1.3348		0.213	1.2195	1.3188
0.213	1.7017	1.4931	1.3779		0.213	0.8379	1.48063	0.9025		0.213	1.4716	1.334		0.213	1.2183	1.317
0.213	1.7009	1.4932	1.3761		0.213	0.8375	1.47737	0.8993		0.213	1.4694	1.3327		0.213	1.2163	1.3144
0.213	1.6996	1.493	1.3737		0.213	0.8367	1.47325	0.8987		0.213	1.4662	1.331		0.213	1.214	1.3118
0.213	1.6977	1.4916	1.3722		0.213	0.8356	1.47013	0.8961		0.213	1.4648	1.3292		0.213	1.2133	1.3083
0.213	1.6967	1.4908	1.3692		0.213	0.8338	1.46757	0.8939		0.213	1.4641	1.3274		0.213	1.2136	1.3045
0.214	1.6959	1.4893	1.3672		0.214	0.8316	1.46629	0.8922		0.214	1.4615	1.3264		0.214	1.2123	1.3015
0.214	1.6947	1.4881	1.3644		0.214	0.83	1.46501	0.8901		0.214	1.4589	1.3264		0.214	1.2104	1.2981
0.214	1.6927	1.4869	1.3612		0.214	0.8279	1.4626	0.8894		0.214	1.457	1.3257		0.214	1.2088	1.2958
0.214	1.6902	1.4851	1.3604		0.214	0.8274	1.45933	0.888		0.214	1.4565	1.3253		0.214	1.2067	1.2924
0.214	1.6891	1.4827	1.3583		0.214	0.8261	1.45578	0.8858		0.214	1.4545	1.3243		0.214	1.205	1.2876
0.214	1.6873	1.4808	1.3552		0.214	0.8243	1.45181	0.8867		0.214	1.4529	1.3245		0.214	1.2028	1.2831
0.214	1.6852	1.4796	1.3543		0.214	0.8224	1.4501	0.8857		0.214	1.4503	1.3237		0.214	1.2009	1.2804
0.214	1.683	1.4789	1.3529		0.214	0.8207	1.44698	0.8839		0.214	1.4478	1.3216		0.214	1.2002	1.277
0.215	1.6822	1.4777	1.3521		0.215	0.8192	1.44485	0.8815		0.215	1.4436	1.3196		0.215	1.1998	1.2744
0.215	1.6804	1.4765	1.3513		0.215	0.8182	1.44258	0.8804		0.215	1.4416	1.3181		0.215	1.1976	1.2741
0.215	1.6785	1.4744	1.3501		0.215	0.8168	1.44045	0.8784		0.215	1.44	1.3156		0.215	1.1952	1.2731
0.215	1.6772	1.4733	1.3491		0.215	0.8152	1.43874	0.8771		0.215	1.4377	1.315		0.215	1.1931	1.2729
0.215	1.6758	1.4717	1.3469		0.215	0.8138	1.43647	0.876		0.215	1.4354	1.3133		0.215	1.1916	1.2711
0.215	1.6748	1.4707	1.3452		0.215	0.8124	1.43491	0.8753		0.215	1.433	1.3118		0.215	1.1904	1.2698
0.215	1.6738	1.4691	1.3432		0.215	0.8102	1.43278	0.8738		0.215	1.4309	1.3103		0.215	1.1893	1.2683
0.215	1.6725	1.467	1.3401		0.215	0.8074	1.43122	0.8723		0.215	1.4289	1.3076		0.215	1.1877	1.2655
0.216	1.6703	1.4656	1.3374		0.216	0.8048	1.42966	0.8699		0.216	1.4276	1.3046		0.216	1.1853	1.2633
0.216	1.6683	1.4639	1.3362		0.216	0.8023	1.42966	0.869		0.216	1.4256	1.3018		0.216	1.183	1.2626
0.216	1.6663	1.4619	1.3348		0.216	0.8007	1.42795	0.8681		0.216	1.4242	1.2985		0.216	1.1817	1.2605
0.216	1.666	1.4604	1.3327		0.216	0.7991	1.42625	0.8682		0.216	1.4221	1.2963		0.216	1.1799	1.2575
0.216	1.6649	1.4594	1.3315		0.216	0.7974	1.42525	0.8669		0.216	1.4206	1.2929		0.216	1.1793	1.2557
0.216	1.6635	1.4581	1.3306		0.216	0.7962	1.42469	0.8675		0.216	1.419	1.2908		0.216	1.1762	1.2547
0.216	1.6623	1.4566	1.3286		0.216	0.7953	1.42341	0.8666		0.216	1.4182	1.2874		0.216	1.1748	1.2543
0.216	1.6598	1.4542	1.3275		0.216	0.7938	1.42114	0.8658		0.216	1.4172	1.2845		0.216	1.1732	1.253
0.217	1.6572	1.4514	1.3245		0.217	0.7919	1.41915	0.865		0.217	1.4153	1.281		0.217	1.1713	1.2512
0.217	1.6562	1.4495	1.3227		0.217	0.7907	1.41872	0.8651		0.217	1.4141	1.2793		0.217	1.1704	1.2489
0.217	1.6556	1.4492	1.3209		0.217	0.7896	1.41787	0.8646		0.217	1.4126	1.2755		0.217	1.1686	1.2472
0.217	1.6535	1.4478	1.3186		0.217	0.7883	1.41602	0.8632		0.217	1.4109	1.2728		0.217	1.1669	1.2452
0.217	1.6518	1.4465	1.317		0.217	0.7872	1.41333	0.8625		0.217	1.4102	1.2708		0.217	1.1652	1.2428
0.217	1.6483	1.4455	1.3144		0.217	0.7854	1.41077	0.8624		0.217	1.4097	1.2705		0.217	1.1631	1.2406
0.217	1.6455	1.4445	1.3118		0.217	0.7842	1.40807	0.8625		0.217	1.4078	1.268		0.217	1.1608	1.2397
0.217	1.6434	1.444	1.3085		0.217	0.782	1.40651	0.8615		0.217	1.4064	1.2654		0.217	1.1582	1.238
0.218	1.6423	1.4436	1.3064		0.218	0.781	1.40367	0.86		0.218	1.4053	1.2636		0.218	1.1563	1.2358
0.218	1.6402	1.444	1.303		0.218	0.7805	1.39969	0.8586		0.218	1.4054	1.262		0.218	1.1545	1.2336
0.218	1.6385	1.4422	1.3011		0.218	0.7796	1.39799	0.8581		0.218	1.4042	1.259		0.218	1.1525	1.2318
0.218	1.6368	1.4424	1.2994		0.218	0.7776	1.39472	0.8578		0.218	1.4026	1.2571		0.218	1.151	1.2292
0.218	1.635	1.4429	1.2969		0.218	0.7769	1.3916	0.8575		0.218	1.4007	1.2548		0.218	1.1499	1.2269
0.218	1.6336	1.4408	1.2951		0.218	0.776	1.39061	0.8571		0.218	1.3996	1.2521		0.218	1.1487	1.2248
0.218	1.6327	1.4405	1.2928		0.218	0.7748	1.3889	0.8571		0.218	1.3989	1.2496		0.218	1.1467	1.2231
0.218	1.6311	1.4395	1.2896		0.218	0.7734	1.38507	0.857		0.218	1.398	1.2483		0.218	1.1446	1.2216
0.219	1.63	1.4387	1.2872		0.219	0.7726	1.38138	0.8555		0.219	1.3968	1.2471		0.219	1.1425	1.2199
0.219	1.6301	1.4375	1.2849		0.219	0.7717	1.37854	0.8542		0.219	1.3957	1.2455		0.219	1.1417	1.2183
0.219	1.6281	1.4364	1.2828		0.219	0.7708	1.3774	0.8537		0.219	1.3944	1.2437		0.219	1.1404	1.2177
0.219	1.6282	1.4343	1.2822		0.219	0.7701	1.37499	0.8536		0.219	1.3925	1.2422		0.219	1.1385	1.2177
0.219	1.6274	1.4336	1.2808		0.219	0.7686	1.37342	0.8531		0.219	1.3892	1.2407		0.219	1.1368	1.2167
0.219	1.625	1.4335	1.2782		0.219	0.7668	1.37172	0.8528		0.219	1.3864	1.2381		0.219	1.1353	1.2158
0.219	1.6239	1.4329	1.2766		0.219	0.7647	1.37144	0.8522		0.219	1.3853	1.2366		0.219	1.1341	1.2146
0.219	1.6225	1.4333	1.2746		0.219	0.7627	1.37115	0.8495		0.219	1.3859	1.2348		0.219	1.1331	1.2134
0.22	1.621	1.4341	1.2716		0.22	0.7612	1.36845	0.8477		0.22	1.385	1.2332		0.22	1.1307	1.2133
0.22	1.6194	1.4329	1.2702		0.22	0.7602	1.36647	0.8457		0.22	1.3835	1.2319		0.22	1.1277	1.2118
0.22	1.6175	1.4313	1.2685		0.22	0.7592	1.36334	0.8449		0.22	1.3831	1.2303		0.22	1.1263	1.211
0.22	1.6156	1.4304	1.2675		0.22	0.7581	1.36064	0.8435		0.22	1.3823	1.228		0.22	1.1245	1.2108
0.22	1.6159	1.429	1.2672		0.22	0.7582	1.35894	0.8411		0.22	1.3816	1.2256		0.22	1.123	1.2098
0.22	1.6154	1.4277	1.2654		0.22	0.7569	1.35709	0.8395		0.22	1.3802	1.2234		0.22	1.1225	1.2085
0.22	1.616	1.4279	1.2651		0.22	0.7545	1.3561	0.8382		0.22	1.3798	1.222		0.22	1.1219	1.2081
0.22	1.6159	1.4258	1.2654		0.22	0.7536	1.35496	0.8351		0.22	1.3808	1.2208		0.22	1.1197	1.2071
0.221	1.6153	1.4246	1.2647		0.221	0.7523	1.35255	0.8333		0.221	1.381	1.2208		0.221	1.1173	1.2061
0.221	1.6156	1.422	1.2627		0.221	0.753	1.35198	0.8326		0.221	1.3812	1.2198		0.221	1.1154	1.2063
0.221	1.614	1.4211	1.2609		0.221	0.7518	1.35141	0.8323		0.221	1.3817	1.2182		0.221	1.1128	1.2051
0.221	1.6137	1.4197	1.2589		0.221	0.7498	1.35085	0.8306		0.221	1.3813	1.2159		0.221	1.1118	1.2039
0.221	1.613	1.4193	1.2582		0.221	0.7496	1.34857	0.8288		0.221	1.3806	1.2139		0.221	1.1117	1.2027
0.221	1.6108	1.4175	1.257		0.221	0.7481	1.34431	0.828		0.221	1.3797	1.212		0.221	1.1106	1.2011
0.221	1.6103	1.416	1.2561		0.221	0.7458	1.34332	0.8253		0.221	1.3799	1.2099		0.221	1.1086	1.1997
0.221	1.6086	1.4151	1.2545		0.221	0.7447	1.34119	0.8232		0.221	1.3795	1.2087		0.221	1.1072	1.1977
0.221	1.6075	1.4139	1.2535		0.221	0.7433	1.34162	0.8217		0.221	1.3785	1.2063		0.221	1.1062	1.1956
0.222	1.6075	1.4129	1.2526		0.222	0.7433	1.34119	0.8208		0.222	1.3774	1.2051		0.222	1.105	1.1953
0.222	1.6057	1.4118	1.2515		0.222	0.7426	1.34034	0.8205		0.222	1.3766	1.2048		0.222	1.1045	1.1936
0.222	1.6039	1.4108	1.2509		0.222	0.7424	1.33764	0.8188		0.222	1.3747	1.2045		0.222	1.1044	1.1914
0.222	1.6019	1.4093	1.2493		0.222	0.7417	1.33508	0.8173		0.222	1.3736	1.2042		0.222	1.1035	1.1906
0.222	1.6005	1.4087	1.248		0.222	0.7404	1.33267	0.8156		0.222	1.3733	1.2034		0.222	1.1024	1.1909
0.222	1.5992	1.4076	1.2472		0.222	0.7393	1.33139	0.8151		0.222	1.3726	1.2037		0.222	1.1009	1.1896
0.222	1.5974	1.4054	1.2449		0.222	0.7383	1.32869	0.8127		0.222	1.3722	1.2022		0.222	1.1006	1.1875
0.222	1.5962	1.4054	1.2431		0.222	0.7372	1.32585	0.812		0.222	1.3704	1.2019		0.222	1.1001	1.1854
0.223	1.5955	1.4055	1.2425		0.223	0.736	1.3233	0.8108		0.223	1.368	1.2013		0.223	1.0993	1.1832
0.223	1.5947	1.4059	1.2417		0.223	0.7348	1.32017	0.809		0.223	1.3672	1.2008		0.223	1.0963	1.1836
0.223	1.5938	1.4056	1.241		0.223	0.7335	1.31762	0.8065		0.223	1.366	1.1995		0.223	1.0926	1.1831
0.223	1.5923	1.4041	1.2404		0.223	0.7328	1.31492	0.8051		0.223	1.3658	1.1997		0.223	1.0916	1.1823
0.223	1.592	1.4031	1.2405		0.223	0.7334	1.31435	0.8042		0.223	1.3641	1.198		0.223	1.0899	1.1823
0.223	1.5912	1.4028	1.2401		0.223	0.7318	1.31478	0.8017		0.223	1.3628	1.1966		0.223	1.089	1.1817
0.223	1.5908	1.4021	1.2392		0.223	0.7312	1.31236	0.7997		0.223	1.3619	1.195		0.223	1.088	1.1801
0.223	1.5907	1.401	1.239		0.223	0.7306	1.31094	0.7973		0.223	1.3611	1.1933		0.223	1.0864	1.1776
0.224	1.5914	1.3994	1.2385		0.224	0.7296	1.30881	0.7973		0.224	1.3602	1.1912		0.224	1.0858	1.1767
0.224	1.5893	1.3987	1.2373		0.224	0.7282	1.30739	0.7971		0.224	1.3586	1.1894		0.224	1.0852	1.1747
0.224	1.5881	1.3981	1.2371		0.224	0.7274	1.30612	0.7968		0.224	1.3573	1.1873		0.224	1.0846	1.1735
0.224	1.5876	1.3983	1.2368		0.224	0.7267	1.30427	0.795		0.224	1.3566	1.1866		0.224	1.0843	1.1717
0.224	1.5872	1.3985	1.2359		0.224	0.7264	1.30228	0.7938		0.224	1.3573	1.1848		0.224	1.0833	1.1706
0.224	1.5878	1.3974	1.235		0.224	0.7256	1.30072	0.793		0.224	1.3578	1.1834		0.224	1.0819	1.1695
0.224	1.5853	1.397	1.2342		0.224	0.7248	1.29887	0.7915		0.224	1.3569	1.1821		0.224	1.0807	1.1693
0.224	1.584	1.397	1.2333		0.224	0.724	1.29731	0.7892		0.224	1.3556	1.1815		0.224	1.0799	1.1691
0.225	1.5836	1.3965	1.2326		0.225	0.7233	1.2966	0.7864		0.225	1.3546	1.1801		0.225	1.0792	1.1685
0.225	1.5833	1.3966	1.2321		0.225	0.7231	1.29603	0.7842		0.225	1.3542	1.1781		0.225	1.0781	1.1675
0.225	1.5824	1.3969	1.2313		0.225	0.7224	1.29504	0.7838		0.225	1.354	1.1769		0.225	1.0764	1.1667
0.225	1.5817	1.3964	1.2299		0.225	0.7213	1.29376	0.7834		0.225	1.3539	1.177		0.225	1.0748	1.166
0.225	1.5807	1.3952	1.2295		0.225	0.72	1.29163	0.7825		0.225	1.3538	1.1763		0.225	1.0742	1.1655
0.225	1.5794	1.3949	1.2282		0.225	0.7189	1.28993	0.7801		0.225	1.3541	1.175		0.225	1.0732	1.1639
0.225	1.5791	1.3944	1.2272		0.225	0.7183	1.28922	0.7782		0.225	1.3546	1.174		0.225	1.0725	1.1641
0.225	1.579	1.3936	1.2273		0.225	0.7182	1.28794	0.7763		0.225	1.3546	1.1734		0.225	1.0714	1.1637
0.226	1.5779	1.3929	1.2265		0.226	0.7183	1.28638	0.7745		0.226	1.3541	1.1725		0.226	1.0702	1.1636
0.226	1.5767	1.3914	1.2251		0.226	0.7175	1.28439	0.7731		0.226	1.3526	1.1713		0.226	1.0696	1.1635
0.226	1.5762	1.3892	1.2246		0.226	0.7166	1.28141	0.772		0.226	1.3506	1.1697		0.226	1.0685	1.1626
0.226	1.5752	1.3875	1.224		0.226	0.7162	1.28041	0.7713		0.226	1.3491	1.1678		0.226	1.0673	1.1618
0.226	1.5746	1.3865	1.2225		0.226	0.7153	1.27914	0.771		0.226	1.3481	1.1659		0.226	1.0661	1.1621
0.226	1.5748	1.3856	1.2216		0.226	0.7144	1.27786	0.7704		0.226	1.3467	1.1641		0.226	1.0644	1.1623
0.226	1.5747	1.3845	1.2204		0.226	0.714	1.27672	0.7693		0.226	1.3441	1.1623		0.226	1.0632	1.1625
0.226	1.5737	1.384	1.2188		0.226	0.7116	1.27459	0.7683		0.226	1.3426	1.1599		0.226	1.0617	1.162
0.227	1.572	1.3838	1.2169		0.227	0.7095	1.27303	0.7675		0.227	1.3413	1.1573		0.227	1.0594	1.1617
0.227	1.5699	1.3828	1.215		0.227	0.7079	1.27161	0.7663		0.227	1.3392	1.1541		0.227	1.0588	1.1612
0.227	1.5682	1.3836	1.2123		0.227	0.7064	1.27019	0.7655		0.227	1.3361	1.1505		0.227	1.058	1.1613
0.227	1.5676	1.3847	1.21		0.227	0.7065	1.26834	0.7644		0.227	1.3339	1.1465		0.227	1.0562	1.1599
0.227	1.5657	1.3851	1.2085		0.227	0.7041	1.26593	0.7633		0.227	1.3313	1.1441		0.227	1.0546	1.1575
0.227	1.5641	1.3844	1.2059		0.227	0.7027	1.26437	0.7621		0.227	1.3296	1.1426		0.227	1.0545	1.1567
0.227	1.5622	1.3848	1.2044		0.227	0.7018	1.26167	0.7608		0.227	1.328	1.1413		0.227	1.0535	1.1547
0.227	1.5609	1.3847	1.2029		0.227	0.6994	1.26025	0.7601		0.227	1.326	1.1407		0.227	1.0519	1.1531
0.228	1.5602	1.3846	1.2033		0.228	0.6977	1.26039	0.7594		0.228	1.3248	1.1396		0.228	1.052	1.1513
0.228	1.559	1.3847	1.2035		0.228	0.6968	1.25741	0.7583		0.228	1.3218	1.139		0.228	1.0508	1.1504
0.228	1.558	1.3851	1.2027		0.228	0.695	1.25514	0.7568		0.228	1.3195	1.138		0.228	1.0502	1.1508
0.228	1.5566	1.3853	1.2012		0.228	0.6938	1.25358	0.7558		0.228	1.3184	1.1374		0.228	1.0482	1.1514
0.228	1.5553	1.3855	1.2005		0.228	0.6906	1.25003	0.7546		0.228	1.3173	1.1371		0.228	1.0462	1.1503
0.228	1.5539	1.385	1.1988		0.228	0.6881	1.2469	0.7529		0.228	1.316	1.1363		0.228	1.046	1.1505
0.228	1.5523	1.3844	1.1969		0.228	0.6866	1.24378	0.7525		0.228	1.3148	1.1347		0.228	1.0441	1.149
0.228	1.5513	1.3846	1.1953		0.228	0.6845	1.24222	0.7512		0.228	1.3137	1.1328		0.228	1.0406	1.1486
0.229	1.55	1.384	1.1929		0.229	0.6827	1.2408	0.75		0.229	1.3123	1.1308		0.229	1.0376	1.147
0.229	1.5493	1.3839	1.1894		0.229	0.6825	1.23824	0.7486		0.229	1.3103	1.1291		0.229	1.0336	1.1454
0.229	1.548	1.384	1.1875		0.229	0.6806	1.23583	0.7468		0.229	1.3094	1.1272		0.229	1.0295	1.1457
0.229	1.547	1.3829	1.1863		0.229	0.6797	1.23384	0.7445		0.229	1.3088	1.1244		0.229	1.0259	1.1448
0.229	1.5463	1.3813	1.1842		0.229	0.6802	1.23142	0.7428		0.229	1.3085	1.1222		0.229	1.0226	1.1443
0.229	1.5451	1.3805	1.1821		0.229	0.6798	1.22887	0.7421		0.229	1.3074	1.1208		0.229	1.0208	1.1428
0.229	1.5432	1.3789	1.1802		0.229	0.6781	1.22702	0.7412		0.229	1.3051	1.1199		0.229	1.0185	1.1416
0.229	1.542	1.3775	1.1776		0.229	0.6761	1.22546	0.7392		0.229	1.3027	1.118		0.229	1.0162	1.1403
0.23	1.5416	1.3765	1.1748		0.23	0.6738	1.22219	0.7377		0.23	1.3015	1.1159		0.23	1.0144	1.1374
0.23	1.5404	1.3757	1.1716		0.23	0.6721	1.21921	0.7369		0.23	1.2989	1.114		0.23	1.0114	1.1347
0.23	1.5392	1.3744	1.1684		0.23	0.6709	1.21836	0.7356		0.23	1.2973	1.1125		0.23	1.0088	1.1332
0.23	1.537	1.373	1.166		0.23	0.6705	1.21651	0.7339		0.23	1.2957	1.1118		0.23	1.0054	1.1316
0.23	1.5352	1.3716	1.1648		0.23	0.6689	1.21467	0.7316		0.23	1.2936	1.1113		0.23	1.002	1.1314
0.23	1.5361	1.3702	1.1634		0.23	0.6677	1.2124	0.7297		0.23	1.293	1.1099		0.23	0.9993	1.131
0.23	1.5364	1.3672	1.1613		0.23	0.6677	1.20885	0.7276		0.23	1.2912	1.1085		0.23	0.9964	1.13
0.23	1.5348	1.3643	1.1602		0.23	0.6669	1.20643	0.7261		0.23	1.2881	1.1075		0.23	0.9934	1.1296
0.231	1.533	1.3618	1.1596		0.231	0.6665	1.20459	0.7238		0.231	1.2849	1.1068		0.231	0.9911	1.1287
0.231	1.5317	1.3598	1.1577		0.231	0.6647	1.20444	0.7216		0.231	1.283	1.1067		0.231	0.9877	1.1268
0.231	1.5314	1.3572	1.1566		0.231	0.663	1.20146	0.7208		0.231	1.2824	1.1061		0.231	0.9843	1.1248
0.231	1.5307	1.3543	1.1556		0.231	0.662	1.19862	0.7202		0.231	1.2808	1.1051		0.231	0.9819	1.1227
0.231	1.5292	1.3518	1.1534		0.231	0.6606	1.19805	0.7189		0.231	1.2795	1.1049		0.231	0.98	1.1211
0.231	1.5273	1.3494	1.1517		0.231	0.6594	1.19791	0.7165		0.231	1.2776	1.1031		0.231	0.9776	1.1198
0.231	1.5256	1.3468	1.1495		0.231	0.6584	1.19834	0.7146		0.231	1.2758	1.1005		0.231	0.9749	1.1183
0.231	1.5246	1.3454	1.1476		0.231	0.6568	1.19763	0.7134		0.231	1.2728	1.0992		0.231	0.9725	1.1169
0.232	1.5228	1.3434	1.1465		0.232	0.6551	1.19607	0.7124		0.232	1.2695	1.0979		0.232	0.9695	1.1153
0.232	1.521	1.3419	1.1446		0.232	0.6534	1.19479	0.712		0.232	1.2675	1.0959		0.232	0.9662	1.1131
0.232	1.5199	1.3394	1.1432		0.232	0.6515	1.19337	0.7119		0.232	1.2656	1.0945		0.232	0.9638	1.1119
0.232	1.5193	1.3374	1.1435		0.232	0.6494	1.19181	0.7119		0.232	1.2646	1.0932		0.232	0.9606	1.1107
0.232	1.5176	1.3355	1.1438		0.232	0.6478	1.19181	0.7116		0.232	1.2633	1.0927		0.232	0.9572	1.1097
0.232	1.5157	1.3336	1.1441		0.232	0.6458	1.19138	0.7106		0.232	1.2615	1.0921		0.232	0.9546	1.109
0.232	1.514	1.332	1.1443		0.232	0.6436	1.18897	0.7092		0.232	1.2609	1.0916		0.232	0.9523	1.1064
0.232	1.5105	1.331	1.1445		0.232	0.6422	1.18684	0.707		0.232	1.2597	1.0914		0.232	0.949	1.1036
0.233	1.5076	1.3292	1.144		0.233	0.6407	1.18556	0.706		0.233	1.2591	1.0912		0.233	0.946	1.1009
0.233	1.5057	1.3275	1.1434		0.233	0.6408	1.18385	0.7046		0.233	1.257	1.0909		0.233	0.9433	1.0985
0.233	1.5039	1.3264	1.1434		0.233	0.6408	1.1813	0.7033		0.233	1.2548	1.0906		0.233	0.9412	1.0967
0.233	1.5022	1.3251	1.1429		0.233	0.6407	1.17917	0.7031		0.233	1.2535	1.0903		0.233	0.9371	1.0953
0.233	1.501	1.323	1.1434		0.233	0.6395	1.17718	0.7027		0.233	1.2528	1.0899		0.233	0.9347	1.0927
0.233	1.4995	1.3206	1.144		0.233	0.6372	1.17448	0.7036		0.233	1.2513	1.0898		0.233	0.9326	1.0909
0.233	1.4984	1.3185	1.1443		0.233	0.6357	1.17306	0.7041		0.233	1.2498	1.0889		0.233	0.9305	1.0895
0.233	1.4977	1.3166	1.1444		0.233	0.6344	1.17264	0.7037		0.233	1.2484	1.0876		0.233	0.927	1.0878
0.234	1.4973	1.3153	1.1437		0.234	0.6326	1.17136	0.7031		0.234	1.2475	1.0865		0.234	0.9243	1.0865
0.234	1.4968	1.3136	1.1427		0.234	0.632	1.16951	0.7007		0.234	1.2466	1.0858		0.234	0.921	1.0849
0.234	1.4963	1.3114	1.141		0.234	0.6311	1.16681	0.6981		0.234	1.2458	1.0852		0.234	0.9169	1.0822
0.234	1.4955	1.309	1.1397		0.234	0.6297	1.16497	0.6974		0.234	1.2456	1.083		0.234	0.9143	1.08
0.234	1.4944	1.3065	1.1396		0.234	0.6281	1.16213	0.6967		0.234	1.244	1.0805		0.234	0.9109	1.0772
0.234	1.4936	1.3049	1.1402		0.234	0.6267	1.15815	0.6946		0.234	1.2419	1.0789		0.234	0.9094	1.0739
0.234	1.4933	1.3026	1.14		0.234	0.6273	1.1573	0.6928		0.234	1.2391	1.0766		0.234	0.9089	1.0717
0.234	1.4934	1.3021	1.1411		0.234	0.6268	1.15645	0.6916		0.234	1.2381	1.0742		0.234	0.906	1.0688
0.235	1.4931	1.3022	1.1424		0.235	0.6247	1.15588	0.6898		0.235	1.2371	1.0734		0.235	0.9046	1.0663
0.235	1.4921	1.3013	1.1433		0.235	0.6239	1.15446	0.6886		0.235	1.2358	1.0731		0.235	0.9045	1.0637
0.235	1.4917	1.3002	1.1448		0.235	0.6229	1.15077	0.6871		0.235	1.2345	1.0723		0.235	0.9037	1.0619
0.235	1.4909	1.2994	1.1474		0.235	0.6205	1.14878	0.6858		0.235	1.2332	1.0712		0.235	0.9029	1.0596
0.235	1.4899	1.2986	1.1495		0.235	0.6193	1.14722	0.6848		0.235	1.232	1.0709		0.235	0.9024	1.0571
0.235	1.4889	1.2983	1.1499		0.235	0.6178	1.14637	0.6839		0.235	1.2314	1.0719		0.235	0.9014	1.0551
0.235	1.4882	1.2988	1.1505		0.235	0.6155	1.14551	0.6832		0.235	1.2306	1.071		0.235	0.8995	1.0534
0.235	1.4878	1.298	1.1516		0.235	0.613	1.14438	0.6823		0.235	1.2297	1.0694		0.235	0.8987	1.0518
0.236	1.4876	1.2975	1.1523		0.236	0.6114	1.14154	0.6814		0.236	1.2291	1.0685		0.236	0.8975	1.0497
0.236	1.486	1.297	1.1534		0.236	0.6096	1.13856	0.6804		0.236	1.2283	1.0675		0.236	0.8958	1.0473
0.236	1.4841	1.2963	1.1545		0.236	0.6087	1.13742	0.6789		0.236	1.2275	1.0668		0.236	0.8942	1.0453
0.236	1.4833	1.2956	1.1554		0.236	0.6077	1.13586	0.677		0.236	1.2264	1.0657		0.236	0.8937	1.0435
0.236	1.4832	1.2943	1.1563		0.236	0.6056	1.13373	0.6754		0.236	1.2241	1.0642		0.236	0.8935	1.0419
0.236	1.4828	1.2929	1.1567		0.236	0.604	1.1316	0.6748		0.236	1.2231	1.063		0.236	0.8927	1.0403
0.236	1.4819	1.2922	1.1564		0.236	0.6042	1.12989	0.674		0.236	1.2233	1.062		0.236	0.8907	1.0372
0.236	1.4799	1.2905	1.1566		0.236	0.6033	1.12819	0.6733		0.236	1.2224	1.0614		0.236	0.8891	1.0353
0.237	1.4783	1.2903	1.1577		0.237	0.601	1.12663	0.6731		0.237	1.2206	1.0607		0.237	0.8877	1.0346
0.237	1.4778	1.2911	1.1579		0.237	0.5991	1.12478	0.6721		0.237	1.2195	1.0596		0.237	0.8864	1.033
0.237	1.4771	1.2916	1.1577		0.237	0.5981	1.12294	0.6716		0.237	1.218	1.0579		0.237	0.8853	1.0317
0.237	1.4759	1.2929	1.1585		0.237	0.598	1.12137	0.6719		0.237	1.2158	1.056		0.237	0.8851	1.0312
0.237	1.4745	1.2939	1.158		0.237	0.598	1.12208	0.6721		0.237	1.2132	1.0545		0.237	0.8845	1.0293
0.237	1.4726	1.2951	1.1573		0.237	0.5977	1.12066	0.6726		0.237	1.2114	1.0523		0.237	0.8834	1.0279
0.237	1.4713	1.2948	1.1579		0.237	0.5963	1.11754	0.6735		0.237	1.2097	1.0502		0.237	0.8818	1.0269
0.237	1.47	1.2937	1.1585		0.237	0.5946	1.11371	0.6744		0.237	1.2086	1.0496		0.237	0.8819	1.0252
0.238	1.4687	1.293	1.1588		0.238	0.594	1.11001	0.6754		0.238	1.2074	1.0495		0.238	0.8827	1.0234
0.238	1.4674	1.2915	1.1586		0.238	0.5928	1.10788	0.6765		0.238	1.2084	1.0485		0.238	0.8818	1.0213
0.238	1.4658	1.2907	1.1569		0.238	0.5915	1.10533	0.6772		0.238	1.209	1.0475		0.238	0.8807	1.0192
0.238	1.4645	1.2901	1.1554		0.238	0.5902	1.10277	0.6773		0.238	1.2078	1.0465		0.238	0.8793	1.0172
0.238	1.4632	1.2902	1.1548		0.238	0.589	1.09993	0.6771		0.238	1.2066	1.045		0.238	0.878	1.0154
0.238	1.4614	1.2897	1.154		0.238	0.5883	1.09667	0.6767		0.238	1.2059	1.0433		0.238	0.8767	1.0138
0.238	1.461	1.2891	1.1524		0.238	0.5876	1.09383	0.6766		0.238	1.2054	1.0412		0.238	0.8761	1.012
0.238	1.4605	1.2888	1.1508		0.238	0.5865	1.09113	0.676		0.238	1.2043	1.0396		0.238	0.8745	1.01
0.239	1.4602	1.2887	1.1495		0.239	0.5854	1.09013	0.6754		0.239	1.2031	1.0382		0.239	0.8738	1.0088
0.239	1.4603	1.2883	1.1483		0.239	0.5841	1.08886	0.6758		0.239	1.2023	1.0363		0.239	0.873	1.0073
0.239	1.4602	1.2882	1.1478		0.239	0.5836	1.08616	0.6759		0.239	1.2025	1.0348		0.239	0.8713	1.0062
0.239	1.4602	1.2883	1.1474		0.239	0.5813	1.08374	0.6762		0.239	1.203	1.0339		0.239	0.8696	1.0049
0.239	1.4604	1.2877	1.1465		0.239	0.5791	1.08161	0.6758		0.239	1.203	1.0332		0.239	0.8685	1.0031
0.239	1.4604	1.2865	1.1455		0.239	0.578	1.07892	0.6743		0.239	1.202	1.0323		0.239	0.868	1.0008
0.239	1.46	1.2854	1.1445		0.239	0.5775	1.0775	0.673		0.239	1.2005	1.0317		0.239	0.8664	0.9994
0.239	1.459	1.2842	1.1433		0.239	0.5772	1.0765	0.6709		0.239	1.2009	1.0317		0.239	0.864	0.9979
0.24	1.4576	1.2842	1.1425		0.24	0.5759	1.07423	0.669		0.24	1.2007	1.032		0.24	0.8624	0.9968
0.24	1.4574	1.2841	1.1422		0.24	0.575	1.07111	0.6685		0.24	1.1989	1.0321		0.24	0.8608	0.9951
0.24	1.4573	1.2833	1.1426		0.24	0.5737	1.06898	0.6689		0.24	1.1978	1.0316		0.24	0.8591	0.993
0.24	1.457	1.2829	1.1434		0.24	0.5724	1.06685	0.6698		0.24	1.1975	1.0299		0.24	0.8584	0.9928
0.24	1.4561	1.2828	1.1431		0.24	0.5713	1.06571	0.6703		0.24	1.1962	1.0288		0.24	0.8579	0.9927
0.24	1.4549	1.2835	1.1422		0.24	0.57	1.065	0.6706		0.24	1.1946	1.0285		0.24	0.8565	0.9909
0.24	1.4541	1.2832	1.1407		0.24	0.5697	1.065	0.6707		0.24	1.1946	1.0284		0.24	0.8557	0.9895
0.24	1.4528	1.2826	1.1389		0.24	0.5693	1.06401	0.6712		0.24	1.1947	1.0276		0.24	0.8541	0.9891
0.241	1.4509	1.2831	1.1375		0.241	0.568	1.06287	0.6715		0.241	1.1952	1.0271		0.241	0.8519	0.988
0.241	1.4496	1.2831	1.1355		0.241	0.5675	1.06259	0.6718		0.241	1.1947	1.0275		0.241	0.851	0.9871
0.241	1.4492	1.2825	1.1331		0.241	0.5679	1.06173	0.6721		0.241	1.1944	1.0276		0.241	0.8495	0.9872
0.241	1.4496	1.2814	1.1309		0.241	0.568	1.05946	0.6721		0.241	1.1939	1.0271		0.241	0.8475	0.9863
0.241	1.4492	1.2797	1.1292		0.241	0.5676	1.05818	0.6729		0.241	1.1927	1.0267		0.241	0.8467	0.9855
0.241	1.4483	1.2776	1.1268		0.241	0.5678	1.0562	0.6733		0.241	1.191	1.0261		0.241	0.8466	0.985
0.241	1.4478	1.2762	1.1244		0.241	0.5671	1.0535	0.6727		0.241	1.1891	1.0245		0.241	0.8454	0.9838
0.241	1.4461	1.2744	1.1231		0.241	0.566	1.05023	0.6717		0.241	1.187	1.0225		0.241	0.8445	0.9827
0.242	1.4441	1.2723	1.1216		0.242	0.5649	1.04796	0.6711		0.242	1.1851	1.0217		0.242	0.8441	0.9813
0.242	1.4424	1.2716	1.1201		0.242	0.5649	1.04626	0.6706		0.242	1.1833	1.0206		0.242	0.8429	0.9801
0.242	1.4413	1.2708	1.1183		0.242	0.565	1.0454	0.67		0.242	1.1823	1.0194		0.242	0.8422	0.9796
0.242	1.4408	1.2698	1.1164		0.242	0.5653	1.04413	0.6709		0.242	1.1811	1.0184		0.242	0.8418	0.979
0.242	1.4407	1.269	1.1151		0.242	0.5655	1.04228	0.6721		0.242	1.1796	1.0171		0.242	0.8407	0.9782
0.242	1.4402	1.2676	1.1143		0.242	0.5659	1.04058	0.6734		0.242	1.1786	1.0161		0.242	0.8387	0.9776
0.242	1.439	1.2667	1.1135		0.242	0.5668	1.03901	0.6741		0.242	1.1779	1.0147		0.242	0.8369	0.9768
0.242	1.4378	1.2662	1.1126		0.242	0.5667	1.03759	0.6744		0.242	1.1762	1.0132		0.242	0.836	0.9761
0.243	1.4373	1.2662	1.1115		0.243	0.5655	1.03617	0.6742		0.243	1.1736	1.0123		0.243	0.8356	0.9757
0.243	1.437	1.2671	1.1098		0.243	0.5644	1.03561	0.674		0.243	1.1717	1.0116		0.243	0.835	0.9748
0.243	1.436	1.2665	1.1076		0.243	0.5634	1.03646	0.6737		0.243	1.1711	1.0101		0.243	0.8357	0.9731
0.243	1.4349	1.2648	1.106		0.243	0.5622	1.03745	0.6734		0.243	1.1706	1.0089		0.243	0.8352	0.9716
0.243	1.4347	1.2631	1.1044		0.243	0.5597	1.03632	0.6727		0.243	1.1707	1.0091		0.243	0.8336	0.9698
0.243	1.4348	1.2614	1.103		0.243	0.5579	1.03447	0.6715		0.243	1.1714	1.0093		0.243	0.8319	0.9685
0.243	1.4346	1.2593	1.1021		0.243	0.5559	1.03291	0.6704		0.243	1.1718	1.0079		0.243	0.83	0.9678
0.243	1.4345	1.2574	1.1014		0.243	0.5539	1.03135	0.6683		0.243	1.1716	1.0067		0.243	0.8291	0.9664
0.244	1.4348	1.2562	1.1		0.244	0.5533	1.02964	0.6662		0.244	1.1705	1.0058		0.244	0.8282	0.9648
0.244	1.4353	1.255	1.0986		0.244	0.5523	1.02751	0.6648		0.244	1.17	1.0051		0.244	0.8262	0.9637
0.244	1.4348	1.2543	1.0974		0.244	0.5508	1.02467	0.6628		0.244	1.1699	1.0043		0.244	0.8236	0.9627
0.244	1.4341	1.2541	1.0964		0.244	0.5499	1.02268	0.6604		0.244	1.1684	1.0034		0.244	0.8228	0.9618
0.244	1.434	1.253	1.096		0.244	0.5487	1.02169	0.6585		0.244	1.1673	1.0035		0.244	0.8227	0.9612
0.244	1.4336	1.2519	1.0956		0.244	0.5481	1.02013	0.6564		0.244	1.167	1.0038		0.244	0.821	0.9601
0.244	1.4328	1.2516	1.0951		0.244	0.5477	1.01956	0.6548		0.244	1.1658	1.0039		0.244	0.82	0.9589
0.244	1.4315	1.2518	1.0946		0.244	0.5465	1.01942	0.6536		0.244	1.1639	1.0038		0.244	0.8197	0.9584
0.245	1.4297	1.2519	1.0934		0.245	0.5453	1.01899	0.6522		0.245	1.1633	1.0041		0.245	0.819	0.9571
0.245	1.4286	1.2517	1.0922		0.245	0.5454	1.01885	0.6512		0.245	1.1624	1.0036		0.245	0.8184	0.9558
0.245	1.4273	1.2511	1.0909		0.245	0.5463	1.01828	0.6501		0.245	1.1603	1.0034		0.245	0.8167	0.9555
0.245	1.4261	1.2501	1.0903		0.245	0.5459	1.01814	0.6485		0.245	1.1589	1.003		0.245	0.8155	0.9549
0.245	1.4242	1.2484	1.0902		0.245	0.5444	1.01814	0.6468		0.245	1.1571	1.0029		0.245	0.8155	0.9536
0.245	1.4221	1.2467	1.0889		0.245	0.5433	1.01757	0.6448		0.245	1.1555	1.0024		0.245	0.8156	0.9525
0.245	1.4204	1.2457	1.0879		0.245	0.5428	1.01686	0.6436		0.245	1.1542	1.0015		0.245	0.8145	0.9521
0.245	1.4186	1.245	1.0866		0.245	0.5423	1.01587	0.6421		0.245	1.1527	1.001		0.245	0.813	0.9524
0.246	1.4169	1.2455	1.0844		0.246	0.5408	1.01445	0.6398		0.246	1.1507	0.9995		0.246	0.8123	0.9529
0.246	1.4161	1.2465	1.0822		0.246	0.5396	1.01345	0.6377		0.246	1.1482	0.9977		0.246	0.812	0.9535
0.246	1.416	1.2465	1.0807		0.246	0.5388	1.0126	0.636		0.246	1.1462	0.9966		0.246	0.8107	0.9525
0.246	1.4158	1.2465	1.0789		0.246	0.5381	1.01118	0.6343		0.246	1.1453	0.9959		0.246	0.8102	0.9518
0.246	1.4153	1.2471	1.0768		0.246	0.5377	1.00919	0.6332		0.246	1.1441	0.9961		0.246	0.8101	0.9511
0.246	1.4138	1.2475	1.074		0.246	0.5366	1.00692	0.6324		0.246	1.1425	0.9962		0.246	0.8091	0.9493
0.246	1.4124	1.2469	1.0713		0.246	0.5354	1.00422	0.6311		0.246	1.1412	0.9958		0.246	0.8068	0.9486
0.246	1.4113	1.2453	1.0701		0.246	0.5343	1.00124	0.6293		0.246	1.14	0.9958		0.246	0.805	0.9488
0.247	1.41	1.2438	1.0703		0.247	0.5323	0.998402	0.6278		0.247	1.1387	0.9948		0.247	0.8033	0.9484
0.247	1.4087	1.2421	1.0702		0.247	0.5305	0.995988	0.6264		0.247	1.1375	0.9944		0.247	0.8017	0.9473
0.247	1.4075	1.24	1.0697		0.247	0.5292	0.99329	0.6252		0.247	1.1365	0.9938		0.247	0.8	0.947
0.247	1.4066	1.2378	1.069		0.247	0.5276	0.990024	0.6232		0.247	1.1355	0.9921		0.247	0.7973	0.9465
0.247	1.4057	1.2358	1.0685		0.247	0.5254	0.987326	0.6215		0.247	1.1337	0.9897		0.247	0.7954	0.9447
0.247	1.4041	1.2344	1.0672		0.247	0.523	0.986616	0.6201		0.247	1.1318	0.9875		0.247	0.7941	0.9433
0.247	1.4027	1.2336	1.0652		0.247	0.5211	0.985338	0.6186		0.247	1.1306	0.9857		0.247	0.7919	0.942
0.247	1.4018	1.2331	1.0639		0.247	0.5197	0.983208	0.6179		0.247	1.1299	0.9855		0.247	0.7897	0.9408
0.248	1.4012	1.2321	1.0632		0.248	0.5198	0.982072	0.6177		0.248	1.1296	0.9848		0.248	0.7888	0.9397
0.248	1.4	1.2309	1.0617		0.248	0.5201	0.981504	0.6169		0.248	1.1287	0.9838		0.248	0.7876	0.9388
0.248	1.3989	1.2298	1.0599		0.248	0.5198	0.98051	0.6158		0.248	1.1277	0.9835		0.248	0.7864	0.9381
0.248	1.3984	1.2279	1.0589		0.248	0.5197	0.97909	0.6148		0.248	1.1272	0.9827		0.248	0.7855	0.9371
0.248	1.3974	1.226	1.0579		0.248	0.5196	0.978522	0.6141		0.248	1.1262	0.9821		0.248	0.7836	0.9352
0.248	1.3959	1.2247	1.0561		0.248	0.5182	0.977954	0.6132		0.248	1.1251	0.9808		0.248	0.7819	0.9335
0.248	1.3939	1.2239	1.0544		0.248	0.5167	0.97625	0.6122		0.248	1.1242	0.9799		0.248	0.7808	0.9327
0.248	1.3924	1.2231	1.0533		0.248	0.5152	0.974404	0.6107		0.248	1.1242	0.9787		0.248	0.7799	0.9323
0.249	1.3916	1.2224	1.0519		0.249	0.5129	0.97199	0.6095		0.249	1.124	0.9787		0.249	0.7792	0.9315
0.249	1.391	1.2212	1.0503		0.249	0.5115	0.96915	0.6082		0.249	1.1235	0.9789		0.249	0.778	0.9305
0.249	1.3896	1.2194	1.0494		0.249	0.5112	0.968582	0.6072		0.249	1.1227	0.9776		0.249	0.7768	0.9294
0.249	1.3886	1.218	1.0486		0.249	0.5111	0.968724	0.6059		0.249	1.1212	0.9757		0.249	0.775	0.9281
0.249	1.3888	1.217	1.0465		0.249	0.5113	0.965316	0.6051		0.249	1.1198	0.9756		0.249	0.7722	0.9265
0.249	1.3878	1.2157	1.0438		0.249	0.5109	0.961766	0.6055		0.249	1.1187	0.975		0.249	0.77	0.9258
[truncated: 18,121 more rows]

## Sheet: SI2A
A1_DrBphP+DrRR							A2_Agp1+AtRR1					A3_DrRR_only
DP_X	DP_Y	Fit_X	Fit_Y	NDH_X	NDH_Y		DP_X	DP_Y	NDH_X	NDH_Y		DP_X	DP_Y	NDH_X	NDH_Y
0.033333	0.013231	0.007954	-43.4191	0.167851	-41.239		0.033333	-0.003367	0.05489	-20.1246		0.033333	0.006032	0.061477	-2.24712
0.05	0.01663	0.167851	-41.7256	0.329293	-38.5313		0.05	0.01445	0.107684	-17.5878		0.05	-0.002959	0.120606	-2.22322
0.066667	0.01488	0.329293	-38.2161	0.492278	-34.6177		0.066667	0.019582	0.160983	-19.2724		0.066667	-0.007722	0.1803	-2.27696
0.083333	0.010325	0.492278	-34.3583	0.656808	-30.5647		0.083333	0.021323	0.214786	-18.6166		0.083333	-0.025464	0.240561	-2.19005
0.1	-0.003107	0.656808	-30.3052	0.822882	-26.6503		0.1	0.038806	0.269095	-17.8335		0.1	-0.032278	0.301386	-2.08794
0.116667	-0.017878	0.822882	-26.2546	0.9905	-21.8167		0.116667	0.041384	0.323909	-16.7545		0.116667	-0.023475	0.362778	-2.0763
0.133333	-0.035873	0.9905	-22.4052	1.15966	-18.4018		0.133333	0.029434	0.379227	-16.9219		0.133333	-0.012998	0.424734	-2.10471
0.15	-0.037121	1.15966	-18.9114	1.33037	-15.6647		0.15	0.008063	0.435051	-15.4656		0.15	0.00602	0.487257	-2.05008
0.166667	-0.023638	1.33037	-15.8592	1.50262	-13.3883		0.166667	-0.0216	0.491379	-16.3946		0.166667	0.0073	0.550345	-2.04821
0.183333	-0.019201	1.50262	-13.2684	1.67641	-11.3437		0.183333	-0.027859	0.548213	-15.091		0.183333	-0.001411	0.613998	-1.92917
0.2	-0.019873	1.67641	-11.112	1.85175	-9.53982		0.2	-0.024322	0.605551	-10.9284		0.2	0.004322	0.678217	-1.91063
0.216667	-0.009785	1.85175	-9.33798	2.02863	-7.5756		0.216667	-0.020868	0.663395	-8.00166		0.216667	0.000509	0.743002	-1.8641
0.233333	0.005453	2.02863	-7.88646	2.20706	-6.55102		0.233333	-0.034789	0.721743	-13.6591		0.233333	-0.006235	0.808352	-1.80626
0.25	0.008131	2.20706	-6.69993	2.38703	-5.83076		0.25	-0.038536	0.780596	-9.35693		0.25	0.015115	0.874268	-1.72771
0.266667	0.012149	2.38703	-5.72788	2.56855	-5.29074		0.266667	-0.035376	0.839955	-11.5164		0.266667	0.015865	0.940749	-1.78997
0.283333	0.010398	2.56855	-4.92815	2.75161	-4.5656		0.283333	-0.041722	0.899818	-8.23288		0.283333	0.001199	1.0078	-1.68493
0.3	0.002775	2.75161	-4.26655	2.93621	-4.00999		0.3	-0.022742	0.960186	-8.23091		0.3	-0.004004	1.14359	-1.53878
0.316667	-0.007569	2.93621	-3.71582	3.12236	-3.21087		0.316667	-0.008701	1.02106	-5.36653		0.316667	-0.008245	1.21233	-1.52028
0.333333	-0.01737	3.12236	-3.25436	3.31005	-2.97022		0.333333	0.014341	1.08244	-5.76349		0.333333	0.003089
0.35	-0.010758	3.31005	-2.86513	3.49929	-2.90545		0.35	0.028716				0.35	0.019363
0.366667	0.016872	3.49929	-2.53465	3.69007	-2.36756		0.366667	0.013742				0.366667	0.025631
0.383333	0.034705	3.69007	-2.25225	3.88239	-2.0288		0.383333	0.014175				0.383333	0.001796
0.4	0.028463	3.88239	-2.00945	4.07626	-1.57504		0.4	0.034619				0.4	-0.00728
0.416667	0.026489	4.07626	-1.79945	4.27167	-1.22024		0.416667	0.056275				0.416667	0.010408
0.433333	0.013767	4.27167	-1.61679	4.46863	-1.4271		0.433333	0.040752				0.433333	0.009466
0.45	0.000877	4.46863	-1.45705	4.66713	-1.03858		0.45	0.002118				0.45	0.014426
0.466667	-0.001713	4.66713	-1.31663	4.86718	-0.951647		0.466667	-0.022825				0.466667	0.022904
0.483333	0.013909	4.86718	-1.19259				0.483333	-0.037846				0.483333	0.021081
0.5	0.036523						0.5	-0.041017				0.5	0.023781
0.516667	0.037659						0.516667	-0.024093				0.516667	0.019279
0.533333	0.021418						0.533333	-0.01224				0.533333	0.001803
0.55	-0.001776						0.55	-0.021278				0.55	0.00053
0.566667	-0.010818						0.566667	-0.010597				0.566667	0.005119
0.583333	0.000949						0.583333	0.002889				0.583333	0.003553
0.6	0.00476						0.6	0.012691				0.6	0.014799
0.616667	-0.010311						0.616667	0.027476				0.616667	0.014196
0.633333	-0.019897						0.633333	0.026392				0.633333	0.001493
0.65	-0.01914						0.65	0.007008				0.65	-0.004336
0.666667	-0.025484						0.666667	-0.007979				0.666667	-0.006224
0.683333	-0.028813						0.683333	-0.015556				0.683333	-0.015272
0.7	-0.023141						0.7	-0.015723				0.7	-0.015486
0.716667	0.000492						0.716667	-0.00986				0.716667	-0.006363
0.733333	0.036267						0.733333	0.005506				0.733333	-0.018342
0.75	0.043572						0.75	0.013797				0.75	-0.009345
0.766667	0.027096						0.766667	0.020537				0.766667	0.007223
0.783333	0.003742						0.783333	0.016934				0.783333	-0.002143
0.8	-0.009944						0.8	-0.003751				0.8	-0.008118
0.816667	-0.01442						0.816667	0.000434				0.816667	-0.007352
0.833333	-0.019021						0.833333	0.001688				0.833333	-0.012991
0.85	-0.024208						0.85	-0.011669				0.85	-0.036634
0.866667	-0.023785						0.866667	-0.024357				0.866667	-0.041981
0.883333	-0.010382						0.883333	-0.02457				0.883333	-0.034325
0.9	0.000114						0.9	0.005738				0.9	-0.021654
0.916667	0.009199						0.916667	0.032111				0.916667	-0.008649
0.933333	0.00229						0.933333	0.028045				0.933333	-0.005441
0.95	-0.001688						0.95	0.041145				0.95	0.003084
0.966667	0.008778						0.966667	0.051566				0.966667	0.028064
0.983333	0.008275						0.983333	0.023468				0.983333	0.048144
1	-0.004244						1	0.00077				1	0.049084
1.01667	-0.027942						1.01667	-0.000202				1.01667	0.03284
1.03333	-0.029501						1.03333	0.008875				1.03333	0.018271
1.05	-0.005981						1.05	0.010248				1.05	0.017436
1.06667	0.020636						1.06667	-0.004121				1.06667	0.005881
1.08333	0.014806						1.08333	-0.023305				1.08333	-0.008269
1.1	0.005125						1.1	-0.041149				1.1	-0.020409
1.11667	0.012274						1.11667	-0.038814				1.11667	-0.030506
1.13333	0.015027						1.13333	-0.022754				1.13333	-0.029569
1.15	0.007576						1.15	-0.010714				1.15	-0.025032
1.16667	-0.000479						1.16667	-0.006293				1.16667	-0.023927
1.18333	-0.002757						1.18333	-0.002291				1.18333	-0.014408
1.2	-0.014497						1.2	0.011633				1.2	-0.004051
1.21667	-0.005262						1.21667	0.029117				1.21667	0.010912
1.23333	0.008705						1.23333	0.036426				1.23333	0.020725
1.25	0.013419						1.25	0.023127				1.25	0.003993
1.26667	0.00874						1.26667	-0.023375				1.26667	-0.000351
1.28333	-9.1e-05						1.28333	-0.05807				1.28333	0.016952
1.3	0.00301						1.3	-0.067435				1.3	0.014492
1.31667	0.012308						1.31667	-0.07387				1.31667	0.004036
1.33333	-0.01055						1.33333	-0.03249				1.33333	0.011164
1.35	-0.025159						1.35	0.003446				1.35	0.030895
1.36667	-0.007404						1.36667	0.009063				1.36667	0.031882
1.38333	-0.003675						1.38333	0.017231				1.38333	0.019542
1.4	-0.004581						1.4	0.018951				1.4	-0.000125
1.41667	-0.003155						1.41667	0.013679				1.41667	-0.000826
1.43333	0.01665						1.43333	0.010417				1.43333	0.001321
1.45	0.015145						1.45	0.028926				1.45	-0.02023
1.46667	-0.004656						1.46667	0.031442				1.46667	-0.024364
1.48333	0.003468						1.48333	0.00494				1.48333	-0.01241
1.5	0.001712						1.5	-0.004482				1.5	-0.005683
1.51667	-0.008381						1.51667	0.007573				1.51667	-0.007371
1.53333	-0.015092						1.53333	0.024779				1.53333	-0.003658
1.55	-0.006814						1.55	0.015523				1.55	-0.003922
1.56667	0.007827						1.56667	0.007064				1.56667	-0.005694
1.58333	-0.001228						1.58333	0.010746				1.58333	-0.000558
1.6	-0.017862						1.6	0.014803				1.6	0.007827
1.61667	-0.031105						1.61667	0.021493				1.61667	0.008816
1.63333	-0.034015						1.63333	0.020353				1.63333	0.002059
1.65	-0.023276						1.65	0.011217				1.65	0.000451
1.66667	-0.010443						1.66667	-0.013912				1.66667	-0.008399
1.68333	-0.017121						1.68333	-0.030208				1.68333	-0.010969
1.7	-0.011573						1.7	-0.023141				1.7	-0.010315
1.71667	0.002557						1.71667	-0.011762				1.71667	-0.015205
1.73333	0.007854						1.73333	-0.015632				1.73333	-0.013116
1.75	0.01809						1.75	0.000259				1.75	-0.014712
1.76667	0.025879						1.76667	0.013764				1.76667	-0.013461
1.78333	0.020304						1.78333	0.019775				1.78333	0.000142
1.8	0.010961						1.8	0.027921				1.8	0.014414
1.81667	0.002832						1.81667	0.017771				1.81667	0.025797
1.83333	-0.006636						1.83333	0.006741				1.83333	0.026714
1.85	-0.00836						1.85	0.007257				1.85	0.010653
1.86667	-0.000202						1.86667	0.000779				1.86667	0.008042
1.88333	0.018891						1.88333	0.006233				1.88333	0.005976
1.9	0.020329						1.9	0.025629				1.9	0.004831
1.91667	0.007616						1.91667	-0.000779				1.91667	-0.008204
1.93333	-0.003129						1.93333	-0.040626				1.93333	-0.041001
1.95	0.000821						1.95	-0.051039				1.95	-0.057051
1.96667	0.009712						1.96667	-0.043168				1.96667	-0.054857
1.98333	0.011695						1.98333	-0.019602				1.98333	-0.048215
2	0.018743						2	-0.008972				2	-0.046513
2.01667	0.004475						2.01667	-0.007931				2.01667	-0.035852
2.03333	-0.005815						2.03333	0.023297				2.03333	-0.026404
2.05	-0.010703						2.05	0.04364				2.05	-0.024158
2.06667	-0.022081						2.06667	0.034298				2.06667	-0.029742
2.08333	-0.017257						2.08333	0.01469				2.08333	-0.02754
2.1	0.008293						2.1	0.004535				2.1	-0.017471
2.11667	0.017095						2.11667	0.011965				2.11667	-0.012719
2.13333	-0.012852						2.13333	0.018055				2.13333	-0.006586
2.15	-0.044542						2.15	0.02561				2.15	0.0052
2.16667	-0.045459						2.16667	0.045307				2.16667	0.017362
2.18333	-0.040892						2.18333	0.059185				2.18333	0.025673
2.2	-0.045242						2.2	0.047309				2.2	0.037887
2.21667	-0.027738						2.21667	0.032239				2.21667	0.038383
2.23333	-0.019444						2.23333	0.027677				2.23333	0.034985
2.25	-0.013865						2.25	0.02881				2.25	0.031085
2.26667	-0.012153						2.26667	0.016				2.26667	0.01207
2.28333	-0.018856						2.28333	0.001432				2.28333	-0.002884
2.3	-0.022001						2.3	0.010394				2.3	-0.000378
2.31667	-0.029961						2.31667	0.01676				2.31667	0.009
2.33333	-0.037502						2.33333	-0.002096				2.33333	0.013603
2.35	-0.038679						2.35	-0.022667				2.35	0.006985
2.36667	-0.026584						2.36667	-0.035326				2.36667	0.001079
2.38333	-0.011574						2.38333	-0.061341				2.38333	-0.010521
2.4	-0.007362						2.4	-0.064286				2.4	-0.003615
2.41667	-0.005745						2.41667	-0.021428				2.41667	0.009236
2.43333	-0.003793						2.43333	0.012638				2.43333	0.003037
2.45	0.008626						2.45	0.019728				2.45	-0.006829
2.46667	0.022594						2.46667	0.038035				2.46667	-0.003641
2.48333	0.015377						2.48333	0.053663				2.48333	0.005743
2.5	-0.003132						2.5	0.044003				2.5	0.008596
2.51667	-0.010111						2.51667	0.029695				2.51667	-0.001573
2.53333	-0.011188						2.53333	0.005967				2.53333	-0.011071
2.55	-0.026164						2.55	-0.006457				2.55	-0.003445
2.56667	-0.024477						2.56667	0.018079				2.56667	-0.007445
2.58333	-0.019566						2.58333	0.046629				2.58333	-0.016223
2.6	-0.010887						2.6	0.071703				2.6	-0.003565
2.61667	0.009056						2.61667	0.081788				2.61667	0.021151
2.63333	0.006624						2.63333	0.06759				2.63333	0.011913
2.65	-0.01624						2.65	0.03899				2.65	-0.002141
2.66667	-0.027129						2.66667	0.020814				2.66667	0.000469
2.68333	-0.026463						2.68333	0.021431				2.68333	-0.007083
2.7	-0.016502						2.7	0.000561				2.7	-0.021441
2.71667	-0.006332						2.71667	-0.02659				2.71667	-0.027258
2.73333	-0.008178						2.73333	-0.018362				2.73333	-0.015784
2.75	-0.017837						2.75	-0.005487				2.75	0.005236
2.76667	-0.023638						2.76667	-0.006051				2.76667	0.015036
2.78333	-0.023786						2.78333	-0.004145				2.78333	0.011145
2.8	-0.025902						2.8	0.00588				2.8	0.021153
2.81667	-0.030027						2.81667	0.031049				2.81667	0.028189
2.83333	-0.03453						2.83333	0.044998				2.83333	0.014375
2.85	-0.02082						2.85	0.035166				2.85	0.007762
2.86667	0.002904						2.86667	0.022403				2.86667	-0.004419
2.88333	-0.001201						2.88333	0.010142				2.88333	-0.018485
2.9	-0.003422						2.9	-0.011622				2.9	-0.020618
2.91667	0.008634						2.91667	-0.036611				2.91667	-0.012702
2.93333	0.012442						2.93333	-0.040722				2.93333	-0.006779
2.95	0.007835						2.95	-0.000997				2.95	-0.01706
2.96667	0.001427						2.96667	0.036258				2.96667	-0.014111
2.98333	-0.001924						2.98333	0.042823				2.98333	-0.014972
3	-0.015265						3	0.014471				3	-0.02362
3.01667	-0.024124						3.01667	-0.015305				3.01667	-0.01862
3.03333	-0.027206						3.03333	-0.012801				3.03333	-0.017806
3.05	-0.022878						3.05	-0.001181				3.05	-0.011871
3.06667	-0.007663						3.06667	-0.005013				3.06667	0.001173
3.08333	0.003699						3.08333	-0.006459				3.08333	0.011957
3.1	0.007023						3.1	0.007043				3.1	0.02454
3.11667	0.011945						3.11667	0.014473				3.11667	0.017572
3.13333	0.005861						3.13333	0.022196				3.13333	0.008928
3.15	0.006602						3.15	0.022551				3.15	0.018414
3.16667	0.013497						3.16667	0.016576				3.16667	0.011897
3.18333	0.00867						3.18333	0.022569				3.18333	-0.01159
3.2	-0.005034						3.2	0.033167				3.2	-0.021596
3.21667	-0.008313						3.21667	0.034178				3.21667	-0.009538
3.23333	0.00352						3.23333	0.044149				3.23333	0.002227
3.25	0.003746						3.25	0.049011				3.25	0.007168
3.26667	0.001795						3.26667	0.04684				3.26667	0.008048
3.28333	0.001979						3.28333	0.049226				3.28333	-0.006604
3.3	-0.003615						3.3	0.02489				3.3	-0.019627
3.31667	-0.021853						3.31667	-0.011294				3.31667	-0.013475
3.33333	-0.026944						3.33333	-0.006406				3.33333	0.005239
3.35	-0.016796						3.35	0.021216				3.35	0.015871
3.36667	-0.012914						3.36667	0.028323				3.36667	0.011515
3.38333	-0.012429						3.38333	0.025004				3.38333	0.012057
3.4	-0.009014						3.4	0.01804				3.4	0.011329
3.41667	-0.001244						3.41667	0.011931				3.41667	0.003859
3.43333	0.002129						3.43333	0.012521				3.43333	0.000492
3.45	0.000897						3.45	0.021025				3.45	0.005457
3.46667	-0.013314						3.46667	0.02195				3.46667	0.010213
3.48333	-0.031589						3.48333	0.011194				3.48333	-0.003872
3.5	-0.026002						3.5	-0.005717				3.5	0.004652
3.51667	-0.005217						3.51667	-0.01685				3.51667	0.021214
3.53333	0.017159						3.53333	-0.016592				3.53333	0.004808
3.55	0.013032						3.55	-0.010392				3.55	-0.009908
3.56667	0.001914						3.56667	-0.004569				3.56667	-0.006956
3.58333	0.00884						3.58333	-0.016037				3.58333	0.001773
3.6	-0.003572						3.6	-0.029599				3.6	0.004767
3.61667	-0.006468						3.61667	-0.036755				3.61667	0.003029
3.63333	0.002652						3.63333	-0.036752				3.63333	0.015987
3.65	0.006915						3.65	-0.018953				3.65	0.009765
3.66667	0.010467						3.66667	0.014906				3.66667	-0.004365
3.68333	0.011842						3.68333	0.014811				3.68333	0.013995
3.7	0.01577						3.7	-0.027194				3.7	0.037379
3.71667	0.01974						3.71667	-0.063128				3.71667	0.04255
3.73333	0.009801						3.73333	-0.063056				3.73333	0.020005
3.75	-0.003455						3.75	-0.032001				3.75	-0.010035
3.76667	-0.013528						3.76667	0.011999				3.76667	-0.016821
3.78333	-0.00518						3.78333	0.026786				3.78333	-0.017435
3.8	0.012086						3.8	-0.021438				3.8	-0.02726
3.81667	0.015746						3.81667	-0.091308				3.81667	-0.016276
3.83333	0.02401						3.83333	-0.1155				3.83333	-0.013709
3.85	0.027747						3.85	-0.096233				3.85	-0.008796
3.86667	0.027085						3.86667	-0.075082				3.86667	0.022367
3.88333	0.033205						3.88333	-0.085853				3.88333	0.034402
3.9	0.021071						3.9	-0.099513				3.9	0.02127
3.91667	-0.007056						3.91667	-0.076245				3.91667	0.004411
3.93333	-0.020991						3.93333	-0.036523				3.93333	-0.005999
3.95	-0.019476						3.95	-0.020582				3.95	-0.030645
3.96667	-0.001046						3.96667	-0.014732				3.96667	-0.061278
3.98333	0.012044						3.98333	-0.006997				3.98333	-0.064655
4	0.003116						4	-0.015218				4	-0.033678
4.01667	-0.006984						4.01667	-0.007897				4.01667	0.003794
4.03333	-0.000127						4.03333	0.000178				4.03333	0.01401
4.05	0.00585						4.05	-0.003387				4.05	0.011205
4.06667	-0.004753						4.06667	0.003851				4.06667	0.016899
4.08333	-0.002544						4.08333	0.019462				4.08333	0.01422
4.1	0.02307						4.1	0.029169				4.1	-0.000643
4.11667	0.032691						4.11667	0.021166				4.11667	-0.005834
4.13333	0.022047						4.13333	0.0186				4.13333	-0.004039
4.15	0.000811						4.15	0.031105				4.15	0.008953
4.16667	-0.005813						4.16667	0.031301				4.16667	0.025923
4.18333	-0.003101						4.18333	0.01475				4.18333	0.02916
4.2	0.001118						4.2	-0.00088				4.2	0.012468
4.21667	-0.000917						4.21667	-0.002484				4.21667	-0.010378
4.23333	-0.018517						4.23333	0.007969				4.23333	-0.01585
4.25	-0.035824						4.25	0.019272				4.25	-0.010877
4.26667	-0.044256						4.26667	0.031837				4.26667	-0.019165
4.28333	-0.039541						4.28333	0.046118				4.28333	-0.021675
4.3	-0.028922						4.3	0.05818				4.3	-0.007479
4.31667	-0.010014						4.31667	0.049349				4.31667	-0.008942
4.33333	0.004875						4.33333	0.022558				4.33333	-0.01924
4.35	0.019445						4.35	-0.004359				4.35	-0.014799
4.36667	0.026703						4.36667	-0.034191				4.36667	-0.00844
4.38333	0.014325						4.38333	-0.021465				4.38333	-0.006834
4.4	0.004585						4.4	0.008133				4.4	-0.003845
4.41667	-0.009175						4.41667	0.010308				4.41667	0.006051
4.43333	-0.02641						4.43333	-0.004223				4.43333	0.012138
4.45	-0.020367						4.45	-0.021182				4.45	0.004743
4.46667	-0.004922						4.46667	-0.018882				4.46667	-0.000265
4.48333	0.000223						4.48333	-0.000659				4.48333	0.001821
4.5	-0.006438						4.5	0.022291				4.5	0.002165
4.51667	0.000256						4.51667	0.038207				4.51667	0.007325
4.53333	0.026336						4.53333	0.035784				4.53333	0.020648
4.55	0.032569						4.55	0.031143				4.55	0.027691
4.56667	0.027499						4.56667	0.034791				4.56667	0.008191
4.58333	0.025519						4.58333	0.03082				4.58333	-0.015539
4.6	0.015474						4.6	0.015714				4.6	-0.002427
4.61667	0.006141						4.61667	0.001924				4.61667	0.012364
4.63333	0.003925						4.63333	-0.00839				4.63333	0.016646
4.65	0.002044						4.65	-0.018077				4.65	0.019756
4.66667	-0.005237						4.66667	-0.007165				4.66667	0.004527
4.68333	-0.008793						4.68333	0.022546				4.68333	-0.006724
4.7	-0.018545						4.7	0.028895				4.7	-0.00822
4.71667	-0.03552						4.71667	0.01096				4.71667	-0.012228
4.73333	-0.033182						4.73333	0.026453				4.73333	-0.010596
4.75	-0.017321						4.75	0.046646				4.75	0.000697
4.76667	-0.007615						4.76667	0.037405				4.76667	0.009018
4.78333	-2e-06						4.78333	0.036874				4.78333	0.003145
4.8	0.009077						4.8	0.047479				4.8	-0.000718
4.81667	0.001533						4.81667	0.05172				4.81667	-0.014378
4.83333	-0.014244						4.83333	0.04876				4.83333	-0.023935
4.85	-0.009255						4.85	0.041322				4.85	-0.017416
4.86667	-0.003052						4.86667	0.038013				4.86667	-0.028004
4.88333	-0.000407						4.88333	0.02746				4.88333	-0.024231
4.9	-0.000736						4.9	0.007153				4.9	-0.007354
4.91667	-0.013415						4.91667	-0.020189				4.91667	-0.007977
4.93333	-0.012822						4.93333	-0.056071				4.93333	-0.007051
4.95	-0.008545						4.95	-0.074914				4.95	-0.002944
4.96667	-0.00564						4.96667	-0.050774				4.96667	0.003406
4.98333	-0.00581						4.98333	-0.015336				4.98333	-0.00654
5	0.003776						5	-0.011467				5	-0.018286
5.01667	0.016795						5.01667	-0.0238				5.01667	-0.00755
5.03333	-0.022354						5.03333	-0.127741				5.03333	-0.026163
5.05	-0.807047						5.05	-0.384207				5.05	-0.18093
5.06667	-3.20253						5.06667	-0.726041				5.06667	-0.52201
5.08333	-6.52183						5.08333	-1.02859				5.08333	-0.919267
5.1	-9.74978						5.1	-1.15688				5.1	-1.18394
5.11667	-12.1498						5.11667	-1.14006				5.11667	-1.18773
5.13333	-12.9802						5.13333	-1.06672				5.13333	-0.995669
5.15	-12.5805						5.15	-0.989566				5.15	-0.754576
5.16667	-11.3802						5.16667	-0.944944				5.16667	-0.514279
5.18333	-9.54471						5.18333	-0.917614				5.18333	-0.292362
5.2	-7.57958						5.2	-0.916911				5.2	-0.12345
5.21667	-5.88005						5.21667	-0.951282				5.21667	-0.023767
5.23333	-4.57185						5.23333	-1.01576				5.23333	0.031536
5.25	-3.62786						5.25	-1.08898				5.25	0.058201
5.26667	-2.97079						5.26667	-1.1365				5.26667	0.064812
5.28333	-2.53625						5.28333	-1.15119				5.28333	0.060537
5.3	-2.23326						5.3	-1.146				5.3	0.045166
5.31667	-2.00542						5.31667	-1.13368				5.31667	0.027703
5.33333	-1.81997						5.33333	-1.12531				5.33333	0.008282
5.35	-1.66159						5.35	-1.12295				5.35	-0.010251
5.36667	-1.5284						5.36667	-1.09263				5.36667	-0.008688
5.38333	-1.36851						5.38333	-1.06293				5.38333	0.00577
5.4	-1.22842						5.4	-1.06058				5.4	0.000299
5.41667	-1.12655						5.41667	-1.0359				5.41667	-0.014801
5.43333	-1.03461						5.43333	-1.00332				5.43333	-0.00633
5.45	-0.933095						5.45	-0.991805				5.45	-0.005569
5.46667	-0.819283						5.46667	-0.993629				5.46667	-0.010583
5.48333	-0.723768						5.48333	-0.994364				5.48333	-0.017566
5.5	-0.640603						5.5	-0.974752				5.5	-0.016719
5.51667	-0.584192						5.51667	-0.949319				5.51667	-0.003939
5.53333	-0.508815						5.53333	-0.924306				5.53333	-0.006316
5.55	-0.419789						5.55	-0.898036				5.55	-0.006139
5.56667	-0.38921						5.56667	-0.87334				5.56667	-0.013234
5.58333	-0.371003						5.58333	-0.85498				5.58333	-0.004984
5.6	-0.312058						5.6	-0.839635				5.6	0.002429
5.61667	-0.265799						5.61667	-0.799378				5.61667	-0.010171
5.63333	-0.234947						5.63333	-0.742708				5.63333	-0.013477
5.65	-0.181361						5.65	-0.710155				5.65	-0.004556
5.66667	-0.114126						5.66667	-0.703099				5.66667	0.001098
5.68333	-0.056269						5.68333	-0.688877				5.68333	-0.002508
5.7	-0.055684						5.7	-0.688646				5.7	0.001635
5.71667	-0.096564						5.71667	-0.691638				5.71667	0.00628
5.73333	-0.115757						5.73333	-0.676417				5.73333	-0.005822
5.75	-0.129968						5.75	-0.655461				5.75	-0.014155
5.76667	-0.162936						5.76667	-0.625084				5.76667	-0.008254
5.78333	-0.167768						5.78333	-0.606849				5.78333	-0.02023
5.8	-0.158658						5.8	-0.594852				5.8	-0.028061
5.81667	-0.145706						5.81667	-0.566531				5.81667	-0.018954
5.83333	-0.126134						5.83333	-0.5591				5.83333	0.003005
5.85	-0.119667						5.85	-0.562137				5.85	0.0101
5.86667	-0.100305						5.86667	-0.530967				5.86667	-0.001184
5.88333	-0.077552						5.88333	-0.499671				5.88333	-0.009999
5.9	-0.069243						5.9	-0.499274				5.9	0.005847
5.91667	-0.056119						5.91667	-0.49783				5.91667	0.015789
5.93333	-0.0543						5.93333	-0.458636				5.93333	0.013294
5.95	-0.046885						5.95	-0.430486				5.95	0.022228
5.96667	-0.029112						5.96667	-0.431685				5.96667	0.031539
5.98333	-0.021052						5.98333	-0.415928				5.98333	0.030424
6	-0.021533						6	-0.403688				6	0.011097
6.01667	-0.029173						6.01667	-0.402794				6.01667	-0.010072
6.03333	-0.028775						6.03333	-0.387664				6.03333	-0.01709
6.05	-0.046548						6.05	-0.366907				6.05	-0.015371
[truncated: 4,801 more rows]

## Sheet: SI2B
B1_DrBphP+DrRR+1mM_AMP-PNP							B2_Agp1+AtRR1+1mM_AMP-PNP
[truncated: 2,909 more rows]

[truncated: 6 more sheets: SI2C, SI2D, SI2E, SI2F, SI2G, SI2H]
